# Supplementary material for: An improved assembly and annotation of the melon (Cucumis melo L.) reference genome
Source: Sci Rep. 2018 May 24;8:8088. doi: 10.1038/s41598-018-26416-2 (PMC5967340; doi:10.1038/s41598-018-26416-2)
Supplement: Supplementary file 2 — Supplementary Table S4 [file 41598_2018_26416_MOESM2_ESM.xlsx]

## Sheet: Masked genes
Supplementary Table S4. List of masked genes. For each gene, the chromosome (chr), the start and end position, the Functional description (Annotation), the corresponding gene in the v3.5.1 release as well as the AED and score value of MAKER are reported
Gene_ID	chr	start	end	Annotation	Coming from v3.5.1	AED	Score
maker-chr00-exonerate_est2genome-gene-0.9-mRNA-1	chr00	14	254	Unknown protein	Alias=MELO3C001616T1,MELO3C000981T1	1	66.6545
maker-chr00-exonerate_est2genome-gene-0.1-mRNA-1	chr00	40	215	Unknown protein	Alias=MELO3C001883T1,MELO3C022808T1,MELO3C000445T1	0.39	85.2
maker-chr00-exonerate_est2genome-gene-0.11-mRNA-1	chr00	130320	130814	Unknown protein	Alias=MELO3C027316T1	1	89.9
maker-chr00-exonerate_est2genome-gene-0.4-mRNA-1	chr00	150502	150802	Unknown protein	Alias=MELO3C016163T1	0	89
maker-chr00-exonerate_est2genome-gene-0.12-mRNA-1	chr00	198380	198569	Unknown protein	Alias=MELO3C000402T1	0.48	95.3018
maker-chr00-exonerate_est2genome-gene-1.20-mRNA-1	chr00	279078	283603	Unknown protein	Alias=MELO3C020338T1	1	82.8
maker-chr00-exonerate_est2genome-gene-1.21-mRNA-1	chr00	279207	279589	Unknown protein	Alias=MELO3C020338T1	1	61.419
maker-chr00-exonerate_est2genome-gene-1.24-mRNA-1	chr00	321957	340852	Unknown protein	Alias=MELO3C000725T1,MELO3C005023T1	0.74	81.4905
maker-chr00-exonerate_est2genome-gene-1.14-mRNA-1	chr00	327335	329189	Unknown protein	Alias=MELO3C000586T1,MELO3C000714T1,MELO3C001423T1,MELO3C000700T1,MELO3C001171T1,MELO3C025236T1	0.66	84.8449
maker-chr00-exonerate_est2genome-gene-1.38-mRNA-1	chr00	327687	330378	Unknown protein	Alias=MELO3C004709T1,MELO3C001452T1,MELO3C022807T1,MELO3C024637T1,MELO3C026993T1,MELO3C000725T1,MELO3C004708T1,MELO3C000163T1	0.52	88.8556
maker-chr00-exonerate_est2genome-gene-1.11-mRNA-1	chr00	329028	340509	Unknown protein	Alias=MELO3C025235T1,MELO3C000473T1,MELO3C000700T1,MELO3C001264T1,MELO3C025236T1,MELO3C000862T1	0.79	85.6
maker-chr00-exonerate_est2genome-gene-1.10-mRNA-1	chr00	329223	340758	Unknown protein	Alias=MELO3C025235T1,MELO3C000700T1,MELO3C001264T1	0.57	81.1699
maker-chr00-exonerate_est2genome-gene-1.40-mRNA-1	chr00	329404	341003	Unknown protein	Alias=MELO3C004711T1,MELO3C001452T1,MELO3C004708T1,MELO3C005023T1,MELO3C000725T1	0.69	62.7495
maker-chr00-exonerate_est2genome-gene-1.44-mRNA-1	chr00	497776	498024	Unknown protein	Alias=MELO3C027012T1	0.43	100
snap_masked-chr00-processed-gene-5.9-mRNA-1	chr00	501690	507884	Unknown protein	0	0.18	0
maker-chr00-exonerate_est2genome-gene-1.45-mRNA-1	chr00	542820	543173	Unknown protein	Alias=MELO3C001067T1	1	89.5
maker-chr00-exonerate_est2genome-gene-2.4-mRNA-1	chr00	639391	640179	Transposon protein, putative, CACTA, En/Spm sub-class	Alias=MELO3C022866T1	0.38	86.689
snap-chr00-processed-gene-6.26-mRNA-1	chr00	643461	644665	Transposon protein, putative, CACTA, En/Spm sub-class	0	0.39	0
snap-chr00-processed-gene-6.29-mRNA-1	chr00	646480	652094	Unknown protein	0	0.64	0
maker-chr00-exonerate_est2genome-gene-2.5-mRNA-1	chr00	687052	688019	Unknown protein	Alias=MELO3C005152T1,MELO3C021996T1	0.39	89.8482
maker-chr00-exonerate_est2genome-gene-2.6-mRNA-1	chr00	687425	687849	Mutator-like transposase	Alias=MELO3C005152T1,MELO3C021996T1	0.46	91.8
snap_masked-chr00-processed-gene-7.7-mRNA-1	chr00	709805	710389	Retrovirus-related Pol polyprotein from transposon TNT 1-94	0	0.34	0
maker-chr00-exonerate_est2genome-gene-2.19-mRNA-1	chr00	720988	721516	Unknown protein	Alias=MELO3C027234T1,MELO3C014207T1,MELO3C015742T1	0.22	82.6055
maker-chr00-exonerate_est2genome-gene-2.22-mRNA-1	chr00	737210	737487	Unknown protein	Alias=MELO3C027369T1	0	93.1
maker-chr00-exonerate_est2genome-gene-2.8-mRNA-1	chr00	785214	785578	Unknown protein	Alias=MELO3C010451T1	1	85.4806
maker-chr00-exonerate_est2genome-gene-2.10-mRNA-1	chr00	786488	787180	Unknown protein	Alias=MELO3C005152T1	0.23	65.5415
maker-chr00-exonerate_est2genome-gene-2.31-mRNA-1	chr00	815295	816157	LOW QUALITY PROTEIN: uncharacterized protein LOC101511096	Alias=MELO3C011708T1,MELO3C014968T1	0.4	90.6
maker-chr00-exonerate_est2genome-gene-2.29-mRNA-1	chr00	815678	817220	LOW QUALITY PROTEIN: uncharacterized protein LOC101497165	Alias=MELO3C026351T1,MELO3C014968T1,MELO3C004037T1,MELO3C000723T1,MELO3C025658T1,MELO3C013660T1,MELO3C021644T1,MELO3C004102T1,MELO3C023681T1	0.2	93.3
maker-chr00-exonerate_est2genome-gene-2.26-mRNA-1	chr00	816787	817991	Gag-pro-like protein	Alias=MELO3C013300T1,MELO3C027296T1,MELO3C008451T1,MELO3C013660T1,MELO3C027416T1,MELO3C014968T1,MELO3C026351T1,MELO3C027073T1,MELO3C004037T1,MELO3C001523T1,MELO3C004933T1	0.3	96.2
maker-chr00-exonerate_est2genome-gene-2.11-mRNA-1	chr00	842557	842730	Unknown protein	Alias=MELO3C001771T1	1	88.7
maker-chr00-exonerate_est2genome-gene-3.22-mRNA-1	chr00	895164	895494	Unknown protein	Alias=MELO3C026684T1	1	83.4
snap-chr00-processed-gene-9.16-mRNA-1	chr00	915585	919579	Unknown protein	0	0.98	0
maker-chr00-exonerate_est2genome-gene-3.23-mRNA-1	chr00	915723	916017	Unknown protein	Alias=MELO3C027027T1	0	100
maker-chr00-exonerate_est2genome-gene-3.6-mRNA-1	chr00	933033	933228	Unknown protein	Alias=MELO3C008267T1	1	81.6687
maker-chr00-exonerate_est2genome-gene-3.7-mRNA-1	chr00	938829	939177	Unknown protein	Alias=MELO3C027029T1	0	100
maker-chr00-exonerate_est2genome-gene-3.24-mRNA-1	chr00	1057437	1057652	Unknown protein	Alias=MELO3C027039T1	0	100
maker-chr00-exonerate_est2genome-gene-3.26-mRNA-1	chr00	1087058	1087287	Unknown protein	Alias=MELO3C027068T1	0	100
snap_masked-chr00-processed-gene-11.7-mRNA-1	chr00	1114902	1115192	Unknown protein	0	0.42	0
maker-chr00-exonerate_est2genome-gene-3.27-mRNA-1	chr00	1142256	1142582	Unknown protein	Alias=MELO3C026684T1	0.14	83.5
maker-chr00-exonerate_est2genome-gene-3.14-mRNA-1	chr00	1161430	1161754	Unknown protein	Alias=MELO3C000055T1,MELO3C000719T1,MELO3C001522T1,MELO3C001040T1,MELO3C000338T1,MELO3C001668T1,MELO3C000095T1,MELO3C000834T1	0.43	74.214
maker-chr00-exonerate_est2genome-gene-3.28-mRNA-1	chr00	1161538	1161865	Unknown protein	Alias=MELO3C000056T1,MELO3C000550T1	1	93.9
maker-chr00-exonerate_est2genome-gene-4.24-mRNA-1	chr00	1174238	1174492	Unknown protein	Alias=MELO3C027035T1	0	100
maker-chr00-exonerate_est2genome-gene-4.0-mRNA-1	chr00	1185837	1186235	Unknown protein	Alias=MELO3C027159T1,MELO3C027326T1	0.31	88.7
snap-chr00-processed-gene-12.9-mRNA-1	chr00	1255942	1256169	Unknown protein	0	0.37	0
maker-chr00-exonerate_est2genome-gene-4.6-mRNA-1	chr00	1257062	1257309	Unknown protein	Alias=MELO3C005168T1	1	84.9
maker-chr00-exonerate_est2genome-gene-4.26-mRNA-1	chr00	1258265	1258435	Unknown protein	Alias=MELO3C015769T1	1	62.2404
maker-chr00-exonerate_est2genome-gene-4.28-mRNA-1	chr00	1295831	1296181	Unknown protein	Alias=MELO3C012535T1	1	77.8586
maker-chr00-exonerate_est2genome-gene-4.8-mRNA-1	chr00	1303265	1303861	Unknown protein	Alias=MELO3C027128T1,MELO3C027063T1	0.37	92.9
maker-chr00-exonerate_est2genome-gene-4.10-mRNA-1	chr00	1313341	1313525	Unknown protein	Alias=MELO3C027034T1	0	100
maker-chr00-exonerate_est2genome-gene-4.29-mRNA-1	chr00	1320751	1321132	Unknown protein	Alias=MELO3C020304T1,MELO3C025134T1,MELO3C018944T1	0.31	85.1
maker-chr00-exonerate_est2genome-gene-4.11-mRNA-1	chr00	1320773	1320945	Unknown protein	Alias=MELO3C001060T1	0.49	89
maker-chr00-exonerate_est2genome-gene-4.32-mRNA-1	chr00	1346011	1346366	Retrovirus-related Pol polyprotein from transposon TNT 1-94	Alias=MELO3C027050T1,MELO3C022972T1	0.12	90.5
maker-chr00-exonerate_est2genome-gene-4.33-mRNA-1	chr00	1346214	1346477	Retrovirus-related Pol polyprotein from transposon TNT 1-94	Alias=MELO3C027050T1,MELO3C022972T1	0.22	100
snap-chr00-processed-gene-13.23-mRNA-1	chr00	1365261	1365995	Retrotransposon protein	0	0.19	0
maker-chr00-exonerate_est2genome-gene-4.20-mRNA-1	chr00	1368224	1368391	Unknown protein	Alias=MELO3C023970T1,MELO3C011593T1	0.47	91.1
maker-chr00-exonerate_est2genome-gene-4.40-mRNA-1	chr00	1373767	1374346	Unknown protein	Alias=MELO3C021038T1,MELO3C027113T1,MELO3C019106T1,MELO3C021673T1,MELO3C019057T1,MELO3C010453T1,MELO3C010448T1,MELO3C000248T1,MELO3C025363T1,MELO3C019972T1,MELO3C009026T1,MELO3C015008T1,MELO3C000322T1,MELO3C023886T1,MELO3C000050T1,MELO3C018989T1,MELO3C027386T1,MELO3C019245T1	0.23	89.8
maker-chr00-exonerate_est2genome-gene-4.42-mRNA-1	chr00	1374122	1374705	Transposon protein, putative, CACTA, En/Spm sub-class	Alias=MELO3C019245T1,MELO3C025556T1,MELO3C018989T1,MELO3C023886T1,MELO3C000050T1,MELO3C019106T1,MELO3C023639T1,MELO3C019057T1,MELO3C027113T1,MELO3C021038T1,MELO3C010448T1,MELO3C010453T1,MELO3C009026T1,MELO3C025363T1,MELO3C019972T1	0.23	91.0176
maker-chr00-exonerate_est2genome-gene-4.55-mRNA-1	chr00	1379892	1380059	Retrotransposon protein	Alias=MELO3C005033T1	0	86.3
maker-chr00-exonerate_est2genome-gene-4.72-mRNA-1	chr00	1409979	1410168	Unknown protein	Alias=MELO3C018944T1,MELO3C025134T1	0.26	91.6
maker-chr00-exonerate_est2genome-gene-4.71-mRNA-1	chr00	1410003	1410240	Unknown protein	Alias=MELO3C018944T1,MELO3C025134T1	0.2	88.8
maker-chr00-exonerate_est2genome-gene-4.22-mRNA-1	chr00	1410032	1410223	Unknown protein	Alias=MELO3C020089T1	0.46	83.9
maker-chr00-exonerate_est2genome-gene-4.23-mRNA-1	chr00	1460794	1461025	Unknown protein	Alias=MELO3C020297T1	0	81.8
maker-chr00-exonerate_est2genome-gene-5.15-mRNA-1	chr00	1598674	1598925	Unknown protein	Alias=MELO3C027081T1	0	100
maker-chr00-exonerate_est2genome-gene-5.5-mRNA-1	chr00	1604054	1604785	Transposase, Ptta/En/Spm, plant	0	0.33	Alias=snap_masked-chr00-processed-gene-16,6-mRNA-1,MELO3C018079T1
snap-chr00-processed-gene-16.12-mRNA-1	chr00	1610555	1610905	Unknown protein	0	0.35	0
maker-chr00-exonerate_est2genome-gene-5.7-mRNA-1	chr00	1638232	1641869	En/Spm-like transposon protein	0	0.13	Alias=MELO3C000892T1,MELO3C027059T1,MELO3C001336T1,MELO3C000183T1,MELO3C001750T1,snap_masked-chr00-processed-gene-16,7-mRNA-1,MELO3C000871T1
maker-chr00-exonerate_est2genome-gene-5.12-mRNA-1	chr00	1731237	1731541	Ty3-gypsy retrotransposon protein	Alias=MELO3C025207T1	0	88.6
maker-chr00-exonerate_est2genome-gene-5.19-mRNA-1	chr00	1740258	1740934	Unknown protein	Alias=MELO3C027374T1,MELO3C025271T1,MELO3C027164T1,MELO3C027233T1,MELO3C016118T1,MELO3C027383T1,MELO3C000801T1,MELO3C026674T1,MELO3C025185T1,MELO3C027312T1,MELO3C000380T1	0.33	94.2
maker-chr00-exonerate_est2genome-gene-5.30-mRNA-1	chr00	1740293	1740743	Unknown protein	Alias=MELO3C027233T1,MELO3C027164T1,MELO3C026674T1,MELO3C000801T1,MELO3C027383T1,MELO3C016118T1,MELO3C000380T1,MELO3C027312T1,MELO3C025185T1	0.38	94.5
maker-chr00-exonerate_est2genome-gene-5.13-mRNA-1	chr00	1740592	1740798	Unknown protein	Alias=MELO3C004007T1	1	84.1
maker-chr00-exonerate_est2genome-gene-5.32-mRNA-1	chr00	1741263	1741640	Unknown protein	Alias=MELO3C014207T1,MELO3C015742T1,MELO3C027383T1,MELO3C026674T1,MELO3C027312T1,MELO3C010340T1,MELO3C023988T1,MELO3C027234T1,MELO3C000457T1,MELO3C000149T1	0.4	94.7
snap-chr00-processed-gene-17.16-mRNA-1	chr00	1741599	1741868	Unknown protein	0	0.44	0
maker-chr00-exonerate_est2genome-gene-5.14-mRNA-1	chr00	1743373	1743580	Unknown protein	Alias=MELO3C001607T1	1	83.3559
maker-chr00-exonerate_est2genome-gene-6.23-mRNA-1	chr00	1774447	1774795	Unknown protein	Alias=MELO3C008626T1	0	89.7
maker-chr00-exonerate_est2genome-gene-6.27-mRNA-1	chr00	1785362	1785632	Unknown protein	Alias=MELO3C000116T1,MELO3C015837T1,MELO3C019916T1,MELO3C004788T1	0.04	92.3
snap_masked-chr00-processed-gene-18.2-mRNA-1	chr00	1797308	1799791	Unknown protein	0	0.44	0
maker-chr00-exonerate_est2genome-gene-6.30-mRNA-1	chr00	1830732	1831012	Transposase	Alias=MELO3C027144T1	0.43	97.1587
maker-chr00-exonerate_est2genome-gene-6.1-mRNA-1	chr00	1843881	1844282	Unknown protein	Alias=MELO3C027247T1,MELO3C012978T1	0.37	62.4369
maker-chr00-exonerate_est2genome-gene-6.33-mRNA-1	chr00	1861502	1861742	Unknown protein	Alias=MELO3C020304T1,MELO3C025134T1,MELO3C018944T1,MELO3C020179T1	0.42	91.3
maker-chr00-exonerate_est2genome-gene-6.31-mRNA-1	chr00	1861510	1861904	Unknown protein	Alias=MELO3C018944T1,MELO3C025134T1,MELO3C020179T1,MELO3C020304T1	0.36	90.6
maker-chr00-exonerate_est2genome-gene-6.4-mRNA-1	chr00	1861532	1861725	Unknown protein	Alias=MELO3C020089T1,MELO3C001060T1	0.47	87.1
maker-chr00-exonerate_est2genome-gene-6.16-mRNA-1	chr00	1939012	1939252	Unknown protein	Alias=MELO3C012700T1	0.19	85.2
maker-chr00-exonerate_est2genome-gene-6.17-mRNA-1	chr00	1949920	1950183	Unknown protein	Alias=snap_masked-chr00-processed-gene-19.8-mRNA-1	0	100
maker-chr00-exonerate_est2genome-gene-6.40-mRNA-1	chr00	1952558	1952863	Unknown protein	Alias=snap_masked-chr00-processed-gene-19.26-mRNA-1	0	100
snap-chr00-processed-gene-20.6-mRNA-1	chr00	1990773	1996649	Transposase	0	0.43	0
snap_masked-chr00-processed-gene-20.1-mRNA-1	chr00	1991052	1997581	Unknown protein	0	0.9	0
maker-chr00-exonerate_est2genome-gene-6.46-mRNA-1	chr00	2028039	2028255	Unknown protein	Alias=MELO3C019046T1,MELO3C027058T1	0	100
snap_masked-chr00-processed-gene-20.11-mRNA-1	chr00	2040028	2050106	Transposase	0	0.44	0
maker-chr00-exonerate_est2genome-gene-7.0-mRNA-1	chr00	2080807	2081399	Unknown protein	Alias=MELO3C027128T1,MELO3C027063T1	0.38	100
maker-chr00-exonerate_est2genome-gene-7.20-mRNA-1	chr00	2084489	2084883	Unknown protein	Alias=MELO3C020304T1,MELO3C025134T1,MELO3C018944T1	0.3	90.9
maker-chr00-exonerate_est2genome-gene-7.2-mRNA-1	chr00	2084511	2084704	Unknown protein	Alias=MELO3C020089T1,MELO3C001060T1	0.45	85.6
maker-chr00-exonerate_est2genome-gene-7.4-mRNA-1	chr00	2109889	2110157	Unknown protein	Alias=MELO3C000160T1,MELO3C026350T1	0.03	91.1
snap-chr00-processed-gene-21.21-mRNA-1	chr00	2150592	2150933	Retrotransposon gag protein	0	0.4	0
snap_masked-chr00-processed-gene-21.7-mRNA-1	chr00	2151072	2151284	Unknown protein	0	0.42	0
maker-chr00-exonerate_est2genome-gene-7.24-mRNA-1	chr00	2174163	2174405	Unknown protein	Alias=MELO3C000852T1,MELO3C001757T1	0.37	71.9553
snap-chr00-processed-gene-21.35-mRNA-1	chr00	2183438	2183719	Reverse transcriptase	0	0.45	0
snap-chr00-processed-gene-21.36-mRNA-1	chr00	2183909	2184791	Reverse transcriptase	0	0.33	0
maker-chr00-exonerate_est2genome-gene-7.27-mRNA-1	chr00	2237464	2237685	Unknown protein	Alias=MELO3C006989T1	0.45	93.7855
maker-chr00-exonerate_est2genome-gene-7.28-mRNA-1	chr00	2292886	2296267	Gag-pro-like protein	Alias=MELO3C013660T1,MELO3C025658T1,MELO3C016577T1,MELO3C014968T1,MELO3C026351T1,MELO3C019105T1,MELO3C023681T1,MELO3C021644T1,MELO3C011707T1,MELO3C008279T1,MELO3C016637T1,MELO3C004933T1,MELO3C012941T1,MELO3C027028T1	0.1	91.7
maker-chr00-exonerate_est2genome-gene-7.42-mRNA-1	chr00	2293916	2294428	RNA-directed DNA polymerase, putative	Alias=MELO3C016637T1,MELO3C021644T1,MELO3C023681T1,MELO3C019105T1,MELO3C013301T1,MELO3C025658T1,MELO3C004102T1,MELO3C000723T1	0.4	94.1208
maker-chr00-exonerate_est2genome-gene-7.14-mRNA-1	chr00	2305643	2305934	Unknown protein	Alias=MELO3C003806T1	0.51	75.3336
maker-chr00-exonerate_est2genome-gene-7.15-mRNA-1	chr00	2315565	2315782	Unknown protein	Alias=MELO3C001209T1	1	87.6
maker-chr00-exonerate_est2genome-gene-8.72-mRNA-1	chr00	2386350	2387718	Unknown protein	Alias=MELO3C025236T1,MELO3C001091T1	0.49	70.9535
maker-chr00-exonerate_est2genome-gene-8.67-mRNA-1	chr00	2386696	2389024	Unknown protein	Alias=MELO3C001136T1	0.48	86.18
maker-chr00-exonerate_est2genome-gene-8.73-mRNA-1	chr00	2386705	2387914	Unknown protein	Alias=MELO3C000862T1,MELO3C001091T1,MELO3C025236T1,MELO3C000700T1	0.46	84.1
maker-chr00-exonerate_est2genome-gene-8.11-mRNA-1	chr00	2387158	2389271	Unknown protein	Alias=MELO3C025242T1,MELO3C025928T1	0.29	83.3241
maker-chr00-exonerate_est2genome-gene-8.6-mRNA-1	chr00	2387680	2391007	Unknown protein	Alias=MELO3C004708T1,MELO3C000838T1	0.54	81.4596
maker-chr00-exonerate_est2genome-gene-8.77-mRNA-1	chr00	2387855	2389327	Unknown protein	Alias=MELO3C001091T1,MELO3C001264T1,MELO3C000862T1,MELO3C000700T1	0.47	82.4
maker-chr00-exonerate_est2genome-gene-8.65-mRNA-1	chr00	2388064	2390804	Unknown protein	Alias=MELO3C001105T1	1	85.5
maker-chr00-exonerate_est2genome-gene-8.75-mRNA-1	chr00	2389474	2391007	Unknown protein	Alias=MELO3C000700T1,MELO3C025236T1	0.81	75.72
maker-chr00-exonerate_est2genome-gene-8.96-mRNA-1	chr00	2424436	2424672	Unknown protein	Alias=MELO3C025134T1,MELO3C020179T1,MELO3C020304T1	0.45	76.7582
maker-chr00-exonerate_est2genome-gene-8.95-mRNA-1	chr00	2424443	2424837	Unknown protein	Alias=MELO3C020179T1,MELO3C025134T1,MELO3C020304T1	0.42	89.6
maker-chr00-exonerate_est2genome-gene-8.21-mRNA-1	chr00	2424465	2424637	Unknown protein	Alias=MELO3C001060T1	0.45	89
maker-chr00-exonerate_est2genome-gene-8.102-mRNA-1	chr00	2497264	2497607	Unknown protein	Alias=MELO3C021006T1,MELO3C000957T1,MELO3C027086T1	0	100
maker-chr00-exonerate_est2genome-gene-8.29-mRNA-1	chr00	2518135	2518419	Unknown protein	Alias=MELO3C012539T1,MELO3C015116T1	0	83.3973
maker-chr00-exonerate_est2genome-gene-8.30-mRNA-1	chr00	2518264	2518492	Unknown protein	Alias=MELO3C012539T1,MELO3C015116T1	0.39	86.5
maker-chr00-exonerate_est2genome-gene-8.108-mRNA-1	chr00	2581195	2581433	Unknown protein	Alias=MELO3C020304T1,MELO3C018944T1,MELO3C025134T1	0.2	89.2326
maker-chr00-exonerate_est2genome-gene-8.33-mRNA-1	chr00	2581223	2581395	Unknown protein	Alias=MELO3C001060T1	0.43	89
snap-chr00-processed-gene-25.34-mRNA-1	chr00	2585056	2585328	Gypsy-like retrotransposase	0	0.22	0
maker-chr00-exonerate_est2genome-gene-8.43-mRNA-1	chr00	2593253	2593673	Unknown protein	Alias=MELO3C022872T1,MELO3C000672T1,MELO3C000562T1,MELO3C000716T1,MELO3C027263T1,MELO3C000838T1,MELO3C000984T1,MELO3C004711T1,MELO3C000214T1,MELO3C000734T1,MELO3C025933T1,MELO3C000633T1,MELO3C025315T1,MELO3C001439T1,MELO3C001452T1	0.05	67.9937
maker-chr00-exonerate_est2genome-gene-8.112-mRNA-1	chr00	2593360	2595509	Unknown protein	Alias=MELO3C001091T1,MELO3C001252T1,MELO3C001647T1,MELO3C000697T1	0.29	63.2967
maker-chr00-exonerate_est2genome-gene-8.117-mRNA-1	chr00	2593360	2593553	Unknown protein	Alias=MELO3C000697T1,MELO3C001273T1,MELO3C026985T1,MELO3C001647T1,MELO3C000700T1,MELO3C001252T1,MELO3C001091T1	0.29	61.8933
maker-chr00-exonerate_est2genome-gene-8.54-mRNA-1	chr00	2604068	2604292	Unknown protein	Alias=MELO3C025163T1	1	78.2798
maker-chr00-exonerate_est2genome-gene-8.128-mRNA-1	chr00	2615273	2617602	Transposon protein, putative, CACTA, En/Spm sub-class	0	0.06	Alias=maker-chr00-snap-gene-26,46-mRNA-1,MELO3C019245T1,MELO3C025556T1,MELO3C023886T1,MELO3C000050T1,MELO3C018989T1,MELO3C010453T1,MELO3C010448T1,MELO3C021038T1,MELO3C027113T1,MELO3C021673T1,MELO3C019106T1,MELO3C023639T1,MELO3C019057T1,MELO3C009026T1,MELO3C019972T1,MELO3C025363T1
maker-chr00-exonerate_est2genome-gene-8.145-mRNA-1	chr00	2642468	2642664	Unknown protein	Alias=MELO3C027099T1	0	100
maker-chr00-exonerate_est2genome-gene-9.0-mRNA-1	chr00	2679137	2679344	Unknown protein	Alias=MELO3C000097T1	0	93.3
maker-chr00-exonerate_est2genome-gene-9.46-mRNA-1	chr00	2706258	2706780	Unknown protein	Alias=MELO3C000386T1,MELO3C000170T1,MELO3C000834T1,MELO3C001668T1,MELO3C001133T1,MELO3C001028T1,MELO3C000870T1,MELO3C000719T1,MELO3C001522T1	0	87.6747
maker-chr00-exonerate_est2genome-gene-9.1-mRNA-1	chr00	2706311	2706559	Unknown protein	Alias=MELO3C000550T1	0.15	94.4
snap_masked-chr00-processed-gene-27.19-mRNA-1	chr00	2715616	2716049	Unknown protein	0	0.32	0
maker-chr00-exonerate_est2genome-gene-9.55-mRNA-1	chr00	2715977	2717418	Unknown protein	Alias=MELO3C010340T1,MELO3C027312T1,MELO3C000711T1,MELO3C000923T1,MELO3C000457T1,MELO3C013555T1,MELO3C000380T1,MELO3C015742T1,MELO3C016118T1,MELO3C000801T1,MELO3C027383T1	0.06	65.6192
maker-chr00-exonerate_est2genome-gene-9.59-mRNA-1	chr00	2716090	2716537	Unknown protein	Alias=MELO3C027312T1,MELO3C000380T1,MELO3C027383T1,MELO3C000801T1,MELO3C016118T1	0.36	89.2
maker-chr00-exonerate_est2genome-gene-9.56-mRNA-1	chr00	2716733	2717418	Unknown protein	Alias=MELO3C027383T1,MELO3C015742T1,MELO3C000457T1,MELO3C000923T1,MELO3C013555T1,MELO3C000711T1,MELO3C010340T1,MELO3C027312T1	0.28	84.1
maker-chr00-exonerate_est2genome-gene-9.4-mRNA-1	chr00	2717473	2717689	Unknown protein	Alias=MELO3C019672T1	0.41	70.0029
maker-chr00-exonerate_est2genome-gene-9.5-mRNA-1	chr00	2717593	2717825	Unknown protein	Alias=MELO3C019672T1	0.29	69.8
maker-chr00-exonerate_est2genome-gene-9.65-mRNA-1	chr00	2767782	2767964	Unknown protein	Alias=MELO3C001900T1	0	98.4
maker-chr00-exonerate_est2genome-gene-9.10-mRNA-1	chr00	2768440	2769741	Unknown protein	Alias=MELO3C027142T1	0.21	100
maker-chr00-exonerate_est2genome-gene-9.11-mRNA-1	chr00	2777859	2778224	Unknown protein	Alias=MELO3C027110T1,MELO3C008425T1	0.02	100
maker-chr00-exonerate_est2genome-gene-9.69-mRNA-1	chr00	2790906	2791192	Retrotransposon protein, putative	Alias=MELO3C027394T1,MELO3C001675T1,MELO3C001383T1,MELO3C000164T1	0.42	94.7672
snap-chr00-processed-gene-28.4-mRNA-1	chr00	2796784	2797958	Unknown protein	0	0.34	0
snap_masked-chr00-processed-gene-28.3-mRNA-1	chr00	2798026	2798738	Unknown protein	0	0.22	0
maker-chr00-exonerate_est2genome-gene-9.73-mRNA-1	chr00	2812628	2812856	Unknown protein	Alias=MELO3C000607T1	1	89.7376
maker-chr00-exonerate_est2genome-gene-9.13-mRNA-1	chr00	2816586	2816947	Unknown protein	Alias=MELO3C027165T1	0.3	100
snap-chr00-processed-gene-28.25-mRNA-1	chr00	2823307	2824092	Unknown protein	0	0.4	0
maker-chr00-exonerate_est2genome-gene-9.80-mRNA-1	chr00	2826082	2826532	Unknown protein	Alias=MELO3C027381T1,MELO3C019245T1,MELO3C025556T1,MELO3C000050T1,MELO3C023886T1,MELO3C018989T1,MELO3C000120T1,MELO3C010453T1,MELO3C021038T1,MELO3C027113T1,MELO3C019106T1,MELO3C023639T1,MELO3C025363T1	0.72	80.8775
maker-chr00-exonerate_est2genome-gene-9.86-mRNA-1	chr00	2826355	2829492	Transposase	0	0.17	Alias=MELO3C000120T1,maker-chr00-snap-gene-28,42-mRNA-1
snap_masked-chr00-processed-gene-28.16-mRNA-1	chr00	2857544	2859106	Unknown protein	0	0.41	0
snap-chr00-processed-gene-28.32-mRNA-1	chr00	2859486	2864141	Retrotransposon protein, putative, Ty3-gypsy subclass	0	0.79	0
maker-chr00-exonerate_est2genome-gene-9.88-mRNA-1	chr00	2862306	2862455	Unknown protein	Alias=MELO3C000300T1,MELO3C027116T1	0.46	100
maker-chr00-exonerate_est2genome-gene-9.108-mRNA-1	chr00	2898586	2902461	Unknown protein	Alias=MELO3C025236T1,MELO3C001457T1	0.66	87.5923
maker-chr00-exonerate_est2genome-gene-9.33-mRNA-1	chr00	2898855	2899560	Unknown protein	Alias=MELO3C005023T1,MELO3C025242T1	0.17	80.6707
maker-chr00-exonerate_est2genome-gene-9.101-mRNA-1	chr00	2899050	2899766	Unknown protein	Alias=MELO3C001687T1,MELO3C026985T1,MELO3C000862T1,MELO3C022810T1	1	61.5264
maker-chr00-exonerate_est2genome-gene-9.20-mRNA-1	chr00	2899209	2902446	Unknown protein	Alias=MELO3C004709T1,MELO3C025242T1	0.64	84.2211
maker-chr00-exonerate_est2genome-gene-9.93-mRNA-1	chr00	2899408	2902830	Unknown protein	Alias=MELO3C000700T1	0.42	84.2
maker-chr00-exonerate_est2genome-gene-9.100-mRNA-1	chr00	2902296	2903183	Unknown protein	Alias=MELO3C001393T1,MELO3C000700T1,MELO3C025236T1	0.22	82
maker-chr00-exonerate_est2genome-gene-9.31-mRNA-1	chr00	2902779	2903483	Unknown protein	Alias=MELO3C025242T1,MELO3C004708T1,MELO3C025238T1,MELO3C005023T1	0.26	82.9254
maker-chr00-snap-gene-29.33-mRNA-1	chr00	2905232	2905364	Unknown protein	0	0.67	0
maker-chr00-exonerate_est2genome-gene-9.113-mRNA-1	chr00	2946184	2946416	Unknown protein	Alias=MELO3C026124T1,MELO3C025315T1,MELO3C001785T1,MELO3C000461T1,MELO3C000445T1,MELO3C000562T1,MELO3C000552T1,MELO3C001057T1,MELO3C001464T1,MELO3C016642T1	0.01	62.5253
maker-chr00-exonerate_est2genome-gene-9.38-mRNA-1	chr00	2946189	2946376	Unknown protein	Alias=MELO3C001273T1,MELO3C001432T1,MELO3C001729T1	0.46	91.5
maker-chr00-exonerate_est2genome-gene-9.122-mRNA-1	chr00	2949210	2949419	Unknown protein	Alias=MELO3C000097T1	0	98.1
snap_masked-chr00-processed-gene-30.22-mRNA-1	chr00	3000460	3002921	Unknown protein	0	0.49	0
maker-chr00-exonerate_est2genome-gene-10.5-mRNA-1	chr00	3059838	3060177	Unknown protein	Alias=MELO3C024113T1,MELO3C021794T1,MELO3C014423T1,MELO3C003806T1,MELO3C018986T1,MELO3C020382T1	0.05	84.6074
snap-chr00-processed-gene-30.29-mRNA-1	chr00	3065073	3067914	Transposase	0	0.47	0
snap_masked-chr00-processed-gene-30.14-mRNA-1	chr00	3078768	3085829	Unknown protein	0	0.71	0
maker-chr00-exonerate_est2genome-gene-10.13-mRNA-1	chr00	3173099	3173566	Unknown protein	Alias=MELO3C001172T1,MELO3C001264T1,MELO3C001293T1,MELO3C001432T1,MELO3C001171T1,MELO3C000700T1,MELO3C001443T1,MELO3C001273T1,MELO3C001658T1	0.07	70.7402
maker-chr00-exonerate_est2genome-gene-10.58-mRNA-1	chr00	3173099	3173705	Unknown protein	Alias=MELO3C000633T1,MELO3C000007T1,MELO3C022872T1,MELO3C000800T1,MELO3C000194T1,MELO3C000778T1,MELO3C026125T1,MELO3C000187T1,MELO3C001785T1,MELO3C000793T1,MELO3C001452T1,MELO3C025242T1,MELO3C022807T1,MELO3C004677T1,MELO3C003978T1	0.25	74.4608
maker-chr00-exonerate_est2genome-gene-10.44-mRNA-1	chr00	3173099	3173397	Unknown protein	Alias=MELO3C026123T1,MELO3C026125T1,MELO3C000400T1,MELO3C000007T1,MELO3C000800T1,MELO3C000194T1,MELO3C000778T1,MELO3C022872T1,MELO3C000672T1,MELO3C000633T1,MELO3C004677T1,MELO3C003978T1,MELO3C025242T1,MELO3C025932T1,MELO3C022807T1,MELO3C001785T1,MELO3C000963T1,MELO3C000793T1,MELO3C001452T1,MELO3C000187T1	0.08	70.4088
maker-chr00-exonerate_est2genome-gene-10.15-mRNA-1	chr00	3173315	3173681	Unknown protein	Alias=MELO3C001264T1,MELO3C001171T1,MELO3C000700T1,MELO3C001658T1,MELO3C001443T1,MELO3C001694T1	0.25	84.2
snap-chr00-processed-gene-32.20-mRNA-1	chr00	3210146	3211894	Transposase	0	0.02	0
maker-chr00-exonerate_est2genome-gene-10.24-mRNA-1	chr00	3219862	3220176	Unknown protein	Alias=MELO3C000269T1,MELO3C005142T1	0.35	90.8085
maker-chr00-exonerate_est2genome-gene-10.65-mRNA-1	chr00	3222867	3223277	Unknown protein	Alias=MELO3C000791T1,MELO3C000023T1	1	73.2207
maker-chr00-exonerate_est2genome-gene-10.34-mRNA-1	chr00	3222867	3223068	Unknown protein	Alias=MELO3C025934T1,MELO3C000383T1,MELO3C025234T1	1	61.9744
maker-chr00-exonerate_est2genome-gene-10.31-mRNA-1	chr00	3223130	3223450	Unknown protein	Alias=MELO3C000734T1,MELO3C027232T1,MELO3C000400T1,MELO3C000383T1,MELO3C020221T1,MELO3C025234T1	0.41	85.4
maker-chr00-exonerate_est2genome-gene-10.30-mRNA-1	chr00	3223142	3223509	Unknown protein	Alias=MELO3C025234T1,MELO3C020221T1,MELO3C000383T1,MELO3C000400T1,MELO3C001127T1,MELO3C000734T1,MELO3C027232T1	0.4	82.9
maker-chr00-exonerate_est2genome-gene-10.64-mRNA-1	chr00	3223444	3223983	Unknown protein	Alias=MELO3C001729T1	0.94	84.2
maker-chr00-exonerate_est2genome-gene-11.26-mRNA-1	chr00	3288824	3289079	Unknown protein	Alias=MELO3C027129T1	1	100
maker-chr00-exonerate_est2genome-gene-11.27-mRNA-1	chr00	3319421	3320013	Unknown protein	Alias=MELO3C027128T1,MELO3C027063T1	0	94.8
maker-chr00-exonerate_est2genome-gene-11.32-mRNA-1	chr00	3368638	3368901	Unknown protein	Alias=MELO3C012503T1	1	95.5
snap_masked-chr00-processed-gene-34.8-mRNA-1	chr00	3415196	3416741	Unknown protein	0	0.62	0
snap_masked-chr00-processed-gene-34.9-mRNA-1	chr00	3420259	3422949	Unknown protein	0	0.75	0
snap_masked-chr00-processed-gene-34.29-mRNA-1	chr00	3449196	3458021	Unknown protein	0	0.43	0
snap-chr00-processed-gene-34.35-mRNA-1	chr00	3478116	3484253	Ty3-gypsy retrotransposon protein	0	0.6	0
maker-chr00-exonerate_est2genome-gene-11.34-mRNA-1	chr00	3485883	3486018	Unknown protein	Alias=MELO3C016102T1	0.51	80.6492
maker-chr00-exonerate_est2genome-gene-11.16-mRNA-1	chr00	3531666	3531917	Unknown protein	Alias=MELO3C027139T1	0	100
maker-chr00-exonerate_est2genome-gene-11.22-mRNA-1	chr00	3535163	3535497	Unknown protein	Alias=MELO3C014423T1,MELO3C024113T1,MELO3C003772T1,MELO3C012897T1,MELO3C018986T1,MELO3C003806T1	0.4	96.4
maker-chr00-exonerate_est2genome-gene-12.9-mRNA-1	chr00	3644757	3645038	Transposase	Alias=MELO3C027144T1	0.4	100
maker-chr00-exonerate_est2genome-gene-12.10-mRNA-1	chr00	3684382	3684726	Unknown protein	Alias=MELO3C027145T1	0.14	100
maker-chr00-exonerate_est2genome-gene-12.14-mRNA-1	chr00	3696395	3696953	Unknown protein	Alias=MELO3C016582T1	0.12	95.5797
snap_masked-chr00-processed-gene-37.10-mRNA-1	chr00	3714778	3715161	Unknown protein	0	0.35	0
snap_masked-chr00-processed-gene-37.14-mRNA-1	chr00	3731207	3731401	Unknown protein	0	0.41	0
snap_masked-chr00-processed-gene-37.15-mRNA-1	chr00	3731440	3731685	Unknown protein	0	0.39	0
snap_masked-chr00-processed-gene-37.22-mRNA-1	chr00	3765741	3765974	Unknown protein	0	0.39	0
maker-chr00-exonerate_est2genome-gene-12.32-mRNA-1	chr00	3767473	3767651	Unknown protein	Alias=MELO3C027286T1	1	89.5965
maker-chr00-exonerate_est2genome-gene-12.16-mRNA-1	chr00	3778692	3778889	Unknown protein	Alias=snap_masked-chr00-processed-gene-37.25-mRNA-1	0.2	100
maker-chr00-exonerate_est2genome-gene-12.18-mRNA-1	chr00	3781180	3781544	Unknown protein	Alias=MELO3C020304T1,MELO3C025134T1,MELO3C018944T1,MELO3C020179T1,MELO3C019682T1	0.36	82.2
maker-chr00-exonerate_est2genome-gene-12.36-mRNA-1	chr00	3781350	3781522	Unknown protein	Alias=MELO3C001060T1	0.44	87.9
maker-chr00-exonerate_est2genome-gene-12.22-mRNA-1	chr00	3782969	3783184	Unknown protein	Alias=snap_masked-chr00-processed-gene-37.27-mRNA-1	0.19	100
maker-chr00-exonerate_est2genome-gene-12.25-mRNA-1	chr00	3812921	3813233	Unknown protein	Alias=MELO3C027237T1,MELO3C027147T1	0.18	65.604
maker-chr00-exonerate_est2genome-gene-12.42-mRNA-1	chr00	3813028	3813370	Unknown protein	Alias=MELO3C009087T1	0.41	87.5
maker-chr00-exonerate_est2genome-gene-12.27-mRNA-1	chr00	3813195	3813398	Unknown protein	Alias=MELO3C003965T1,MELO3C027147T1	0.29	75.395
maker-chr00-exonerate_est2genome-gene-13.14-mRNA-1	chr00	3856372	3859090	Unknown protein	Alias=MELO3C000986T1,MELO3C025242T1,MELO3C026122T1	0.29	82.5
maker-chr00-exonerate_est2genome-gene-13.55-mRNA-1	chr00	3856454	3860047	Unknown protein	Alias=MELO3C025236T1	0.97	82.5601
maker-chr00-exonerate_est2genome-gene-13.6-mRNA-1	chr00	3857603	3860220	Unknown protein	Alias=MELO3C022872T1,MELO3C027231T1,MELO3C004708T1	0.67	82
maker-chr00-exonerate_est2genome-gene-13.7-mRNA-1	chr00	3866208	3869454	Unknown protein	Alias=MELO3C025236T1,MELO3C000700T1	0.64	82.8921
maker-chr00-exonerate_est2genome-gene-13.70-mRNA-1	chr00	3866909	3868400	Unknown protein	Alias=MELO3C000239T1,MELO3C000716T1	0.42	82.3
maker-chr00-exonerate_est2genome-gene-13.58-mRNA-1	chr00	3868476	3868883	Unknown protein	0	0.47	Alias=MELO3C000239T1,maker-chr00-snap-gene-38,48-mRNA-1
maker-chr00-exonerate_est2genome-gene-13.65-mRNA-1	chr00	3868830	3869873	Unknown protein	Alias=MELO3C025242T1	0.46	82.5
maker-chr00-exonerate_est2genome-gene-13.76-mRNA-1	chr00	3874226	3874567	Unknown protein	Alias=MELO3C027152T1	0	100
maker-chr00-exonerate_est2genome-gene-13.75-mRNA-1	chr00	3874561	3874946	Unknown protein	Alias=MELO3C027152T1	0.98	66.0184
maker-chr00-exonerate_est2genome-gene-13.21-mRNA-1	chr00	3883615	3883764	Retrotransposon protein	Alias=MELO3C024956T1	1	84.7285
maker-chr00-exonerate_est2genome-gene-13.77-mRNA-1	chr00	3902037	3902470	Unknown protein	Alias=MELO3C019672T1	0.72	81.9
maker-chr00-exonerate_est2genome-gene-13.23-mRNA-1	chr00	3902594	3903959	Unknown protein	Alias=MELO3C010340T1,MELO3C025185T1,MELO3C027154T1,MELO3C000149T1,MELO3C013555T1,MELO3C014207T1,MELO3C027164T1,MELO3C016118T1,MELO3C026674T1,MELO3C000801T1	0.17	74.3484
maker-chr00-exonerate_est2genome-gene-13.81-mRNA-1	chr00	3921824	3922412	Unknown protein	Alias=MELO3C020663T1,MELO3C010449T1,MELO3C008624T1,MELO3C027153T1	0.31	100
maker-chr00-exonerate_est2genome-gene-13.84-mRNA-1	chr00	3969875	3970042	Unknown protein	Alias=MELO3C027156T1	0	100
maker-chr00-exonerate_est2genome-gene-13.85-mRNA-1	chr00	3970202	3970420	Unknown protein	Alias=snap-chr00-processed-gene-39.30-mRNA-1	0	100
maker-chr00-exonerate_est2genome-gene-13.93-mRNA-1	chr00	3990403	3991283	Unknown protein	Alias=MELO3C000457T1,MELO3C027312T1,MELO3C010340T1,MELO3C027383T1,MELO3C026674T1,MELO3C015742T1	0.42	94.4917
maker-chr00-exonerate_est2genome-gene-13.104-mRNA-1	chr00	3990582	3991283	Unknown protein	Alias=MELO3C015742T1,MELO3C027383T1,MELO3C026674T1,MELO3C010340T1,MELO3C027312T1,MELO3C000457T1	0.38	93
maker-chr00-exonerate_est2genome-gene-13.92-mRNA-1	chr00	3990802	3991522	Unknown protein	Alias=MELO3C027383T1,MELO3C026674T1,MELO3C015742T1,MELO3C000457T1,MELO3C010340T1	0.42	93.2943
snap-chr00-processed-gene-40.74-mRNA-1	chr00	4038897	4039382	RNA-directed DNA polymerase, putative	0	0.17	0
maker-chr00-exonerate_est2genome-gene-13.52-mRNA-1	chr00	4154536	4154754	Unknown protein	Alias=MELO3C001209T1	0	98.6
maker-chr00-exonerate_est2genome-gene-13.124-mRNA-1	chr00	4154732	4154959	Unknown protein	Alias=MELO3C000146T1	0.29	90.9
maker-chr00-exonerate_est2genome-gene-13.123-mRNA-1	chr00	4154920	4155277	Unknown protein	Alias=MELO3C000148T1	0.17	95.8
maker-chr00-exonerate_est2genome-gene-14.1-mRNA-1	chr00	4204137	4204662	Transposon protein, putative, Mutator sub-class	Alias=MELO3C001431T1,MELO3C013164T1,MELO3C000339T1	0.22	92.2731
maker-chr00-exonerate_est2genome-gene-14.3-mRNA-1	chr00	4204176	4204475	Unknown protein	Alias=MELO3C013164T1,MELO3C000339T1,MELO3C001431T1	0.34	95
maker-chr00-exonerate_est2genome-gene-14.18-mRNA-1	chr00	4228321	4228948	Unknown protein	0	0.04	Alias=snap-chr00-processed-gene-42,52-mRNA-1,MELO3C027178T1
maker-chr00-exonerate_est2genome-gene-14.6-mRNA-1	chr00	4231851	4232039	Unknown protein	Alias=MELO3C018221T1	1	90.5
snap_masked-chr00-processed-gene-42.17-mRNA-1	chr00	4236389	4239736	Gag-pol polyprotein	0	0.6	0
maker-chr00-exonerate_est2genome-gene-14.25-mRNA-1	chr00	4258434	4258639	Unknown protein	Alias=MELO3C014758T1	0.31	93.7478
maker-chr00-exonerate_est2genome-gene-14.33-mRNA-1	chr00	4303330	4303992	Unknown protein	Alias=MELO3C010339T1,MELO3C000795T1,MELO3C024966T1,MELO3C023834T1,MELO3C000175T1,MELO3C015010T1,MELO3C014196T1,MELO3C019765T1,MELO3C010610T1,MELO3C015017T1	0.45	89.847
maker-chr00-exonerate_est2genome-gene-14.27-mRNA-1	chr00	4303615	4305015	Unknown protein	Alias=MELO3C027233T1,MELO3C010339T1,MELO3C000795T1,MELO3C026674T1,MELO3C027383T1,MELO3C027374T1,MELO3C025271T1,MELO3C027378T1,MELO3C027312T1	0.4	95.8
snap-chr00-processed-gene-43.33-mRNA-1	chr00	4362697	4363704	Transposase	0	0.16	0
snap-chr00-processed-gene-43.34-mRNA-1	chr00	4363748	4367432	Transposase	0	0.21	0
maker-chr00-exonerate_est2genome-gene-14.11-mRNA-1	chr00	4372622	4372807	Unknown protein	Alias=MELO3C027222T1	0	95.7
maker-chr00-exonerate_est2genome-gene-14.12-mRNA-1	chr00	4390451	4391041	Transposon protein, putative, mutator sub-class	Alias=MELO3C005152T1	0.38	55.5962
maker-chr00-exonerate_est2genome-gene-14.50-mRNA-1	chr00	4403257	4404245	Unknown protein	Alias=MELO3C023906T1,MELO3C027252T1	0.4	84.995
maker-chr00-exonerate_est2genome-gene-14.51-mRNA-1	chr00	4403913	4404151	Unknown protein	Alias=MELO3C027252T1,MELO3C023906T1	0.46	95.8
maker-chr00-exonerate_est2genome-gene-14.52-mRNA-1	chr00	4412399	4412625	Unknown protein	Alias=MELO3C027186T1	0	100
maker-chr00-exonerate_est2genome-gene-14.14-mRNA-1	chr00	4424303	4424536	Unknown protein	Alias=MELO3C001778T1,MELO3C001301T1,MELO3C001833T1	0	89.9793
maker-chr00-exonerate_est2genome-gene-14.64-mRNA-1	chr00	4454816	4455181	Unknown protein	Alias=MELO3C027190T1	0	100
snap_masked-chr00-processed-gene-44.9-mRNA-1	chr00	4463124	4465469	CACTA en-spm transposon protein	0	0.48	0
maker-chr00-exonerate_est2genome-gene-14.65-mRNA-1	chr00	4467653	4467820	Retrotransposon protein	Alias=MELO3C027394T1,MELO3C001675T1	0.43	88
maker-chr00-exonerate_est2genome-gene-15.1-mRNA-1	chr00	4486004	4486395	Unknown protein	Alias=MELO3C001408T1,MELO3C024078T1	0	91.4388
maker-chr00-exonerate_est2genome-gene-15.55-mRNA-1	chr00	4486016	4486416	Unknown protein	Alias=MELO3C001361T1,MELO3C027264T1,MELO3C027199T1	0	89.7296
maker-chr00-exonerate_est2genome-gene-15.71-mRNA-1	chr00	4518482	4518704	Unknown protein	Alias=MELO3C027192T1	0.41	100
maker-chr00-exonerate_est2genome-gene-15.72-mRNA-1	chr00	4520095	4520357	Unknown protein	Alias=MELO3C013503T1	0.37	59.7821
maker-chr00-exonerate_est2genome-gene-15.3-mRNA-1	chr00	4520175	4520334	Unknown protein	Alias=MELO3C013503T1	0.43	73.2193
snap-chr00-processed-gene-45.57-mRNA-1	chr00	4540397	4540956	Unknown protein	0	0.4	0
maker-chr00-exonerate_est2genome-gene-15.7-mRNA-1	chr00	4563650	4563862	Unknown protein	Alias=MELO3C025246T1,MELO3C000726T1,MELO3C023864T1	0.37	95.3
maker-chr00-exonerate_est2genome-gene-15.11-mRNA-1	chr00	4568005	4568268	Unknown protein	Alias=MELO3C027198T1	0	100
maker-chr00-exonerate_est2genome-gene-15.73-mRNA-1	chr00	4571012	4571394	Unknown protein	Alias=MELO3C024052T1,MELO3C017535T1	1	68.359
snap-chr00-processed-gene-45.65-mRNA-1	chr00	4575649	4575885	Gag protease polyprotein	0	0.32	0
maker-chr00-exonerate_est2genome-gene-15.12-mRNA-1	chr00	4587568	4587779	Unknown protein	Alias=MELO3C000954T1	0.33	89.2
maker-chr00-exonerate_est2genome-gene-15.76-mRNA-1	chr00	4607577	4608269	Transposon protein, putative, CACTA, En/Spm sub-class	Alias=MELO3C022866T1	0.33	87.1838
maker-chr00-exonerate_est2genome-gene-15.13-mRNA-1	chr00	4629020	4630271	Polyprotein	Alias=MELO3C015646T1,MELO3C025399T1,MELO3C024793T1,MELO3C025132T1,MELO3C026119T1,MELO3C013388T1,MELO3C020739T1,MELO3C013457T1,MELO3C016617T1	0.12	92.8
maker-chr00-exonerate_est2genome-gene-15.15-mRNA-1	chr00	4629963	4630340	Unknown protein	Alias=MELO3C019283T1	0.38	90.7
maker-chr00-exonerate_est2genome-gene-15.77-mRNA-1	chr00	4630183	4630362	Unknown protein	Alias=MELO3C027348T1	0	83.5212
maker-chr00-exonerate_est2genome-gene-15.30-mRNA-1	chr00	4651503	4651782	Unknown protein	Alias=MELO3C027207T1	0.4	98.6
maker-chr00-exonerate_est2genome-gene-15.86-mRNA-1	chr00	4651531	4651725	Unknown protein	Alias=MELO3C001581T1,MELO3C005138T1,MELO3C001579T1	1	89.8395
maker-chr00-exonerate_est2genome-gene-15.94-mRNA-1	chr00	4675648	4676563	Unknown protein	0	0.31	Alias=MELO3C027210T1,MELO3C023029T1,MELO3C008787T1,snap-chr00-processed-gene-46,62-mRNA-1,MELO3C025284T1,MELO3C024808T1
maker-chr00-exonerate_est2genome-gene-15.93-mRNA-1	chr00	4676585	4677627	Unknown protein	Alias=MELO3C020727T1,MELO3C008788T1	0.31	91.7
snap-chr00-processed-gene-47.4-mRNA-1	chr00	4689164	4692295	Transposon protein, putative, CACTA, En/Spm sub-class	0	0.26	0
snap-chr00-processed-gene-47.1-mRNA-1	chr00	4690356	4694809	Retrotransposon protein, putative, Ty3-gypsy subclass	0	0.3	0
snap-chr00-processed-gene-47.19-mRNA-1	chr00	4711490	4712788	Unknown protein	0	0.49	0
maker-chr00-exonerate_est2genome-gene-15.46-mRNA-1	chr00	4714167	4714530	Unknown protein	Alias=MELO3C001242T1	0.42	89.8
maker-chr00-exonerate_est2genome-gene-15.39-mRNA-1	chr00	4716474	4717693	Polyprotein	Alias=MELO3C012669T1,MELO3C004894T1,MELO3C001655T1,MELO3C024768T1,MELO3C027209T1,MELO3C025828T1,MELO3C001038T1,MELO3C012872T1,MELO3C000328T1	0.09	80.9
maker-chr00-exonerate_est2genome-gene-15.51-mRNA-1	chr00	4716474	4716677	Unknown protein	Alias=MELO3C024768T1,MELO3C004894T1,MELO3C012669T1,MELO3C000328T1,MELO3C001038T1,MELO3C025828T1	0.43	88.8
maker-chr00-exonerate_est2genome-gene-15.99-mRNA-1	chr00	4723774	4723942	Unknown protein	Alias=MELO3C015769T1	1	74.5636
snap_masked-chr00-processed-gene-47.11-mRNA-1	chr00	4745519	4745734	Unknown protein	0	0.3	0
maker-chr00-exonerate_est2genome-gene-15.101-mRNA-1	chr00	4746679	4746846	Retrotransposon protein	Alias=MELO3C016072T1	0.48	88.7
maker-chr00-exonerate_est2genome-gene-16.23-mRNA-1	chr00	4790923	4791110	Unknown protein	Alias=MELO3C009003T1	0.39	88.4
maker-chr00-exonerate_est2genome-gene-16.6-mRNA-1	chr00	4821083	4821290	Unknown protein	Alias=MELO3C027423T1,MELO3C019703T1	0.05	67.9262
maker-chr00-exonerate_est2genome-gene-16.3-mRNA-1	chr00	4821441	4822030	Unknown protein	Alias=MELO3C027423T1,MELO3C019703T1	0.4	69.6475
maker-chr00-exonerate_est2genome-gene-16.7-mRNA-1	chr00	4822172	4822381	Unknown protein	Alias=MELO3C027423T1,MELO3C019703T1	0.4	68.85
maker-chr00-exonerate_est2genome-gene-16.11-mRNA-1	chr00	4822549	4822749	Unknown protein	Alias=MELO3C027423T1	0.4	77.0661
maker-chr00-exonerate_est2genome-gene-16.25-mRNA-1	chr00	4823363	4823548	Unknown protein	Alias=MELO3C027423T1	1	78.2681
maker-chr00-exonerate_est2genome-gene-16.34-mRNA-1	chr00	4843561	4843860	Unknown protein	Alias=MELO3C015010T1,MELO3C023834T1,MELO3C019079T1,MELO3C012765T1,MELO3C016501T1,MELO3C019765T1,MELO3C015017T1,MELO3C025089T1,MELO3C022918T1,MELO3C000795T1,MELO3C024966T1,MELO3C012698T1	0.44	87.669
maker-chr00-exonerate_est2genome-gene-16.32-mRNA-1	chr00	4843653	4844268	Unknown protein	Alias=MELO3C015010T1,MELO3C019079T1,MELO3C016501T1,MELO3C025089T1,MELO3C000795T1,MELO3C012698T1	0.37	75.6256
snap_masked-chr00-processed-gene-48.19-mRNA-1	chr00	4847098	4849675	Unknown protein	0	0.8	0
snap-chr00-processed-gene-48.55-mRNA-1	chr00	4861036	4862520	Unknown protein	0	0.55	0
maker-chr00-exonerate_est2genome-gene-16.14-mRNA-1	chr00	4873638	4873878	Unknown protein	Alias=MELO3C027217T1	0	100
maker-chr00-exonerate_est2genome-gene-16.39-mRNA-1	chr00	4882686	4882921	Unknown protein	Alias=MELO3C019122T1	0.04	60.1765
snap_masked-chr00-processed-gene-49.13-mRNA-1	chr00	4919934	4920345	Unknown protein	0	0	0
snap-chr00-processed-gene-49.63-mRNA-1	chr00	4964267	4964626	Gag protease polyprotein	0	0.27	0
maker-chr00-exonerate_est2genome-gene-16.18-mRNA-1	chr00	4970795	4971108	Unknown protein	Alias=MELO3C004939T1	0	83.4
snap_masked-chr00-processed-gene-49.27-mRNA-1	chr00	4976188	4977728	CACTA en-spm transposon protein	0	0.27	0
maker-chr00-exonerate_est2genome-gene-16.44-mRNA-1	chr00	5025761	5026023	Unknown protein	Alias=MELO3C001618T1	0.44	92
maker-chr00-exonerate_est2genome-gene-16.20-mRNA-1	chr00	5025823	5026010	Unknown protein	Alias=MELO3C018295T1,MELO3C001629T1	0.44	84.8394
maker-chr00-exonerate_est2genome-gene-16.21-mRNA-1	chr00	5039431	5040027	Unknown protein	Alias=MELO3C027128T1,MELO3C027063T1	0.08	95.2
maker-chr00-exonerate_est2genome-gene-16.45-mRNA-1	chr00	5053139	5053410	Unknown protein	Alias=MELO3C003068T1	1	63.3204
maker-chr00-exonerate_est2genome-gene-17.2-mRNA-1	chr00	5076740	5077330	Transposase	Alias=MELO3C027341T1,MELO3C027281T1,MELO3C019520T1,MELO3C026819T1,MELO3C010488T1,MELO3C027225T1	0.35	96.5
maker-chr00-exonerate_est2genome-gene-17.6-mRNA-1	chr00	5077453	5077876	Unknown protein	Alias=MELO3C000352T1	0.4	95.8
maker-chr00-exonerate_est2genome-gene-17.58-mRNA-1	chr00	5079691	5079914	Unknown protein	Alias=MELO3C025163T1	1	79.9317
maker-chr00-exonerate_est2genome-gene-17.8-mRNA-1	chr00	5100591	5100895	Unknown protein	Alias=MELO3C000907T1,MELO3C001100T1,MELO3C001118T1	0	90.2
maker-chr00-exonerate_est2genome-gene-17.63-mRNA-1	chr00	5100616	5100807	Unknown protein	Alias=MELO3C001683T1,MELO3C001221T1,MELO3C001487T1,MELO3C001524T1,MELO3C001429T1	0.07	80.64
maker-chr00-exonerate_est2genome-gene-17.64-mRNA-1	chr00	5107244	5107690	Unknown protein	Alias=MELO3C027229T1,MELO3C021764T1	0	94.5
maker-chr00-exonerate_est2genome-gene-17.67-mRNA-1	chr00	5110427	5110713	Retrotransposon protein	Alias=MELO3C001383T1,MELO3C000164T1,MELO3C021712T1,MELO3C001675T1	0.47	95.1658
maker-chr00-exonerate_est2genome-gene-17.13-mRNA-1	chr00	5117078	5117266	Unknown protein	Alias=MELO3C027224T1	0.45	48.3276
maker-chr00-exonerate_est2genome-gene-17.71-mRNA-1	chr00	5117202	5117530	Unknown protein	Alias=MELO3C001629T1	0.48	74.0935
maker-chr00-exonerate_est2genome-gene-17.12-mRNA-1	chr00	5117271	5117566	Unknown protein	Alias=MELO3C027224T1	0.43	61.2953
maker-chr00-exonerate_est2genome-gene-17.14-mRNA-1	chr00	5121087	5121242	Unknown protein	Alias=MELO3C001581T1,MELO3C005138T1	1	71.5806
snap_masked-chr00-processed-gene-51.13-mRNA-1	chr00	5135024	5136452	Unknown protein	0	0.48	0
maker-chr00-exonerate_est2genome-gene-17.18-mRNA-1	chr00	5174239	5174507	Unknown protein	Alias=MELO3C001629T1	0.4	88.0937
maker-chr00-exonerate_est2genome-gene-17.82-mRNA-1	chr00	5186355	5186640	Unknown protein	Alias=MELO3C000164T1,MELO3C001383T1,MELO3C027394T1,MELO3C001675T1	0.43	96.1623
maker-chr00-exonerate_est2genome-gene-17.19-mRNA-1	chr00	5194436	5194640	Unknown protein	Alias=MELO3C004007T1	1	85.4629
maker-chr00-exonerate_est2genome-gene-17.104-mRNA-1	chr00	5194781	5195482	Unknown protein	Alias=MELO3C015742T1,MELO3C026674T1,MELO3C027383T1,MELO3C027312T1,MELO3C010340T1,MELO3C000457T1	0.37	94.7
snap_masked-chr00-processed-gene-52.0-mRNA-1	chr00	5195002	5197730	Transposase, Ptta/En/Spm, plant	0	0.29	0
snap-chr00-processed-gene-52.17-mRNA-1	chr00	5209156	5210417	Unknown protein	0	0.49	0
maker-chr00-exonerate_est2genome-gene-17.23-mRNA-1	chr00	5213581	5213913	Unknown protein	Alias=MELO3C027147T1,MELO3C027237T1	0.41	100
maker-chr00-exonerate_est2genome-gene-17.24-mRNA-1	chr00	5213875	5214078	Unknown protein	Alias=MELO3C003965T1	0.44	76.245
maker-chr00-exonerate_est2genome-gene-17.25-mRNA-1	chr00	5217858	5218422	Unknown protein	Alias=MELO3C012978T1,MELO3C008031T1,MELO3C016127T1,MELO3C027247T1	0.11	90.1375
maker-chr00-exonerate_est2genome-gene-17.108-mRNA-1	chr00	5242431	5242584	Unknown protein	Alias=MELO3C000501T1,MELO3C001117T1,MELO3C001408T1	0	85.8384
maker-chr00-exonerate_est2genome-gene-17.29-mRNA-1	chr00	5242450	5242660	Unknown protein	Alias=MELO3C001361T1	0	82.13
maker-chr00-exonerate_est2genome-gene-17.111-mRNA-1	chr00	5273591	5273757	Unknown protein	Alias=MELO3C016134T1,MELO3C008593T1	0.24	50.2185
maker-chr00-exonerate_est2genome-gene-17.31-mRNA-1	chr00	5275230	5276219	Transposase	0	0.09	Alias=MELO3C019245T1,MELO3C027386T1,MELO3C000050T1,MELO3C023886T1,MELO3C000124T1,MELO3C010448T1,MELO3C010453T1,MELO3C023639T1,MELO3C015008T1,MELO3C009026T1,MELO3C019972T1,maker-chr00-snap-gene-52,57-mRNA-1,MELO3C000248T1
snap-chr00-processed-gene-52.32-mRNA-1	chr00	5276774	5281914	Unknown protein	0	0.82	0
maker-chr00-exonerate_est2genome-gene-17.51-mRNA-1	chr00	5283558	5284136	Unknown protein	Alias=MELO3C012978T1,MELO3C008031T1,MELO3C027247T1	0.12	87.7418
maker-chr00-exonerate_est2genome-gene-17.54-mRNA-1	chr00	5284386	5284684	Unknown protein	Alias=MELO3C003854T1	1	81.7244
snap-chr00-processed-gene-53.1-mRNA-1	chr00	5288674	5289221	CACTA en-spm transposon protein	0	0.21	0
maker-chr00-exonerate_est2genome-gene-17.116-mRNA-1	chr00	5335827	5336220	Unknown protein	Alias=MELO3C012897T1,MELO3C024913T1,MELO3C014423T1,MELO3C003772T1,MELO3C003806T1,MELO3C020333T1	1	83.1798
maker-chr00-exonerate_est2genome-gene-17.115-mRNA-1	chr00	5335988	5336384	Unknown protein	Alias=MELO3C003772T1,MELO3C014423T1,MELO3C024913T1,MELO3C012897T1,MELO3C020333T1,MELO3C003806T1	1	89.4955
maker-chr00-exonerate_est2genome-gene-17.120-mRNA-1	chr00	5336016	5336209	Unknown protein	Alias=MELO3C003772T1,MELO3C014423T1,MELO3C012897T1,MELO3C024913T1,MELO3C020333T1,MELO3C003806T1	1	65.1424
maker-chr00-exonerate_est2genome-gene-17.56-mRNA-1	chr00	5360421	5360612	Unknown protein	Alias=MELO3C027286T1	1	96.4
maker-chr00-exonerate_est2genome-gene-17.124-mRNA-1	chr00	5365569	5365719	Unknown protein	Alias=MELO3C001117T1,MELO3C000501T1,MELO3C001408T1	0	96.0714
maker-chr00-exonerate_est2genome-gene-17.57-mRNA-1	chr00	5365587	5365808	Unknown protein	Alias=MELO3C001361T1	0.45	97.3
maker-chr00-exonerate_est2genome-gene-18.0-mRNA-1	chr00	5374937	5375168	Unknown protein	Alias=MELO3C000586T1,MELO3C001647T1,MELO3C000791T1	0	62.1895
maker-chr00-exonerate_est2genome-gene-18.49-mRNA-1	chr00	5374937	5375182	Unknown protein	Alias=MELO3C000552T1,MELO3C016642T1,MELO3C026124T1,MELO3C025315T1,MELO3C001632T1	0	87.2993
maker-chr00-exonerate_est2genome-gene-18.3-mRNA-1	chr00	5394768	5395001	Unknown protein	Alias=MELO3C000932T1,MELO3C027246T1	0.04	94.9
maker-chr00-exonerate_est2genome-gene-18.55-mRNA-1	chr00	5401953	5402604	Gag-pro-like protein	Alias=MELO3C018945T1,MELO3C020329T1,MELO3C026302T1,MELO3C003841T1,MELO3C016576T1,MELO3C016265T1,MELO3C012980T1,MELO3C011566T1,MELO3C027248T1	0	88.0113
maker-chr00-exonerate_est2genome-gene-18.65-mRNA-1	chr00	5411474	5411701	Unknown protein	Alias=MELO3C019098T1,MELO3C016578T1	1	86.3
maker-chr00-exonerate_est2genome-gene-18.69-mRNA-1	chr00	5419412	5419585	Unknown protein	Alias=MELO3C000743T1	0	92
maker-chr00-exonerate_est2genome-gene-18.6-mRNA-1	chr00	5434283	5434625	Unknown protein	Alias=MELO3C027086T1,MELO3C021006T1,MELO3C000957T1	0	93.3
maker-chr00-exonerate_est2genome-gene-18.15-mRNA-1	chr00	5469934	5470172	Transposase	Alias=MELO3C010488T1,MELO3C027225T1,MELO3C027252T1,MELO3C023906T1	0.44	100
maker-chr00-exonerate_est2genome-gene-18.14-mRNA-1	chr00	5470915	5471320	Unknown protein	Alias=MELO3C026819T1,MELO3C027225T1,MELO3C010488T1,MELO3C027281T1,MELO3C027341T1,MELO3C019520T1	0.43	91.5
maker-chr00-exonerate_est2genome-gene-18.12-mRNA-1	chr00	5470915	5471195	Unknown protein	Alias=MELO3C026819T1,MELO3C027225T1,MELO3C010488T1,MELO3C027281T1,MELO3C027341T1,MELO3C019520T1	0.4	82.3102
maker-chr00-exonerate_est2genome-gene-18.16-mRNA-1	chr00	5471432	5471869	Unknown protein	Alias=MELO3C000352T1	0.41	93.5
maker-chr00-exonerate_est2genome-gene-18.70-mRNA-1	chr00	5477521	5478734	Unknown protein	Alias=MELO3C023616T1,MELO3C027251T1	0.35	76.3585
maker-chr00-exonerate_est2genome-gene-18.83-mRNA-1	chr00	5522726	5523151	Mutator-like transposase	Alias=MELO3C005152T1,MELO3C021996T1,MELO3C026812T1,MELO3C020195T1	0.46	93.3533
maker-chr00-exonerate_est2genome-gene-18.23-mRNA-1	chr00	5570502	5570761	Unknown protein	Alias=MELO3C012520T1	1	69.4192
maker-chr00-exonerate_est2genome-gene-18.25-mRNA-1	chr00	5577896	5578038	Unknown protein	Alias=MELO3C025208T1	0.68	91.336
maker-chr00-exonerate_est2genome-gene-18.29-mRNA-1	chr00	5589103	5589286	Unknown protein	Alias=MELO3C027256T1,MELO3C019729T1	0	100
maker-chr00-exonerate_est2genome-gene-18.30-mRNA-1	chr00	5590902	5591283	Unknown protein	Alias=MELO3C026858T1,MELO3C025173T1	0.33	74.3682
maker-chr00-exonerate_est2genome-gene-18.32-mRNA-1	chr00	5591015	5591283	Unknown protein	Alias=MELO3C025173T1,MELO3C026858T1	0.38	64.4279
snap-chr00-processed-gene-56.40-mRNA-1	chr00	5616159	5617845	Unknown protein	0	0.63	0
maker-chr00-exonerate_est2genome-gene-18.99-mRNA-1	chr00	5627824	5628326	Transposon protein, putative, CACTA, En/Spm sub-class	Alias=MELO3C022866T1	0.21	75.5799
maker-chr00-exonerate_est2genome-gene-18.34-mRNA-1	chr00	5635761	5636092	Unknown protein	Alias=MELO3C021797T1,MELO3C000478T1	0.43	93.1
maker-chr00-exonerate_est2genome-gene-18.36-mRNA-1	chr00	5636035	5636212	Unknown protein	Alias=MELO3C014422T1	0.46	94.9
maker-chr00-exonerate_est2genome-gene-18.37-mRNA-1	chr00	5638226	5638369	Unknown protein	Alias=MELO3C005271T1	0.64	91.968
maker-chr00-exonerate_est2genome-gene-18.123-mRNA-1	chr00	5641961	5642456	Unknown protein	Alias=MELO3C000838T1,MELO3C000672T1,MELO3C022872T1,MELO3C027400T1,MELO3C025242T1,MELO3C026669T1,MELO3C000963T1,MELO3C024054T1,MELO3C000523T1	0.47	80
maker-chr00-exonerate_est2genome-gene-18.116-mRNA-1	chr00	5642059	5642402	Unknown protein	Alias=MELO3C000672T1,MELO3C022872T1,MELO3C000716T1,MELO3C026993T1,MELO3C000838T1,MELO3C000214T1,MELO3C000379T1,MELO3C025242T1,MELO3C027400T1,MELO3C000523T1,MELO3C024054T1,MELO3C000963T1,MELO3C004709T1,MELO3C026669T1	0.49	82.4061
maker-chr00-exonerate_est2genome-gene-18.39-mRNA-1	chr00	5642059	5642749	Unknown protein	Alias=MELO3C001172T1,MELO3C001493T1,MELO3C000862T1,MELO3C001053T1,MELO3C000627T1,MELO3C001432T1,MELO3C000586T1,MELO3C001616T1,MELO3C001273T1	0.3	70.4495
snap-chr00-processed-gene-56.27-mRNA-1	chr00	5645194	5648123	Retrotransposon protein, putative, Ty3-gypsy subclass	0	0.59	0
snap-chr00-processed-gene-56.28-mRNA-1	chr00	5653475	5657729	Unknown protein	0	0.47	0
maker-chr00-exonerate_est2genome-gene-18.48-mRNA-1	chr00	5660901	5661848	LINE-1 reverse transcriptase like	Alias=MELO3C027260T1	0.42	100
snap-chr00-processed-gene-57.3-mRNA-1	chr00	5687446	5690930	Unknown protein	0	0.82	0
maker-chr00-exonerate_est2genome-gene-19.41-mRNA-1	chr00	5695109	5695473	Unknown protein	Alias=MELO3C000085T1	1	88.3
maker-chr00-exonerate_est2genome-gene-19.7-mRNA-1	chr00	5702260	5702478	Unknown protein	Alias=MELO3C001209T1	1	87.7
maker-chr00-exonerate_est2genome-gene-19.8-mRNA-1	chr00	5726491	5726724	Unknown protein	Alias=MELO3C008650T1,MELO3C025134T1	0.22	85.2518
maker-chr00-exonerate_est2genome-gene-19.52-mRNA-1	chr00	5726504	5726700	Unknown protein	Alias=MELO3C020089T1	0.46	85.4284
maker-chr00-exonerate_est2genome-gene-19.9-mRNA-1	chr00	5726567	5726741	Unknown protein	Alias=MELO3C008650T1,MELO3C025134T1	0.29	81.2315
snap-chr00-processed-gene-57.40-mRNA-1	chr00	5754464	5758405	Retrovirus-related Pol polyprotein from transposon TNT 1-94	0	0.55	0
snap-chr00-processed-gene-58.46-mRNA-1	chr00	5843951	5844742	Unknown protein	0	0.16	0
maker-chr00-snap-gene-58.3-mRNA-1	chr00	5844771	5845339	Transposase	0	0.17	0
maker-chr00-exonerate_est2genome-gene-19.58-mRNA-1	chr00	5846958	5847188	Unknown protein	Alias=MELO3C027270T1	0.38	100
snap_masked-chr00-processed-gene-58.11-mRNA-1	chr00	5870715	5880011	Transposon Ty3-I Gag-Pol polyprotein	0	0.34	0
snap-chr00-processed-gene-59.12-mRNA-1	chr00	5886925	5887149	Gag protease polyprotein	0	0.29	0
maker-chr00-exonerate_est2genome-gene-19.17-mRNA-1	chr00	5892960	5893697	Transposon protein, putative, CACTA, En/Spm sub-class	Alias=MELO3C022866T1	0.34	86.0535
maker-chr00-exonerate_est2genome-gene-19.18-mRNA-1	chr00	5897007	5897546	Unknown protein	Alias=MELO3C027272T1	0.35	100
maker-chr00-exonerate_est2genome-gene-19.26-mRNA-1	chr00	5923461	5923916	Unknown protein	Alias=MELO3C027273T1	0	100
maker-chr00-exonerate_est2genome-gene-19.62-mRNA-1	chr00	5941929	5942209	Transposase	Alias=MELO3C027144T1	0.47	96.4612
snap-chr00-processed-gene-59.49-mRNA-1	chr00	5967384	5970677	Unknown protein	0	0.83	0
snap-chr00-processed-gene-59.52-mRNA-1	chr00	5979441	5979656	Unknown protein	0	0.4	0
maker-chr00-exonerate_est2genome-gene-20.37-mRNA-1	chr00	5996789	5997212	Unknown protein	Alias=MELO3C000352T1	0.39	95.8
maker-chr00-exonerate_est2genome-gene-20.38-mRNA-1	chr00	5997347	5998811	Transposase	Alias=MELO3C027252T1,MELO3C026819T1,MELO3C023906T1,MELO3C010488T1,MELO3C027225T1,MELO3C027341T1,MELO3C027281T1,MELO3C019520T1	0.14	96.5
maker-chr00-exonerate_est2genome-gene-20.39-mRNA-1	chr00	5997669	5998811	Unknown protein	Alias=MELO3C010488T1,MELO3C027225T1,MELO3C027252T1,MELO3C023906T1	0.31	94
maker-chr00-exonerate_est2genome-gene-20.45-mRNA-1	chr00	5998482	5998720	Unknown protein	Alias=MELO3C027225T1,MELO3C010488T1,MELO3C023906T1,MELO3C027252T1	0.42	93.7
maker-chr00-exonerate_est2genome-gene-20.48-mRNA-1	chr00	6019223	6021765	Gag-pro, putative	Alias=MELO3C012941T1,MELO3C027028T1,MELO3C016207T1,MELO3C020067T1,MELO3C011707T1,MELO3C019105T1,MELO3C023681T1,MELO3C019341T1,MELO3C021644T1,MELO3C016577T1,MELO3C027073T1,MELO3C014968T1,MELO3C026351T1,MELO3C025443T1,MELO3C013660T1,MELO3C025658T1,MELO3C027296T1	0.08	87.3453
maker-chr00-exonerate_est2genome-gene-20.65-mRNA-1	chr00	6019456	6020993	LOW QUALITY PROTEIN: uncharacterized protein LOC101497165	Alias=MELO3C019341T1,MELO3C021644T1,MELO3C023681T1,MELO3C019105T1,MELO3C011707T1,MELO3C016207T1,MELO3C025658T1,MELO3C013660T1,MELO3C013301T1,MELO3C026351T1,MELO3C014968T1	0.19	92.8
maker-chr00-exonerate_est2genome-gene-20.0-mRNA-1	chr00	6028627	6028803	Unknown protein	Alias=MELO3C016535T1	1	68.2359
maker-chr00-exonerate_est2genome-gene-20.1-mRNA-1	chr00	6028738	6028864	Unknown protein	Alias=MELO3C016535T1	1	57.3124
maker-chr00-exonerate_est2genome-gene-20.2-mRNA-1	chr00	6029001	6029201	Unknown protein	Alias=MELO3C021668T1	0	86.724
maker-chr00-exonerate_est2genome-gene-20.77-mRNA-1	chr00	6035587	6035743	Unknown protein	Alias=MELO3C014096T1,MELO3C000411T1	1	64.6722
maker-chr00-exonerate_est2genome-gene-20.3-mRNA-1	chr00	6038545	6038845	Unknown protein	Alias=MELO3C027283T1	0.24	99.3
snap-chr00-processed-gene-60.30-mRNA-1	chr00	6041426	6042478	Unknown protein	0	0.08	0
maker-chr00-exonerate_est2genome-gene-20.80-mRNA-1	chr00	6070250	6070574	Unknown protein	Alias=MELO3C000271T1,MELO3C000554T1,MELO3C000705T1,MELO3C000765T1	0	62.0547
snap-chr00-processed-gene-60.18-mRNA-1	chr00	6073864	6077016	Unknown protein	0	0.95	0
maker-chr00-exonerate_est2genome-gene-20.83-mRNA-1	chr00	6075438	6075615	Unknown protein	Alias=MELO3C027287T1	0	100
snap-chr00-processed-gene-61.1-mRNA-1	chr00	6093148	6095223	Unknown protein	0	0.2	0
maker-chr00-exonerate_est2genome-gene-20.85-mRNA-1	chr00	6112924	6113136	Unknown protein	Alias=MELO3C005150T1	1	88.8
maker-chr00-exonerate_est2genome-gene-20.5-mRNA-1	chr00	6112964	6113256	Unknown protein	Alias=MELO3C027293T1	0.03	72.2758
maker-chr00-exonerate_est2genome-gene-20.7-mRNA-1	chr00	6131869	6132061	Unknown protein	Alias=MELO3C027286T1	0.46	96.9
maker-chr00-exonerate_est2genome-gene-20.8-mRNA-1	chr00	6135925	6136349	Unknown protein	Alias=MELO3C000783T1	1	95.2
maker-chr00-exonerate_est2genome-gene-20.88-mRNA-1	chr00	6135991	6136452	Unknown protein	Alias=MELO3C001142T1,MELO3C000390T1,MELO3C000348T1	0.1	92.6
maker-chr00-exonerate_est2genome-gene-20.92-mRNA-1	chr00	6156386	6158823	Gag-pro-like protein	Alias=MELO3C016207T1,MELO3C012941T1,MELO3C027028T1,MELO3C023681T1,MELO3C019105T1,MELO3C019341T1,MELO3C021644T1,MELO3C006769T1,MELO3C011707T1,MELO3C008279T1,MELO3C016577T1,MELO3C026351T1,MELO3C014968T1,MELO3C027296T1,MELO3C013660T1,MELO3C025658T1	0.14	83.2995
maker-chr00-exonerate_est2genome-gene-20.109-mRNA-1	chr00	6157068	6157575	RNA-directed DNA polymerase (Reverse transcriptase), Ribonuclease H-like protein	Alias=MELO3C021644T1,MELO3C023681T1,MELO3C019105T1,MELO3C016207T1,MELO3C025658T1,MELO3C004102T1,MELO3C000723T1	0.41	94.7197
maker-chr00-exonerate_est2genome-gene-20.114-mRNA-1	chr00	6160027	6160656	Unknown protein	0	0.11	Alias=MELO3C000379T1,MELO3C000716T1,MELO3C022872T1,MELO3C000383T1,MELO3C001528T1,MELO3C001140T1,MELO3C027294T1,MELO3C026122T1,snap-chr00-processed-gene-61,34-mRNA-1
maker-chr00-exonerate_est2genome-gene-20.13-mRNA-1	chr00	6160121	6160458	Unknown protein	Alias=MELO3C026060T1,MELO3C001687T1,MELO3C001443T1,MELO3C001273T1	0.22	81.7
maker-chr00-exonerate_est2genome-gene-20.22-mRNA-1	chr00	6160435	6160591	Unknown protein	Alias=MELO3C000586T1,MELO3C001443T1,MELO3C001273T1,MELO3C000697T1,MELO3C001687T1,MELO3C005022T1,MELO3C001105T1	0.37	86.1538
maker-chr00-exonerate_est2genome-gene-20.18-mRNA-1	chr00	6160595	6160894	Unknown protein	Alias=MELO3C001443T1,MELO3C001273T1,MELO3C005022T1,MELO3C001053T1	0.43	83.4372
maker-chr00-exonerate_est2genome-gene-20.119-mRNA-1	chr00	6160669	6160908	Unknown protein	Alias=MELO3C001528T1,MELO3C000808T1,MELO3C026122T1,MELO3C000461T1,MELO3C022872T1,MELO3C000716T1	0.45	74.3768
maker-chr00-exonerate_est2genome-gene-20.132-mRNA-1	chr00	6162437	6162706	Unknown protein	Alias=MELO3C026985T1,MELO3C001687T1,MELO3C001105T1	0.43	70.8775
maker-chr00-exonerate_est2genome-gene-20.24-mRNA-1	chr00	6162461	6162719	Unknown protein	Alias=MELO3C000734T1,MELO3C000445T1,MELO3C000461T1,MELO3C001296T1,MELO3C001785T1,MELO3C000917T1,MELO3C001140T1,MELO3C003978T1	0.21	65.427
maker-chr00-exonerate_est2genome-gene-20.30-mRNA-1	chr00	6162568	6162719	Unknown protein	Alias=MELO3C000445T1,MELO3C000461T1,MELO3C003978T1,MELO3C001785T1,MELO3C000917T1,MELO3C001140T1,MELO3C001296T1	0	76.709
snap-chr00-processed-gene-61.36-mRNA-1	chr00	6171729	6172817	Unknown protein	0	0.38	0
snap-chr00-processed-gene-62.9-mRNA-1	chr00	6199047	6200838	Unknown protein	0	0.62	0
snap-chr00-processed-gene-62.17-mRNA-1	chr00	6231228	6233586	Unknown protein	0	0.6	0
maker-chr00-exonerate_est2genome-gene-20.33-mRNA-1	chr00	6248764	6249002	Unknown protein	Alias=MELO3C010401T1	0.45	95.4
maker-chr00-exonerate_est2genome-gene-20.138-mRNA-1	chr00	6255779	6256065	Retrotransposon protein, putative	Alias=MELO3C001675T1,MELO3C027394T1,MELO3C001383T1,MELO3C000164T1	0.41	95.4647
maker-chr00-exonerate_est2genome-gene-21.20-mRNA-1	chr00	6299193	6301132	Unknown protein	Alias=MELO3C004762T1,MELO3C025934T1,MELO3C000716T1	0.71	86.1
maker-chr00-exonerate_est2genome-gene-21.108-mRNA-1	chr00	6299443	6299662	Unknown protein	Alias=MELO3C026060T1	0.43	81.1481
maker-chr00-exonerate_est2genome-gene-21.6-mRNA-1	chr00	6299454	6300586	Unknown protein	Alias=MELO3C022807T1,MELO3C027304T1,MELO3C025934T1,MELO3C004676T1	0.45	68.888
maker-chr00-exonerate_est2genome-gene-21.95-mRNA-1	chr00	6299696	6301066	Unknown protein	Alias=MELO3C001694T1,MELO3C000473T1,MELO3C001616T1,MELO3C001053T1	0.44	82.2312
maker-chr00-exonerate_est2genome-gene-21.93-mRNA-1	chr00	6299860	6300771	Unknown protein	Alias=MELO3C001105T1,MELO3C001658T1,MELO3C000700T1	0.57	83.0502
maker-chr00-exonerate_est2genome-gene-21.101-mRNA-1	chr00	6299862	6300192	Unknown protein	Alias=MELO3C000700T1,MELO3C001105T1	0.4	83.7
maker-chr00-exonerate_est2genome-gene-21.18-mRNA-1	chr00	6299965	6300823	Unknown protein	Alias=MELO3C027304T1	0.29	100
maker-chr00-exonerate_est2genome-gene-21.97-mRNA-1	chr00	6300495	6301066	Unknown protein	Alias=MELO3C001053T1,MELO3C000700T1,MELO3C001616T1,MELO3C001694T1,MELO3C000473T1	0.55	75.3168
maker-chr00-exonerate_est2genome-gene-21.102-mRNA-1	chr00	6300751	6301054	Unknown protein	Alias=MELO3C001694T1,MELO3C000473T1,MELO3C001616T1,MELO3C001053T1	0.33	83.2
maker-chr00-exonerate_est2genome-gene-21.99-mRNA-1	chr00	6300921	6301481	Unknown protein	Alias=MELO3C001457T1,MELO3C001694T1,MELO3C001647T1,MELO3C000700T1,MELO3C001616T1	0.2	79.9
maker-chr00-exonerate_est2genome-gene-21.104-mRNA-1	chr00	6301162	6301437	Unknown protein	Alias=MELO3C001457T1,MELO3C001694T1,MELO3C001616T1,MELO3C000700T1	0.27	82.9938
snap-chr00-processed-gene-63.15-mRNA-1	chr00	6315276	6316868	Unknown protein	0	0.37	0
maker-chr00-exonerate_est2genome-gene-21.24-mRNA-1	chr00	6319215	6319382	Unknown protein	Alias=MELO3C016641T1,MELO3C027307T1,MELO3C023095T1	0.42	100
maker-chr00-exonerate_est2genome-gene-21.110-mRNA-1	chr00	6326583	6327115	Transposase	Alias=MELO3C027059T1,MELO3C000892T1,MELO3C001750T1,MELO3C000871T1	0.1	94.9
maker-chr00-exonerate_est2genome-gene-21.112-mRNA-1	chr00	6326871	6327116	Unknown protein	Alias=MELO3C001750T1,MELO3C000871T1,MELO3C000892T1,MELO3C027059T1	0.31	93.2
maker-chr00-exonerate_est2genome-gene-21.115-mRNA-1	chr00	6356829	6357077	Unknown protein	Alias=MELO3C027361T1,MELO3C027310T1,MELO3C001467T1	0.01	100
maker-chr00-exonerate_est2genome-gene-21.121-mRNA-1	chr00	6408002	6408147	Unknown protein	Alias=MELO3C019672T1	0.68	69.4759
maker-chr00-exonerate_est2genome-gene-21.122-mRNA-1	chr00	6408057	6408209	Unknown protein	Alias=MELO3C019672T1	0.49	70.6726
maker-chr00-exonerate_est2genome-gene-21.124-mRNA-1	chr00	6409360	6409564	Unknown protein	Alias=MELO3C004007T1	0.48	85.958
maker-chr00-exonerate_est2genome-gene-21.52-mRNA-1	chr00	6440858	6441759	Unknown protein	Alias=MELO3C009026T1,MELO3C019972T1,MELO3C000124T1,MELO3C023639T1,MELO3C019057T1,MELO3C010453T1,MELO3C010448T1,MELO3C019245T1,MELO3C000050T1,MELO3C023886T1,MELO3C018989T1	0.19	94.9
maker-chr00-exonerate_est2genome-gene-21.67-mRNA-1	chr00	6441035	6441609	Transposase	Alias=MELO3C000124T1,MELO3C010453T1,MELO3C010448T1,MELO3C023639T1,MELO3C019057T1,MELO3C009026T1,MELO3C019972T1,MELO3C019245T1,MELO3C023886T1,MELO3C000050T1,MELO3C018989T1	0.29	95
maker-chr00-exonerate_est2genome-gene-21.125-mRNA-1	chr00	6444439	6444747	Unknown protein	Alias=MELO3C027313T1	1	100
maker-chr00-exonerate_est2genome-gene-21.53-mRNA-1	chr00	6458586	6460769	Transposase	0	0.17	Alias=MELO3C000050T1,MELO3C023886T1,MELO3C018989T1,MELO3C015032T1,MELO3C021500T1,MELO3C025363T1,snap-chr00-processed-gene-64,24-mRNA-1,MELO3C023639T1,MELO3C019057T1,MELO3C000124T1
maker-chr00-exonerate_est2genome-gene-21.73-mRNA-1	chr00	6509001	6509579	Unknown protein	Alias=MELO3C026673T1	0.5	68.9293
maker-chr00-exonerate_est2genome-gene-21.82-mRNA-1	chr00	6509711	6510094	Unknown protein	Alias=MELO3C027318T1,MELO3C026673T1,MELO3C015735T1	0.23	100
maker-chr00-exonerate_est2genome-gene-21.83-mRNA-1	chr00	6531830	6532203	Unknown protein	Alias=MELO3C027319T1	0	100
maker-chr00-exonerate_est2genome-gene-21.85-mRNA-1	chr00	6548782	6549028	Unknown protein	Alias=MELO3C000957T1,MELO3C027139T1	0	92.0408
maker-chr00-exonerate_est2genome-gene-21.88-mRNA-1	chr00	6556556	6556897	Unknown protein	Alias=MELO3C001227T1,MELO3C001433T1	0.08	76.8406
maker-chr00-exonerate_est2genome-gene-21.129-mRNA-1	chr00	6556624	6557024	Unknown protein	Alias=MELO3C001757T1,MELO3C001560T1,MELO3C001228T1,MELO3C001231T1,MELO3C001503T1,MELO3C001859T1,MELO3C000852T1,MELO3C001780T1,MELO3C001903T1	0.42	81.3768
maker-chr00-exonerate_est2genome-gene-22.68-mRNA-1	chr00	6598308	6598486	Unknown protein	Alias=MELO3C003789T1,MELO3C000441T1	0.02	50.5374
maker-chr00-exonerate_est2genome-gene-22.6-mRNA-1	chr00	6614435	6614735	Unknown protein	Alias=MELO3C009052T1,MELO3C024144T1,MELO3C026709T1	1	79.6842
maker-chr00-exonerate_est2genome-gene-22.74-mRNA-1	chr00	6650303	6650554	Unknown protein	Alias=MELO3C027324T1	0.33	100
maker-chr00-exonerate_est2genome-gene-22.9-mRNA-1	chr00	6665451	6665653	Retrotransposon protein, putative	Alias=MELO3C001383T1	0.59	77.0022
maker-chr00-exonerate_est2genome-gene-22.76-mRNA-1	chr00	6684118	6684417	Unknown protein	Alias=MELO3C001028T1,MELO3C001668T1,MELO3C001522T1	0.12	89.3
maker-chr00-exonerate_est2genome-gene-22.11-mRNA-1	chr00	6684136	6684477	Unknown protein	Alias=MELO3C000939T1,MELO3C001353T1	1	79.3529
maker-chr00-exonerate_est2genome-gene-22.78-mRNA-1	chr00	6687055	6687268	Unknown protein	Alias=MELO3C027327T1	0.33	100
snap-chr00-processed-gene-67.7-mRNA-1	chr00	6698582	6699088	Gag-pol polyprotein	0	0.43	0
snap-chr00-processed-gene-67.33-mRNA-1	chr00	6733201	6733473	Unknown protein	0	0.35	0
maker-chr00-exonerate_est2genome-gene-22.103-mRNA-1	chr00	6767133	6767888	Unknown protein	Alias=MELO3C000187T1	0.48	83.9
maker-chr00-exonerate_est2genome-gene-22.93-mRNA-1	chr00	6767195	6768389	Unknown protein	Alias=MELO3C025242T1,MELO3C004675T1,MELO3C022807T1,MELO3C024636T1,MELO3C000838T1,MELO3C000716T1	0.59	80.9
maker-chr00-exonerate_est2genome-gene-22.27-mRNA-1	chr00	6767224	6768368	Unknown protein	Alias=MELO3C027401T1,MELO3C001091T1,MELO3C000862T1,MELO3C022810T1,MELO3C025236T1,MELO3C000586T1,MELO3C001423T1	0.44	83.2564
maker-chr00-exonerate_est2genome-gene-22.38-mRNA-1	chr00	6767752	6768677	Unknown protein	Alias=MELO3C001053T1	0.41	76.4332
maker-chr00-exonerate_est2genome-gene-22.44-mRNA-1	chr00	6767950	6768324	Unknown protein	Alias=MELO3C000188T1,MELO3C001423T1,MELO3C000586T1,MELO3C022810T1,MELO3C025236T1,MELO3C027401T1,MELO3C000862T1	0.32	81.9507
maker-chr00-exonerate_est2genome-gene-22.39-mRNA-1	chr00	6768298	6768561	Unknown protein	Alias=MELO3C022810T1,MELO3C000862T1,MELO3C000188T1,MELO3C001423T1	0.4	62.7815
maker-chr00-exonerate_est2genome-gene-22.94-mRNA-1	chr00	6768565	6769327	Unknown protein	Alias=MELO3C024636T1,MELO3C000838T1,MELO3C026669T1,MELO3C000187T1,MELO3C004675T1	0.21	62.1166
maker-chr00-exonerate_est2genome-gene-22.40-mRNA-1	chr00	6768727	6769212	Unknown protein	Alias=MELO3C000524T1,MELO3C027401T1,MELO3C000697T1	0.87	88.0418
snap-chr00-processed-gene-68.14-mRNA-1	chr00	6801497	6803561	Unknown protein	0	0.32	0
maker-chr00-exonerate_est2genome-gene-22.108-mRNA-1	chr00	6829058	6833124	Transposase	0	0.28	Alias=MELO3C027386T1,MELO3C019245T1,MELO3C025556T1,MELO3C000322T1,MELO3C000050T1,MELO3C023886T1,MELO3C018989T1,MELO3C010150T1,MELO3C009026T1,MELO3C015008T1,MELO3C000248T1,MELO3C025363T1,MELO3C019972T1,snap-chr00-processed-gene-68,34-mRNA-1,MELO3C021038T1,MELO3C027113T1,MELO3C023639T1,MELO3C019057T1,MELO3C021673T1,MELO3C010453T1,MELO3C010448T1
maker-chr00-exonerate_est2genome-gene-22.49-mRNA-1	chr00	6836365	6836914	Reverse transcriptase	Alias=MELO3C003180T1,MELO3C000185T1	0	96.2
maker-chr00-exonerate_est2genome-gene-22.129-mRNA-1	chr00	6852888	6853377	Transposase	0	0.31	Alias=MELO3C000352T1,snap-chr00-processed-gene-68,39-mRNA-1
maker-chr00-exonerate_est2genome-gene-22.133-mRNA-1	chr00	6853483	6854582	Transposase	0	0.21	Alias=MELO3C010488T1,MELO3C026819T1,MELO3C019520T1,MELO3C027281T1,MELO3C027341T1,maker-chr00-snap-gene-68,49-mRNA-1
maker-chr00-exonerate_est2genome-gene-23.0-mRNA-1	chr00	6874738	6874957	Unknown protein	Alias=MELO3C001209T1	0	96.8
maker-chr00-exonerate_est2genome-gene-23.3-mRNA-1	chr00	6896550	6896722	Unknown protein	Alias=MELO3C001184T1,MELO3C027426T1,MELO3C027326T1,MELO3C000086T1	0.41	91.9
maker-chr00-exonerate_est2genome-gene-23.6-mRNA-1	chr00	6896804	6897010	Unknown protein	Alias=MELO3C000568T1	0.39	98.1
maker-chr00-exonerate_est2genome-gene-23.7-mRNA-1	chr00	6899573	6899757	Unknown protein	Alias=MELO3C013521T1	0	80.1473
maker-chr00-exonerate_est2genome-gene-23.46-mRNA-1	chr00	6927143	6927363	Unknown protein	Alias=MELO3C024767T1	0.42	92.3
maker-chr00-exonerate_est2genome-gene-23.47-mRNA-1	chr00	6927581	6928167	Polyprotein	Alias=MELO3C014314T1,MELO3C001654T1,MELO3C004893T1,MELO3C012668T1,MELO3C006990T1	0.29	72.2744
maker-chr00-exonerate_est2genome-gene-23.10-mRNA-1	chr00	6953818	6954023	Unknown protein	Alias=MELO3C017916T1	0	86.9442
maker-chr00-exonerate_est2genome-gene-23.54-mRNA-1	chr00	6960325	6960698	Unknown protein	Alias=MELO3C019283T1	0.17	85.0262
maker-chr00-exonerate_est2genome-gene-23.55-mRNA-1	chr00	6961223	6961642	Unknown protein	Alias=MELO3C025399T1,MELO3C024793T1,MELO3C025132T1,MELO3C013659T1,MELO3C008927T1,MELO3C015646T1,MELO3C026119T1,MELO3C013457T1,MELO3C021048T1,MELO3C020739T1	0.25	87.6
maker-chr00-exonerate_est2genome-gene-23.13-mRNA-1	chr00	6979167	6979361	Unknown protein	Alias=MELO3C026350T1	0.35	87.897
maker-chr00-exonerate_est2genome-gene-23.65-mRNA-1	chr00	6995280	6995516	LOW QUALITY PROTEIN: uncharacterized protein LOC103486404	Alias=MELO3C000569T1,MELO3C000370T1	0.43	97
snap_masked-chr00-processed-gene-70.20-mRNA-1	chr00	7004369	7005051	CACTA en-spm transposon protein	0	0.25	0
snap-chr00-processed-gene-70.39-mRNA-1	chr00	7045893	7047884	Unknown protein	0	0.49	0
maker-chr00-snap-gene-70.51-mRNA-1	chr00	7049069	7049816	Unknown protein	0	0.2	0
maker-chr00-exonerate_est2genome-gene-23.71-mRNA-1	chr00	7051237	7051506	Unknown protein	Alias=MELO3C027355T1	0.39	100
snap-chr00-processed-gene-70.41-mRNA-1	chr00	7052387	7055484	Transposase	0	0.53	0
maker-chr00-exonerate_est2genome-gene-23.72-mRNA-1	chr00	7082443	7082827	Unknown protein	Alias=MELO3C020304T1,MELO3C020179T1,MELO3C018944T1,MELO3C025134T1	0.3	84.7
maker-chr00-exonerate_est2genome-gene-23.16-mRNA-1	chr00	7082465	7082637	Unknown protein	Alias=MELO3C001060T1	1	90.2
maker-chr00-exonerate_est2genome-gene-23.76-mRNA-1	chr00	7085888	7086167	Transposase	Alias=MELO3C027144T1	0.4	96.4612
snap-chr00-processed-gene-70.48-mRNA-1	chr00	7086152	7087584	Transposon protein, putative, CACTA, En/Spm sub-class	0	0.21	0
snap-chr00-processed-gene-71.4-mRNA-1	chr00	7099987	7103753	Unknown protein	0	0.67	0
maker-chr00-exonerate_est2genome-gene-23.17-mRNA-1	chr00	7106190	7106543	Unknown protein	Alias=MELO3C027360T1	0	100
maker-chr00-exonerate_est2genome-gene-23.19-mRNA-1	chr00	7141364	7141612	Unknown protein	Alias=MELO3C027361T1,MELO3C027310T1,MELO3C025436T1	0.55	94.8
maker-chr00-exonerate_est2genome-gene-23.21-mRNA-1	chr00	7141457	7141657	Unknown protein	Alias=MELO3C027310T1,MELO3C027361T1,MELO3C025436T1	0.32	100
maker-chr00-exonerate_est2genome-gene-23.31-mRNA-1	chr00	7145353	7146524	Unknown protein	Alias=MELO3C018270T1	0.77	55.59
maker-chr00-exonerate_est2genome-gene-23.27-mRNA-1	chr00	7145502	7146154	Unknown protein	Alias=MELO3C026576T1,MELO3C003191T1	0.7	87
maker-chr00-exonerate_est2genome-gene-23.36-mRNA-1	chr00	7146057	7146304	Unknown protein	Alias=MELO3C001731T1	0.29	69.4
maker-chr00-exonerate_est2genome-gene-23.84-mRNA-1	chr00	7146656	7146855	Unknown protein	Alias=MELO3C000337T1,MELO3C000420T1,MELO3C019230T1	0.19	95.0225
maker-chr00-exonerate_est2genome-gene-23.32-mRNA-1	chr00	7146756	7164016	Unknown protein	Alias=MELO3C025751T1,MELO3C000442T1	1	96
snap-chr00-processed-gene-71.37-mRNA-1	chr00	7158830	7159156	Ty3-gypsy retrotransposon protein	0	0.37	0
maker-chr00-exonerate_est2genome-gene-23.87-mRNA-1	chr00	7159474	7159968	Transposon Ty3-G Gag-Pol polyprotein	Alias=MELO3C027363T1	0.32	100
maker-chr00-exonerate_est2genome-gene-23.90-mRNA-1	chr00	7165704	7170677	Transposon Ty3-I Gag-Pol polyprotein	0	0.49	Alias=snap-chr00-processed-gene-71,41-mRNA-1,MELO3C027363T1,MELO3C000048T1
maker-chr00-exonerate_est2genome-gene-24.0-mRNA-1	chr00	7171917	7173091	Unknown protein	Alias=MELO3C001369T1	1	83.8363
maker-chr00-exonerate_est2genome-gene-24.2-mRNA-1	chr00	7173607	7173787	Unknown protein	Alias=MELO3C001369T1	1	85.1
snap-chr00-processed-gene-71.24-mRNA-1	chr00	7181657	7182298	Unknown protein	0	0.01	0
maker-chr00-exonerate_est2genome-gene-24.16-mRNA-1	chr00	7201930	7202561	Unknown protein	Alias=MELO3C001424T1,MELO3C004766T1	0.4	84.6
maker-chr00-exonerate_est2genome-gene-24.90-mRNA-1	chr00	7201942	7202203	Unknown protein	Alias=MELO3C001457T1,MELO3C001293T1,MELO3C001694T1	1	84.0563
maker-chr00-exonerate_est2genome-gene-24.11-mRNA-1	chr00	7202160	7202915	Unknown protein	Alias=MELO3C000716T1,MELO3C022872T1,MELO3C027368T1,MELO3C004764T1,MELO3C001452T1	0.41	84.6
maker-chr00-exonerate_est2genome-gene-24.6-mRNA-1	chr00	7202210	7203222	Unknown protein	Alias=MELO3C000445T1,MELO3C027368T1,MELO3C025242T1,MELO3C026122T1,MELO3C022971T1	0.28	80.9702
maker-chr00-exonerate_est2genome-gene-24.79-mRNA-1	chr00	7202263	7203081	Unknown protein	Alias=MELO3C004763T1	0.78	82.7
maker-chr00-exonerate_est2genome-gene-24.86-mRNA-1	chr00	7203141	7203430	Unknown protein	Alias=MELO3C004765T1	0.41	86.6045
maker-chr00-exonerate_est2genome-gene-24.22-mRNA-1	chr00	7203299	7203681	Unknown protein	Alias=MELO3C022971T1	1	83.1
maker-chr00-exonerate_est2genome-gene-24.93-mRNA-1	chr00	7203664	7203926	Unknown protein	Alias=MELO3C001293T1	0.76	80.6
maker-chr00-exonerate_est2genome-gene-24.89-mRNA-1	chr00	7204025	7204239	Unknown protein	Alias=MELO3C000473T1,MELO3C026060T1,MELO3C001457T1	0.43	63.8994
maker-chr00-exonerate_est2genome-gene-24.97-mRNA-1	chr00	7205278	7205749	Unknown protein	0	0.49	Alias=MELO3C019328T1,maker-chr00-snap-gene-72,4-mRNA-1
maker-chr00-exonerate_est2genome-gene-24.98-mRNA-1	chr00	7219594	7219881	Unknown protein	Alias=MELO3C027369T1	0	100
maker-chr00-snap-gene-72.3-mRNA-1	chr00	7270559	7274583	Unknown protein	0	0.8	0
maker-chr00-exonerate_est2genome-gene-24.26-mRNA-1	chr00	7277902	7278106	Unknown protein	Alias=MELO3C004007T1	1	86.9483
maker-chr00-exonerate_est2genome-gene-24.42-mRNA-1	chr00	7284672	7285398	Unknown protein	Alias=MELO3C027374T1,MELO3C025089T1,MELO3C000801T1,MELO3C027233T1,MELO3C000795T1,MELO3C010339T1,MELO3C027312T1,MELO3C014196T1,MELO3C000175T1,MELO3C019079T1	0.3	86.4659
maker-chr00-exonerate_est2genome-gene-24.125-mRNA-1	chr00	7295611	7296071	Unknown protein	Alias=MELO3C000177T1	1	91.6191
maker-chr00-exonerate_est2genome-gene-24.47-mRNA-1	chr00	7295699	7295872	Unknown protein	Alias=MELO3C000110T1	0.31	90.8
maker-chr00-exonerate_est2genome-gene-24.130-mRNA-1	chr00	7372817	7374695	Transposase	0	0.14	Alias=maker-chr00-snap-gene-73,59-mRNA-1,MELO3C027036T1,MELO3C025363T1,MELO3C021038T1,MELO3C027113T1,MELO3C019106T1,MELO3C019057T1,MELO3C010453T1,MELO3C010448T1,MELO3C027381T1,MELO3C027386T1,MELO3C019245T1,MELO3C023886T1,MELO3C018989T1
maker-chr00-exonerate_est2genome-gene-24.53-mRNA-1	chr00	7393725	7393913	Unknown protein	Alias=snap-chr00-processed-gene-74.6-mRNA-1	0.16	88.9
maker-chr00-exonerate_est2genome-gene-24.165-mRNA-1	chr00	7419531	7420136	Unknown protein	Alias=MELO3C025423T1	0.48	98.5
maker-chr00-exonerate_est2genome-gene-24.56-mRNA-1	chr00	7430713	7430886	Unknown protein	Alias=MELO3C026350T1	0.46	77.9148
maker-chr00-snap-gene-74.0-mRNA-1	chr00	7432690	7434179	Retrotransposon protein, putative, Ty3-gypsy subclass	0	0.22	0
maker-chr00-exonerate_est2genome-gene-24.62-mRNA-1	chr00	7451418	7452981	Transposase	0	0.1	Alias=MELO3C019245T1,MELO3C025556T1,MELO3C027386T1,MELO3C018989T1,MELO3C000050T1,MELO3C023886T1,MELO3C000322T1,MELO3C015008T1,MELO3C009026T1,MELO3C019972T1,MELO3C025363T1,MELO3C000248T1,MELO3C010448T1,MELO3C010453T1,MELO3C021673T1,MELO3C019106T1,MELO3C023639T1,maker-chr00-snap-gene-74,1-mRNA-1,MELO3C019057T1,MELO3C027113T1,MELO3C021038T1
maker-chr00-exonerate_est2genome-gene-25.105-mRNA-1	chr00	7479866	7480040	Unknown protein	Alias=MELO3C027388T1	0	100
snap_masked-chr00-processed-gene-75.31-mRNA-1	chr00	7501196	7504796	Unknown protein	0	0.37	0
maker-chr00-exonerate_est2genome-gene-25.2-mRNA-1	chr00	7504506	7504742	Unknown protein	Alias=MELO3C027389T1,MELO3C008620T1	0	100
maker-chr00-exonerate_est2genome-gene-25.5-mRNA-1	chr00	7529888	7530171	Retrotransposon protein, putative	Alias=MELO3C001383T1,MELO3C000164T1,MELO3C027394T1,MELO3C001675T1	0.37	93.7781
maker-chr00-exonerate_est2genome-gene-25.109-mRNA-1	chr00	7552260	7553212	LINE-1 reverse transcriptase like	Alias=MELO3C027260T1	0.23	87.7
maker-chr00-exonerate_est2genome-gene-25.123-mRNA-1	chr00	7567301	7567939	Unknown protein	Alias=MELO3C000626T1,MELO3C000862T1,MELO3C001129T1,MELO3C025236T1,MELO3C001171T1	1	85.3
maker-chr00-exonerate_est2genome-gene-25.25-mRNA-1	chr00	7567476	7568227	Unknown protein	Alias=MELO3C004781T1,MELO3C000716T1,MELO3C025239T1,MELO3C024637T1,MELO3C000838T1,MELO3C025931T1,MELO3C025242T1,MELO3C022807T1,MELO3C027400T1,MELO3C000383T1	0.35	100
maker-chr00-exonerate_est2genome-gene-25.122-mRNA-1	chr00	7568024	7568924	Unknown protein	Alias=MELO3C001658T1,MELO3C000626T1,MELO3C025236T1	1	82.4
maker-chr00-exonerate_est2genome-gene-25.126-mRNA-1	chr00	7568112	7568756	Unknown protein	Alias=MELO3C025236T1,MELO3C001658T1	1	85.3315
maker-chr00-exonerate_est2genome-gene-25.145-mRNA-1	chr00	7584814	7585169	Unknown protein	Alias=MELO3C001575T1,MELO3C000788T1,MELO3C001097T1,MELO3C001436T1,MELO3C001236T1,MELO3C000125T1,MELO3C001125T1	0.39	92.2
maker-chr00-exonerate_est2genome-gene-25.46-mRNA-1	chr00	7585002	7585174	Unknown protein	Alias=MELO3C027361T1,MELO3C000285T1,MELO3C013303T1	0.44	92.5
maker-chr00-exonerate_est2genome-gene-25.48-mRNA-1	chr00	7586665	7586882	Unknown protein	Alias=MELO3C001209T1	0.35	90.4819
maker-chr00-exonerate_est2genome-gene-25.49-mRNA-1	chr00	7606636	7606936	Unknown protein	Alias=MELO3C020195T1	1	82.0522
maker-chr00-exonerate_est2genome-gene-25.51-mRNA-1	chr00	7618043	7619263	Transposase	0	0.05	Alias=MELO3C023886T1,MELO3C000050T1,MELO3C018989T1,snap-chr00-processed-gene-76,23-mRNA-1,MELO3C000322T1,MELO3C027386T1,MELO3C025556T1,MELO3C019245T1,MELO3C010453T1,MELO3C010448T1,MELO3C021038T1,MELO3C027113T1,MELO3C021673T1,MELO3C019106T1,MELO3C023639T1,MELO3C019057T1,MELO3C019972T1,MELO3C025363T1,MELO3C000248T1,MELO3C015008T1,MELO3C009026T1
maker-chr00-exonerate_est2genome-gene-25.158-mRNA-1	chr00	7624427	7624712	Unknown protein	Alias=MELO3C027404T1	0.4	100
maker-chr00-exonerate_est2genome-gene-25.75-mRNA-1	chr00	7644809	7645683	Unknown protein	Alias=MELO3C020459T1,MELO3C023894T1,MELO3C015174T1,MELO3C021924T1,MELO3C020246T1,MELO3C022700T1,MELO3C012803T1,MELO3C025084T1,MELO3C015179T1,MELO3C001412T1,MELO3C013165T1,MELO3C014195T1,MELO3C003264T1,MELO3C026049T1,MELO3C000090T1,MELO3C015847T1,MELO3C016175T1,MELO3C021868T1,MELO3C019750T1,MELO3C023856T1	0.34	76.7
maker-chr00-exonerate_est2genome-gene-25.162-mRNA-1	chr00	7727062	7727262	Unknown protein	Alias=MELO3C014421T1	1	92
NCBI_maker-chr00-exonerate_est2genome-gene-25.46-mRNA-1	chr00	7733205	7735230	Unknown protein	0	0	0
snap-chr00-processed-gene-77.57-mRNA-1	chr00	7736931	7738446	Unknown protein	0	0.44	0
maker-chr00-exonerate_est2genome-gene-25.101-mRNA-1	chr00	7742756	7743267	Unknown protein	Alias=MELO3C001546T1,MELO3C001080T1,MELO3C001668T1,MELO3C001201T1	0	92.0064
maker-chr00-exonerate_est2genome-gene-25.166-mRNA-1	chr00	7742758	7743068	Unknown protein	Alias=MELO3C001417T1	1	94.8995
maker-chr00-exonerate_est2genome-gene-26.0-mRNA-1	chr00	7780461	7780885	Gag-pro-like protein	Alias=MELO3C003784T1,MELO3C004933T1,MELO3C008278T1,MELO3C027416T1,MELO3C008451T1	0.06	73.1339
maker-chr00-exonerate_est2genome-gene-26.69-mRNA-1	chr00	7780905	7782094	LOW QUALITY PROTEIN: uncharacterized protein LOC105851746	Alias=MELO3C001523T1,MELO3C004933T1,MELO3C016222T1,MELO3C003784T1,MELO3C025437T1,MELO3C008278T1,MELO3C020067T1,MELO3C027073T1,MELO3C004037T1,MELO3C004882T1,MELO3C013300T1,MELO3C013660T1,MELO3C025113T1,MELO3C008451T1,MELO3C027296T1,MELO3C027416T1	0.04	94.2
maker-chr00-exonerate_est2genome-gene-26.71-mRNA-1	chr00	7781180	7782004	Gag-pro-like protein	Alias=MELO3C001523T1,MELO3C016222T1,MELO3C003784T1,MELO3C025437T1,MELO3C008278T1,MELO3C020067T1,MELO3C027073T1,MELO3C004882T1,MELO3C025113T1,MELO3C008451T1,MELO3C027296T1,MELO3C013300T1	0.18	91.2
maker-chr00-exonerate_est2genome-gene-26.70-mRNA-1	chr00	7781218	7782094	RNA-directed DNA polymerase, putative	Alias=MELO3C025113T1,MELO3C027296T1,MELO3C008451T1,MELO3C027416T1,MELO3C013300T1,MELO3C027073T1,MELO3C004882T1,MELO3C025437T1,MELO3C008278T1,MELO3C020067T1,MELO3C004933T1,MELO3C001523T1,MELO3C016222T1,MELO3C003784T1	0.16	94.1
maker-chr00-exonerate_est2genome-gene-26.68-mRNA-1	chr00	7781566	7781890	Unknown protein	Alias=MELO3C004882T1,MELO3C027073T1,MELO3C025113T1,MELO3C008451T1,MELO3C013300T1,MELO3C016222T1,MELO3C003784T1,MELO3C001523T1,MELO3C020067T1,MELO3C008278T1,MELO3C025437T1	0.41	89.2
maker-chr00-exonerate_est2genome-gene-26.5-mRNA-1	chr00	7785012	7785164	Unknown protein	Alias=MELO3C000437T1	0	77.3021
maker-chr00-exonerate_est2genome-gene-26.80-mRNA-1	chr00	7808980	7809450	Unknown protein	Alias=MELO3C027415T1	0	100
maker-chr00-exonerate_est2genome-gene-26.6-mRNA-1	chr00	7809093	7809266	Unknown protein	Alias=MELO3C022879T1	0	81.1997
maker-chr00-exonerate_est2genome-gene-26.7-mRNA-1	chr00	7815106	7815327	Unknown protein	Alias=MELO3C017916T1	0	88.3972
maker-chr00-exonerate_est2genome-gene-26.12-mRNA-1	chr00	7840465	7840674	Unknown protein	Alias=MELO3C019703T1	0.45	68.7614
maker-chr00-exonerate_est2genome-gene-26.14-mRNA-1	chr00	7841178	7841384	Unknown protein	Alias=MELO3C019703T1,MELO3C027423T1	0.45	100
maker-chr00-exonerate_est2genome-gene-26.15-mRNA-1	chr00	7842180	7842385	Unknown protein	Alias=MELO3C019703T1	0.45	69.1733
maker-chr00-exonerate_est2genome-gene-26.83-mRNA-1	chr00	7848629	7849074	Unknown protein	Alias=MELO3C027419T1	0.37	100
snap-chr00-processed-gene-78.30-mRNA-1	chr00	7878445	7881613	Transposon Ty3-I Gag-Pol polyprotein	0	0.09	0
snap_masked-chr00-processed-gene-79.26-mRNA-1	chr00	7961412	7961672	Unknown protein	0	0.24	0
maker-chr00-exonerate_est2genome-gene-26.19-mRNA-1	chr00	7962364	7962756	Unknown protein	Alias=snap-chr00-processed-gene-79.15-mRNA-1	0	100
maker-chr00-exonerate_est2genome-gene-26.40-mRNA-1	chr00	8004869	8005394	Unknown protein	Alias=MELO3C001171T1,MELO3C001616T1,MELO3C025235T1,MELO3C000468T1	0.26	69.5966
maker-chr00-exonerate_est2genome-gene-26.34-mRNA-1	chr00	8004892	8006507	Unknown protein	Alias=MELO3C000862T1,MELO3C000468T1,MELO3C025235T1	0.45	84.8
maker-chr00-exonerate_est2genome-gene-26.32-mRNA-1	chr00	8004998	8005904	Unknown protein	Alias=MELO3C001053T1	0.46	77.292
maker-chr00-exonerate_est2genome-gene-26.95-mRNA-1	chr00	8005043	8006661	Unknown protein	Alias=MELO3C000024T1,MELO3C000633T1,MELO3C027003T1,MELO3C005023T1,MELO3C025937T1,MELO3C001140T1,MELO3C004709T1,MELO3C000015T1,MELO3C022807T1,MELO3C027400T1	0.2	82.2278
maker-chr00-exonerate_est2genome-gene-26.31-mRNA-1	chr00	8005073	8006379	Unknown protein	Alias=MELO3C001091T1,MELO3C001616T1,MELO3C001273T1	0.68	85.1258
maker-chr00-exonerate_est2genome-gene-26.39-mRNA-1	chr00	8005133	8005747	Unknown protein	Alias=MELO3C025235T1	0.22	81.6691
maker-chr00-exonerate_est2genome-gene-26.106-mRNA-1	chr00	8006247	8006845	Unknown protein	Alias=MELO3C025242T1,MELO3C004676T1,MELO3C000725T1	0.63	59.2259
maker-chr00-exonerate_est2genome-gene-26.108-mRNA-1	chr00	8023437	8023751	Transposase, Ptta/En/Spm, plant	Alias=MELO3C005142T1,MELO3C000506T1	0.38	95.6
snap_masked-chr00-processed-gene-80.35-mRNA-1	chr00	8024280	8026208	CACTA en-spm transposon protein	0	0.07	0
maker-chr00-exonerate_est2genome-gene-26.110-mRNA-1	chr00	8047574	8047816	Unknown protein	Alias=MELO3C000013T1	1	100
maker-chr00-exonerate_est2genome-gene-26.111-mRNA-1	chr00	8050981	8051212	Unknown protein	Alias=MELO3C000011T1	0	100
maker-chr00-exonerate_est2genome-gene-26.127-mRNA-1	chr00	8053496	8054302	Unknown protein	Alias=MELO3C000700T1,MELO3C027193T1	1	76.0915
maker-chr00-exonerate_est2genome-gene-26.59-mRNA-1	chr00	8053670	8054613	Unknown protein	Alias=MELO3C004708T1,MELO3C000191T1,MELO3C025934T1,MELO3C004676T1	1	81.5693
maker-chr00-exonerate_est2genome-gene-26.55-mRNA-1	chr00	8054068	8055339	Unknown protein	Alias=MELO3C000633T1,MELO3C024637T1,MELO3C000838T1,MELO3C025934T1,MELO3C004709T1,MELO3C004708T1	1	83.5
maker-chr00-exonerate_est2genome-gene-26.126-mRNA-1	chr00	8054096	8055362	Unknown protein	Alias=MELO3C001711T1,MELO3C000700T1	1	84
maker-chr00-exonerate_est2genome-gene-26.50-mRNA-1	chr00	8055196	8061728	Unknown protein	Alias=MELO3C004676T1,MELO3C000716T1,MELO3C025934T1,MELO3C000383T1,MELO3C001528T1	1	88.4
maker-chr00-exonerate_est2genome-gene-26.119-mRNA-1	chr00	8059993	8061709	Unknown protein	Alias=MELO3C001264T1,MELO3C000626T1,MELO3C001616T1,MELO3C000700T1,MELO3C001393T1,MELO3C001443T1	1	84.6
snap-chr00-processed-gene-81.8-mRNA-1	chr00	8101499	8104149	Unknown protein	0	0.88	0
snap_masked-chr00-processed-gene-81.20-mRNA-1	chr00	8106361	8108394	Transposase	0	0.28	0
maker-chr00-exonerate_est2genome-gene-27.67-mRNA-1	chr00	8131641	8131859	Unknown protein	Alias=MELO3C000018T1	0.41	100
maker-chr00-exonerate_est2genome-gene-27.85-mRNA-1	chr00	8166072	8166745	Transposon protein, putative, CACTA, En/Spm sub-class	Alias=MELO3C022866T1	0.14	76.7682
maker-chr00-exonerate_est2genome-gene-27.14-mRNA-1	chr00	8195359	8195882	Unknown protein	Alias=MELO3C000020T1,MELO3C001117T1,MELO3C024078T1	0.38	100
maker-chr00-exonerate_est2genome-gene-27.87-mRNA-1	chr00	8195444	8195842	Unknown protein	Alias=MELO3C013575T1,MELO3C027199T1	0.23	89.4779
maker-chr00-exonerate_est2genome-gene-27.17-mRNA-1	chr00	8199675	8200147	Unknown protein	Alias=MELO3C008525T1	0.24	70.0321
maker-chr00-exonerate_est2genome-gene-27.88-mRNA-1	chr00	8199771	8200118	Unknown protein	Alias=MELO3C000028T1	1	100
maker-chr00-exonerate_est2genome-gene-27.89-mRNA-1	chr00	8207465	8207738	Unknown protein	Alias=MELO3C023706T1	1	88.1188
maker-chr00-exonerate_est2genome-gene-27.32-mRNA-1	chr00	8216341	8216980	Unknown protein	Alias=MELO3C025928T1,MELO3C022807T1,MELO3C025934T1	1	57.6475
maker-chr00-exonerate_est2genome-gene-27.105-mRNA-1	chr00	8216452	8216922	Unknown protein	Alias=snap-chr00-processed-gene-82.54-mRNA-1	0.13	100
maker-chr00-exonerate_est2genome-gene-27.26-mRNA-1	chr00	8216656	8217574	Unknown protein	Alias=MELO3C025928T1,MELO3C022807T1,MELO3C000006T1,MELO3C000562T1,MELO3C025934T1	0.65	83.4
maker-chr00-exonerate_est2genome-gene-27.97-mRNA-1	chr00	8216915	8217285	Unknown protein	Alias=MELO3C001105T1,MELO3C000626T1,MELO3C000216T1	0.65	86.1408
maker-chr00-exonerate_est2genome-gene-27.102-mRNA-1	chr00	8216953	8217285	Unknown protein	Alias=MELO3C001105T1,MELO3C000626T1,MELO3C000216T1,MELO3C001729T1	0.59	82.6
maker-chr00-exonerate_est2genome-gene-27.37-mRNA-1	chr00	8217405	8218255	Unknown protein	Alias=MELO3C024054T1,MELO3C026669T1,MELO3C000461T1,MELO3C000562T1,MELO3C024637T1,MELO3C000006T1	0.15	84.4
maker-chr00-exonerate_est2genome-gene-27.107-mRNA-1	chr00	8217555	8218025	Unknown protein	Alias=MELO3C000626T1,MELO3C000023T1	0.28	81.4
maker-chr00-exonerate_est2genome-gene-27.109-mRNA-1	chr00	8218045	8218297	Unknown protein	Alias=MELO3C026985T1,MELO3C001264T1	0.36	63.6552
snap-chr00-processed-gene-82.22-mRNA-1	chr00	8234561	8239320	Ty3-gypsy retrotransposon protein	0	0.41	0
snap_masked-chr00-processed-gene-83.37-mRNA-1	chr00	8312204	8312425	Unknown protein	0	0.4	0
maker-chr00-exonerate_est2genome-gene-27.45-mRNA-1	chr00	8348470	8349984	Transposase	0	0.1	Alias=MELO3C027386T1,MELO3C025556T1,MELO3C019245T1,MELO3C000050T1,MELO3C023886T1,MELO3C018989T1,MELO3C000322T1,MELO3C010453T1,MELO3C010448T1,MELO3C021038T1,MELO3C027113T1,MELO3C021673T1,MELO3C019106T1,MELO3C019057T1,MELO3C023639T1,MELO3C015008T1,MELO3C009026T1,MELO3C019972T1,snap-chr00-processed-gene-83,23-mRNA-1,MELO3C000248T1,MELO3C025363T1
snap_masked-chr00-processed-gene-83.47-mRNA-1	chr00	8375810	8377437	Gag-asp_proteas domain-containing protein	0	0.07	0
maker-chr00-snap-gene-84.51-mRNA-1	chr00	8387577	8388370	Unknown protein	0	0.33	0
maker-chr00-exonerate_est2genome-gene-28.2-mRNA-1	chr00	8388481	8388694	Unknown protein	Alias=MELO3C000435T1,MELO3C000702T1,MELO3C001714T1,MELO3C002968T1,MELO3C000360T1	0.44	63.392
maker-chr00-exonerate_est2genome-gene-28.24-mRNA-1	chr00	8388489	8388794	Unknown protein	Alias=MELO3C001560T1,MELO3C001054T1,MELO3C001278T1	0.41	73.8112
maker-chr00-exonerate_est2genome-gene-28.8-mRNA-1	chr00	8397911	8398088	Unknown protein	Alias=MELO3C027287T1	1	91.6
maker-chr00-exonerate_est2genome-gene-28.27-mRNA-1	chr00	8403438	8403626	Unknown protein	Alias=MELO3C000040T1	0.28	100
maker-chr00-exonerate_est2genome-gene-28.28-mRNA-1	chr00	8433464	8433758	Unknown protein	Alias=MELO3C014954T1	0.37	85.3504
maker-chr00-exonerate_est2genome-gene-28.10-mRNA-1	chr00	8433750	8433926	Unknown protein	Alias=MELO3C026694T1	1	89.2971
maker-chr00-exonerate_est2genome-gene-28.29-mRNA-1	chr00	8441659	8441898	Unknown protein	Alias=MELO3C000041T1	1	100
maker-chr00-exonerate_est2genome-gene-28.31-mRNA-1	chr00	8475144	8475378	Unknown protein	Alias=MELO3C000160T1	1	77.3341
maker-chr00-exonerate_est2genome-gene-28.13-mRNA-1	chr00	8476096	8479373	Unknown protein	0	0.01	Alias=MELO3C008510T1,MELO3C019869T1,snap_masked-chr00-processed-gene-84,11-mRNA-1,MELO3C000045T1
maker-chr00-exonerate_est2genome-gene-28.32-mRNA-1	chr00	8476155	8476565	Unknown protein	Alias=MELO3C000190T1	0.31	86.4
maker-chr00-exonerate_est2genome-gene-28.19-mRNA-1	chr00	8614318	8614812	Transposon Ty3-G Gag-Pol polyprotein	Alias=MELO3C027363T1	0.37	95.2
maker-chr00-exonerate_est2genome-gene-28.23-mRNA-1	chr00	8629365	8629501	Unknown protein	Alias=MELO3C001155T1	0.42	79.5862
maker-chr00-exonerate_est2genome-gene-28.36-mRNA-1	chr00	8638052	8639676	Transposase	0	0.15	Alias=MELO3C019106T1,MELO3C021673T1,MELO3C019057T1,MELO3C023639T1,MELO3C027113T1,MELO3C021038T1,MELO3C010448T1,MELO3C010453T1,MELO3C009026T1,MELO3C015008T1,MELO3C000248T1,MELO3C025363T1,MELO3C019972T1,maker-chr00-snap-gene-86,2-mRNA-1,MELO3C025556T1,MELO3C019245T1,MELO3C027386T1,MELO3C000322T1,MELO3C018989T1,MELO3C023886T1,MELO3C000050T1
maker-chr00-exonerate_est2genome-gene-29.0-mRNA-1	chr00	8678049	8678342	Unknown protein	Alias=MELO3C000056T1	1	100
maker-chr00-exonerate_est2genome-gene-29.115-mRNA-1	chr00	8685107	8686221	RNA-directed DNA polymerase (Reverse transcriptase), Ribonuclease H, putative	0	0.23	Alias=MELO3C025457T1,MELO3C000066T1,maker-chr00-snap-gene-86,3-mRNA-1,MELO3C016265T1,MELO3C017517T1,MELO3C016446T1,MELO3C012980T1,MELO3C024613T1,MELO3C019276T1,MELO3C018266T1,MELO3C011566T1
maker-chr00-exonerate_est2genome-gene-29.8-mRNA-1	chr00	8708433	8708661	Unknown protein	Alias=MELO3C001248T1,MELO3C001145T1,MELO3C000607T1,MELO3C001025T1,MELO3C001300T1,MELO3C000858T1	0.2	95.3156
maker-chr00-exonerate_est2genome-gene-29.17-mRNA-1	chr00	8711235	8711821	Transposase	Alias=MELO3C009026T1,MELO3C027315T1,MELO3C019972T1,MELO3C025363T1,MELO3C010453T1,MELO3C010448T1,MELO3C021038T1,MELO3C023639T1,MELO3C019057T1,MELO3C025556T1,MELO3C019245T1,MELO3C000050T1,MELO3C023886T1,MELO3C018989T1,MELO3C010150T1	0.32	94
maker-chr00-exonerate_est2genome-gene-29.9-mRNA-1	chr00	8711280	8712180	Unknown protein	Alias=MELO3C027386T1,MELO3C025556T1,MELO3C019245T1,MELO3C023886T1,MELO3C000050T1,MELO3C018989T1,MELO3C010150T1,MELO3C015008T1,MELO3C009026T1,MELO3C027315T1,MELO3C019972T1,MELO3C025363T1,MELO3C000248T1,MELO3C000124T1,MELO3C010453T1,MELO3C010448T1,MELO3C021038T1,MELO3C021673T1,MELO3C023639T1,MELO3C019057T1	0.24	93.5
snap_masked-chr00-processed-gene-87.16-mRNA-1	chr00	8711583	8712086	Unknown protein	0	0.21	0
snap-chr00-processed-gene-87.36-mRNA-1	chr00	8735233	8735553	Unknown protein	0	0.4	0
snap-chr00-processed-gene-87.37-mRNA-1	chr00	8735983	8736853	Unknown protein	0	0.27	0
maker-chr00-exonerate_est2genome-gene-29.37-mRNA-1	chr00	8739344	8739616	Unknown protein	Alias=MELO3C001104T1,MELO3C000158T1,MELO3C001030T1,MELO3C001360T1,MELO3C001094T1,MELO3C000207T1,MELO3C000063T1,MELO3C000738T1	0	89.2527
snap-chr00-processed-gene-87.40-mRNA-1	chr00	8756014	8756682	Retrotransposon gag protein	0	0.25	0
maker-chr00-exonerate_est2genome-gene-29.53-mRNA-1	chr00	8796696	8797272	Unknown protein	Alias=MELO3C009026T1,MELO3C025363T1,MELO3C019972T1,MELO3C019106T1,MELO3C019057T1,MELO3C023639T1,MELO3C021038T1,MELO3C027113T1,MELO3C010448T1,MELO3C010453T1,MELO3C019245T1,MELO3C025556T1,MELO3C018989T1,MELO3C000050T1,MELO3C023886T1	0.3	90.4
maker-chr00-exonerate_est2genome-gene-29.58-mRNA-1	chr00	8797173	8797998	Unknown protein	0	0.03	Alias=MELO3C000050T1,MELO3C023886T1,MELO3C027386T1,MELO3C019245T1,maker-chr00-snap-gene-88,0-mRNA-1,MELO3C019972T1,MELO3C000248T1,MELO3C015008T1,MELO3C009026T1,MELO3C010453T1,MELO3C010448T1,MELO3C021673T1,MELO3C000124T1
maker-chr00-exonerate_est2genome-gene-29.131-mRNA-1	chr00	8825739	8825930	Unknown protein	Alias=MELO3C020042T1,MELO3C016102T1,MELO3C025208T1	0.08	87.7
maker-chr00-exonerate_est2genome-gene-29.72-mRNA-1	chr00	8865970	8866430	Unknown protein	Alias=MELO3C001166T1,MELO3C000074T1,MELO3C000890T1,MELO3C001731T1,MELO3C026576T1	0.09	64.2873
maker-chr00-exonerate_est2genome-gene-29.87-mRNA-1	chr00	8881245	8881530	Unknown protein	Alias=MELO3C000091T1,MELO3C026672T1,MELO3C016538T1	0.18	76.0148
snap-chr00-processed-gene-88.45-mRNA-1	chr00	8883694	8886629	Unknown protein	0	0.66	0
maker-chr00-exonerate_est2genome-gene-29.93-mRNA-1	chr00	8886565	8886761	Unknown protein	Alias=MELO3C001833T1	0	84.5779
maker-chr00-exonerate_est2genome-gene-29.139-mRNA-1	chr00	8894600	8894923	Retrotransposon protein, putative	0	0.29	Alias=MELO3C021712T1,MELO3C001675T1,MELO3C001383T1,snap_masked-chr00-processed-gene-89,0-mRNA-1,MELO3C000164T1
maker-chr00-exonerate_est2genome-gene-29.97-mRNA-1	chr00	8915024	8915301	Unknown protein	Alias=MELO3C000919T1,MELO3C004860T1,MELO3C000317T1,MELO3C001623T1	0.33	79.1371
maker-chr00-exonerate_est2genome-gene-29.103-mRNA-1	chr00	8921587	8921868	Unknown protein	Alias=MELO3C000765T1,MELO3C001120T1,MELO3C000085T1	0	100
maker-chr00-exonerate_est2genome-gene-29.146-mRNA-1	chr00	8932516	8932791	Unknown protein	Alias=MELO3C001104T1,MELO3C001360T1,MELO3C000698T1,MELO3C000063T1,MELO3C000741T1,MELO3C000738T1	0.41	88.4585
maker-chr00-exonerate_est2genome-gene-29.150-mRNA-1	chr00	8956627	8956833	Unknown protein	Alias=MELO3C000080T1	0	100
maker-chr00-exonerate_est2genome-gene-30.28-mRNA-1	chr00	9023829	9024868	Unknown protein	Alias=MELO3C016641T1,MELO3C013501T1,MELO3C027307T1,MELO3C023141T1,MELO3C000884T1,MELO3C000686T1,MELO3C023095T1	0.28	96.9
maker-chr00-exonerate_est2genome-gene-30.32-mRNA-1	chr00	9024379	9024545	Unknown protein	Alias=MELO3C027307T1,MELO3C023095T1,MELO3C016641T1	0.43	96.4
maker-chr00-exonerate_est2genome-gene-30.36-mRNA-1	chr00	9057276	9057563	Retrotransposon protein, putative	Alias=MELO3C000164T1,MELO3C001383T1,MELO3C001675T1,MELO3C021712T1	0.4	93.4
snap-chr00-processed-gene-90.41-mRNA-1	chr00	9085799	9086011	Unknown protein	0	0.44	0
snap-chr00-processed-gene-91.19-mRNA-1	chr00	9100897	9106589	Transposon protein, putative, CACTA, En/Spm sub-class	0	0.54	0
maker-chr00-exonerate_est2genome-gene-30.41-mRNA-1	chr00	9119824	9120074	Unknown protein	Alias=MELO3C000160T1	0.42	82.9008
maker-chr00-exonerate_est2genome-gene-30.62-mRNA-1	chr00	9137962	9138210	Unknown protein	Alias=MELO3C000550T1	0.18	95.6
maker-chr00-exonerate_est2genome-gene-30.50-mRNA-1	chr00	9137981	9138265	Unknown protein	Alias=MELO3C000095T1,MELO3C000338T1,MELO3C001668T1,MELO3C027422T1,MELO3C001016T1	0.08	100
snap-chr00-processed-gene-92.27-mRNA-1	chr00	9226532	9229223	Retrotransposon protein, putative, unclassified	0	0.32	0
maker-chr00-exonerate_est2genome-gene-30.65-mRNA-1	chr00	9236137	9236310	Unknown protein	Alias=MELO3C000110T1,MELO3C001644T1	0.39	93.1
maker-chr00-exonerate_est2genome-gene-30.55-mRNA-1	chr00	9266012	9266221	Unknown protein	Alias=MELO3C000097T1	0	100
maker-chr00-exonerate_est2genome-gene-31.41-mRNA-1	chr00	9377167	9377687	RNA-directed DNA polymerase (Reverse transcriptase), Ribonuclease H, putative	Alias=MELO3C016127T1,MELO3C012978T1	0.22	71.2635
maker-chr00-exonerate_est2genome-gene-31.45-mRNA-1	chr00	9388084	9388491	Unknown protein	Alias=MELO3C000858T1,MELO3C001300T1,MELO3C000607T1,MELO3C001248T1,MELO3C000092T1	0.38	83.7
maker-chr00-exonerate_est2genome-gene-31.5-mRNA-1	chr00	9388294	9388622	Unknown protein	Alias=MELO3C000550T1,MELO3C027323T1,MELO3C000110T1,MELO3C000059T1,MELO3C000961T1,MELO3C000958T1,MELO3C001351T1,MELO3C001644T1	0.41	72.8633
maker-chr00-exonerate_est2genome-gene-31.56-mRNA-1	chr00	9444242	9444416	Unknown protein	Alias=MELO3C012781T1	1	84.4461
maker-chr00-exonerate_est2genome-gene-31.57-mRNA-1	chr00	9458276	9458935	Unknown protein	Alias=MELO3C008629T1,MELO3C010449T1,MELO3C000114T1	0	100
maker-chr00-exonerate_est2genome-gene-31.11-mRNA-1	chr00	9474138	9474310	Unknown protein	Alias=MELO3C000115T1	0.3	100
maker-chr00-exonerate_est2genome-gene-31.63-mRNA-1	chr00	9490030	9490208	Unknown protein	Alias=MELO3C016102T1	1	91.3
maker-chr00-exonerate_est2genome-gene-31.64-mRNA-1	chr00	9490107	9490237	Unknown protein	Alias=MELO3C016102T1	1	70.11
maker-chr00-exonerate_est2genome-gene-31.12-mRNA-1	chr00	9491916	9492095	Unknown protein	Alias=MELO3C001554T1	0	100
maker-chr00-exonerate_est2genome-gene-31.14-mRNA-1	chr00	9498859	9499154	Unknown protein	Alias=MELO3C000116T1,MELO3C016504T1,MELO3C010626T1,MELO3C004788T1,MELO3C019916T1	0.1	87.0503
maker-chr00-exonerate_est2genome-gene-31.22-mRNA-1	chr00	9514324	9514501	Unknown protein	Alias=MELO3C003876T1	0	86.1332
maker-chr00-exonerate_est2genome-gene-31.27-mRNA-1	chr00	9530747	9535732	Ty3-gypsy retrotransposon protein	0	0.34	Alias=MELO3C001304T1,snap-chr00-processed-gene-95,7-mRNA-1,MELO3C000861T1
maker-chr00-exonerate_est2genome-gene-31.67-mRNA-1	chr00	9530764	9530966	Unknown protein	Alias=MELO3C000206T1,MELO3C001100T1,MELO3C001118T1	0.43	91.1
maker-chr00-exonerate_est2genome-gene-31.69-mRNA-1	chr00	9543863	9544021	Retrotransposon protein	Alias=MELO3C004056T1,MELO3C001675T1,MELO3C027394T1	0.35	92.9
snap-chr00-processed-gene-95.27-mRNA-1	chr00	9550005	9554854	Transposon protein, putative, CACTA, En/Spm sub-class	0	0.58	0
maker-chr00-exonerate_est2genome-gene-31.29-mRNA-1	chr00	9557771	9558283	Unknown protein	Alias=MELO3C013303T1,MELO3C001530T1,MELO3C000315T1,MELO3C000660T1,MELO3C001605T1,MELO3C000285T1,MELO3C000618T1	0.22	95.9
maker-chr00-exonerate_est2genome-gene-31.34-mRNA-1	chr00	9557823	9558110	Unknown protein	Alias=MELO3C000618T1,MELO3C000285T1,MELO3C001605T1,MELO3C000660T1,MELO3C000315T1,MELO3C001530T1	0	88.3356
maker-chr00-exonerate_est2genome-gene-32.73-mRNA-1	chr00	9557931	9558278	Unknown protein	Alias=MELO3C000125T1,MELO3C001236T1,MELO3C001097T1,MELO3C000788T1,MELO3C001436T1	0.46	96.3
maker-chr00-exonerate_est2genome-gene-32.76-mRNA-1	chr00	9560325	9560589	Unknown protein	Alias=MELO3C026350T1,MELO3C000160T1	0.47	88.8
maker-chr00-exonerate_est2genome-gene-32.81-mRNA-1	chr00	9590276	9594785	Transposase	0	0.11	Alias=MELO3C010453T1,MELO3C010448T1,MELO3C021038T1,MELO3C023639T1,MELO3C019106T1,MELO3C021673T1,MELO3C019057T1,MELO3C000124T1,maker-chr00-snap-gene-96,3-mRNA-1,MELO3C019972T1,MELO3C000248T1,MELO3C025363T1,MELO3C015008T1,MELO3C009026T1,MELO3C027315T1,MELO3C000050T1,MELO3C023886T1,MELO3C018989T1,MELO3C027386T1,MELO3C019245T1,MELO3C025556T1
maker-chr00-exonerate_est2genome-gene-32.8-mRNA-1	chr00	9622121	9622362	Unknown protein	Alias=MELO3C000127T1,MELO3C023791T1,MELO3C025988T1	0.43	91.3
maker-chr00-exonerate_est2genome-gene-32.101-mRNA-1	chr00	9626725	9627629	Unknown protein	Alias=MELO3C010150T1,MELO3C018989T1,MELO3C000050T1,MELO3C023886T1,MELO3C019245T1,MELO3C025556T1,MELO3C027386T1,MELO3C010448T1,MELO3C010453T1,MELO3C021673T1,MELO3C019057T1,MELO3C023639T1,MELO3C021038T1,MELO3C000124T1,MELO3C019972T1,MELO3C025363T1,MELO3C000248T1,MELO3C015008T1,MELO3C027315T1,MELO3C009026T1	0.22	95
maker-chr00-exonerate_est2genome-gene-32.121-mRNA-1	chr00	9654059	9655100	Transposon Ty3-G Gag-Pol polyprotein	Alias=MELO3C024164T1	1	79.0191
maker-chr00-exonerate_est2genome-gene-32.13-mRNA-1	chr00	9665992	9666278	Retrotransposon protein, putative	Alias=MELO3C027394T1,MELO3C001675T1,MELO3C000164T1,MELO3C001383T1	0.45	95.8633
maker-chr00-exonerate_est2genome-gene-32.122-mRNA-1	chr00	9668171	9668431	Unknown protein	Alias=MELO3C001374T1,MELO3C001762T1	1	84.3781
maker-chr00-exonerate_est2genome-gene-32.123-mRNA-1	chr00	9668245	9668477	Unknown protein	Alias=MELO3C001762T1,MELO3C001374T1	1	96.1
maker-chr00-exonerate_est2genome-gene-32.21-mRNA-1	chr00	9668246	9668400	Unknown protein	Alias=MELO3C019038T1,MELO3C001668T1,MELO3C001265T1,MELO3C000078T1	0.25	49.9635
maker-chr00-exonerate_est2genome-gene-32.124-mRNA-1	chr00	9674261	9674585	Transposon Ty3-I Gag-Pol polyprotein	Alias=MELO3C000133T1	1	100
maker-chr00-snap-gene-96.6-mRNA-1	chr00	9675875	9676645	Unknown protein	0	0.29	0
maker-chr00-exonerate_est2genome-gene-32.125-mRNA-1	chr00	9696320	9696548	Unknown protein	Alias=MELO3C000607T1	0.43	92.282
maker-chr00-exonerate_est2genome-gene-32.143-mRNA-1	chr00	9706086	9706522	Unknown protein	Alias=MELO3C000808T1,MELO3C022807T1,MELO3C025242T1,MELO3C000024T1,MELO3C000725T1,MELO3C004762T1	0.4	56.472
maker-chr00-exonerate_est2genome-gene-32.28-mRNA-1	chr00	9706215	9706427	Unknown protein	Alias=MELO3C001172T1,MELO3C001293T1,MELO3C001658T1,MELO3C000473T1	0.34	77.0876
maker-chr00-exonerate_est2genome-gene-32.22-mRNA-1	chr00	9706253	9706570	Unknown protein	Alias=MELO3C001172T1,MELO3C001729T1,MELO3C001432T1,MELO3C001293T1,MELO3C000473T1,MELO3C001658T1	0.33	86.6
maker-chr00-exonerate_est2genome-gene-32.135-mRNA-1	chr00	9706379	9707059	Unknown protein	Alias=MELO3C000562T1,MELO3C004781T1,MELO3C000716T1,MELO3C000024T1,MELO3C025242T1,MELO3C022807T1	0.35	85.7
maker-chr00-exonerate_est2genome-gene-32.137-mRNA-1	chr00	9706382	9707095	Unknown protein	Alias=MELO3C022807T1,MELO3C025242T1,MELO3C000808T1,MELO3C001044T1,MELO3C000716T1,MELO3C004762T1,MELO3C004781T1,MELO3C000562T1,MELO3C000725T1,MELO3C026993T1,MELO3C000024T1	0.18	84.4438
maker-chr00-exonerate_est2genome-gene-32.23-mRNA-1	chr00	9706496	9706767	Unknown protein	Alias=MELO3C001053T1,MELO3C001252T1,MELO3C000524T1,MELO3C001694T1	0.36	82.8905
snap-chr00-processed-gene-97.6-mRNA-1	chr00	9706905	9719968	Reverse transcriptase	0	0.34	0
maker-chr00-exonerate_est2genome-gene-32.155-mRNA-1	chr00	9725848	9726153	Ty3-gypsy retrotransposon protein	Alias=MELO3C025207T1	0.24	88.2
maker-chr00-exonerate_est2genome-gene-32.37-mRNA-1	chr00	9773528	9774159	Unknown protein	Alias=MELO3C010448T1,MELO3C027113T1,MELO3C019057T1,MELO3C019106T1,MELO3C021673T1,MELO3C000124T1,MELO3C019972T1,MELO3C025363T1,MELO3C027036T1,MELO3C000248T1,MELO3C015008T1,MELO3C000141T1,MELO3C023886T1,MELO3C027381T1,MELO3C000119T1,MELO3C027386T1	0.31	71.9426
maker-chr00-exonerate_est2genome-gene-32.44-mRNA-1	chr00	9773800	9774155	Unknown protein	Alias=MELO3C000141T1,MELO3C000119T1,MELO3C027386T1,MELO3C023886T1,MELO3C000124T1,MELO3C021673T1,MELO3C010448T1,MELO3C015008T1,MELO3C000248T1,MELO3C019972T1	0.41	96.5
maker-chr00-exonerate_est2genome-gene-32.53-mRNA-1	chr00	9783220	9783394	Unknown protein	Alias=MELO3C019001T1	0.98	96.6
maker-chr00-exonerate_est2genome-gene-32.157-mRNA-1	chr00	9796069	9796293	Unknown protein	Alias=MELO3C027256T1,MELO3C019729T1,MELO3C009083T1	1	84.1
snap-chr00-processed-gene-98.19-mRNA-1	chr00	9803973	9808342	Unknown protein	0	0.79	0
maker-chr00-exonerate_est2genome-gene-32.56-mRNA-1	chr00	9810904	9811055	Unknown protein	Alias=MELO3C013503T1	0.48	75.7066
maker-chr00-exonerate_est2genome-gene-32.62-mRNA-1	chr00	9855576	9855793	Unknown protein	Alias=MELO3C001209T1	0	96.8
maker-chr00-exonerate_est2genome-gene-32.164-mRNA-1	chr00	9863462	9863601	Unknown protein	Alias=MELO3C025208T1	1	77.3706
maker-chr00-exonerate_est2genome-gene-33.95-mRNA-1	chr00	9886614	9887300	Unknown protein	Alias=MELO3C004777T1	0.38	75.9879
maker-chr00-exonerate_est2genome-gene-33.10-mRNA-1	chr00	9886936	9887216	Unknown protein	Alias=MELO3C001694T1,MELO3C001616T1,MELO3C001457T1	0.3	83.1081
snap-chr00-processed-gene-98.28-mRNA-1	chr00	9887272	9887580	Unknown protein	0	0.34	0
maker-chr00-exonerate_est2genome-gene-33.12-mRNA-1	chr00	9887309	9887569	Unknown protein	Alias=MELO3C000473T1,MELO3C001694T1,MELO3C001159T1	0.36	83.339
maker-chr00-exonerate_est2genome-gene-33.86-mRNA-1	chr00	9887656	9888182	Unknown protein	Alias=MELO3C026993T1,MELO3C000748T1,MELO3C004762T1,MELO3C004767T1,MELO3C000379T1,MELO3C001528T1,MELO3C026669T1,MELO3C000963T1	0.29	83.8898
maker-chr00-exonerate_est2genome-gene-33.11-mRNA-1	chr00	9887660	9887923	Unknown protein	Alias=MELO3C001053T1,MELO3C001616T1,MELO3C000473T1,MELO3C001694T1	0.31	85.2
snap_masked-chr00-processed-gene-99.7-mRNA-1	chr00	9903586	9904540	Transposase	0	0.28	0
maker-chr00-exonerate_est2genome-gene-33.97-mRNA-1	chr00	9904568	9911515	Ty3-gypsy retrotransposon protein	0	0.19	Alias=MELO3C000749T1,snap-chr00-processed-gene-99,11-mRNA-1
maker-chr00-exonerate_est2genome-gene-33.24-mRNA-1	chr00	9910163	9910330	Unknown protein	Alias=MELO3C001094T1,MELO3C001360T1,MELO3C001104T1,MELO3C000158T1,MELO3C000738T1,MELO3C000207T1,MELO3C000741T1,MELO3C000151T1,MELO3C000063T1	0.33	91.7
maker-chr00-exonerate_est2genome-gene-33.98-mRNA-1	chr00	9922287	9922635	Transposase, Ptta/En/Spm, plant	Alias=MELO3C000269T1,MELO3C005142T1	1	97.1
maker-chr00-exonerate_est2genome-gene-33.100-mRNA-1	chr00	9930769	9931110	Unknown protein	Alias=MELO3C000159T1	0	100
maker-chr00-exonerate_est2genome-gene-33.102-mRNA-1	chr00	9985634	9985902	Unknown protein	Alias=MELO3C026350T1,MELO3C000160T1	0.14	100
maker-chr00-exonerate_est2genome-gene-33.108-mRNA-1	chr00	10032190	10032422	Unknown protein	Alias=MELO3C000156T1	0	100
maker-chr00-exonerate_est2genome-gene-33.48-mRNA-1	chr00	10091569	10091856	Retrotransposon protein, putative	Alias=MELO3C001383T1,MELO3C000164T1,MELO3C001675T1,MELO3C027394T1	0.07	100
maker-chr00-exonerate_est2genome-gene-33.112-mRNA-1	chr00	10094388	10094627	Unknown protein	Alias=MELO3C000183T1,MELO3C001336T1	0.33	99.2
maker-chr00-exonerate_est2genome-gene-33.55-mRNA-1	chr00	10103602	10103867	Unknown protein	Alias=MELO3C026993T1,MELO3C000552T1,MELO3C024637T1,MELO3C020221T1,MELO3C000963T1,MELO3C026983T1,MELO3C000630T1,MELO3C025928T1	0.36	79.96
maker-chr00-exonerate_est2genome-gene-33.132-mRNA-1	chr00	10103602	10104449	Unknown protein	Alias=MELO3C001647T1	0.52	83.1
maker-chr00-exonerate_est2genome-gene-33.56-mRNA-1	chr00	10104008	10104446	Unknown protein	0	0.22	Alias=snap_masked-chr00-processed-gene-101,13-mRNA-1,MELO3C000716T1,MELO3C004708T1
maker-chr00-exonerate_est2genome-gene-33.131-mRNA-1	chr00	10104151	10104411	Unknown protein	Alias=MELO3C001694T1,MELO3C025235T1,MELO3C000700T1	0.37	84.1299
maker-chr00-exonerate_est2genome-gene-33.59-mRNA-1	chr00	10104418	10105087	Unknown protein	Alias=MELO3C000528T1,MELO3C024637T1,MELO3C022872T1,MELO3C004708T1,MELO3C025245T1,MELO3C001452T1,MELO3C001439T1,MELO3C022808T1	0.31	82.331
maker-chr00-exonerate_est2genome-gene-33.114-mRNA-1	chr00	10104643	10105011	Unknown protein	Alias=MELO3C001711T1	0.43	86.4
maker-chr00-exonerate_est2genome-gene-33.133-mRNA-1	chr00	10104889	10105011	Unknown protein	Alias=MELO3C001443T1,MELO3C001694T1,MELO3C025235T1,MELO3C001293T1,MELO3C027193T1,MELO3C000700T1,MELO3C001053T1,MELO3C001711T1	0.15	63.0345
maker-chr00-exonerate_est2genome-gene-33.72-mRNA-1	chr00	10123901	10124237	Unknown protein	Alias=MELO3C001417T1	1	90.6399
maker-chr00-exonerate_est2genome-gene-34.55-mRNA-1	chr00	10185297	10185614	Unknown protein	Alias=MELO3C001417T1	1	85.8346
maker-chr00-exonerate_est2genome-gene-34.8-mRNA-1	chr00	10185300	10185597	Unknown protein	Alias=MELO3C001133T1,MELO3C001668T1,MELO3C001080T1,MELO3C027412T1,MELO3C000870T1,MELO3C001522T1,MELO3C000719T1	0.22	91.3
maker-chr00-exonerate_est2genome-gene-34.56-mRNA-1	chr00	10193200	10193418	Unknown protein	Alias=MELO3C001709T1,MELO3C001770T1,MELO3C001434T1,MELO3C019580T1,MELO3C001107T1	0.38	93.2
maker-chr00-exonerate_est2genome-gene-34.10-mRNA-1	chr00	10212080	10212312	Unknown protein	Alias=MELO3C010449T1,MELO3C000172T1	0.44	86.4787
maker-chr00-exonerate_est2genome-gene-34.58-mRNA-1	chr00	10242485	10242649	Unknown protein	Alias=MELO3C018114T1	0	90.9
maker-chr00-exonerate_est2genome-gene-34.60-mRNA-1	chr00	10266445	10266767	Unknown protein	Alias=MELO3C024793T1,MELO3C025399T1,MELO3C016617T1,MELO3C013388T1	0	69.5031
maker-chr00-exonerate_est2genome-gene-34.64-mRNA-1	chr00	10275841	10276081	Unknown protein	Alias=MELO3C027361T1,MELO3C027310T1	0.06	91.9505
maker-chr00-exonerate_est2genome-gene-34.68-mRNA-1	chr00	10298392	10298718	Unknown protein	Alias=MELO3C000174T1,MELO3C001555T1	0.42	100
maker-chr00-exonerate_est2genome-gene-34.25-mRNA-1	chr00	10331881	10332354	Unknown protein	Alias=MELO3C000177T1,MELO3C000858T1	0	100
maker-chr00-exonerate_est2genome-gene-34.73-mRNA-1	chr00	10414184	10414391	Unknown protein	Alias=MELO3C000182T1	0	100
maker-chr00-exonerate_est2genome-gene-34.74-mRNA-1	chr00	10426931	10427139	Unknown protein	Alias=MELO3C000160T1,MELO3C026350T1	1	71.0178
maker-chr00-exonerate_est2genome-gene-34.75-mRNA-1	chr00	10426980	10427149	Unknown protein	Alias=MELO3C026350T1,MELO3C000160T1	1	60.3509
maker-chr00-exonerate_est2genome-gene-34.28-mRNA-1	chr00	10427861	10428316	Unknown protein	Alias=MELO3C000045T1	1	87.2
maker-chr00-exonerate_est2genome-gene-34.76-mRNA-1	chr00	10427940	10428350	Unknown protein	Alias=snap-chr00-processed-gene-104.37-mRNA-1	0	100
snap_masked-chr00-processed-gene-104.12-mRNA-1	chr00	10452935	10460579	Unknown protein	0	0.97	0
maker-chr00-exonerate_est2genome-gene-34.77-mRNA-1	chr00	10458343	10459089	LINE-1 reverse transcriptase like	Alias=MELO3C000185T1,MELO3C003180T1,MELO3C027336T1	0.08	95.9751
maker-chr00-exonerate_est2genome-gene-34.95-mRNA-1	chr00	10461580	10466939	Unknown protein	0	0.29	Alias=MELO3C000188T1,MELO3C000184T1,snap_masked-chr00-processed-gene-104,33-mRNA-1,MELO3C000627T1,MELO3C025236T1
maker-chr00-exonerate_est2genome-gene-34.36-mRNA-1	chr00	10465602	10466375	Unknown protein	Alias=MELO3C027003T1,MELO3C000672T1,MELO3C000716T1,MELO3C000838T1,MELO3C026993T1,MELO3C001439T1,MELO3C000523T1,MELO3C001294T1,MELO3C001418T1,MELO3C000963T1,MELO3C025242T1,MELO3C003978T1,MELO3C025315T1	0.35	85.3
maker-chr00-exonerate_est2genome-gene-34.43-mRNA-1	chr00	10465817	10466517	Unknown protein	Alias=MELO3C001418T1,MELO3C001294T1,MELO3C001439T1,MELO3C025315T1,MELO3C003978T1,MELO3C027003T1,MELO3C026125T1,MELO3C000838T1,MELO3C000716T1,MELO3C022872T1	0.37	85.6
maker-chr00-exonerate_est2genome-gene-35.2-mRNA-1	chr00	10478610	10480383	Transposase	0	0.06	Alias=maker-chr00-snap-gene-104,42-mRNA-1,MELO3C016641T1,MELO3C000686T1,MELO3C000884T1,MELO3C023141T1,MELO3C013501T1
snap-chr00-processed-gene-104.31-mRNA-1	chr00	10488070	10488303	Ty1-copia retrotransposon protein	0	0.38	0
maker-chr00-exonerate_est2genome-gene-35.25-mRNA-1	chr00	10505777	10506494	Unknown protein	Alias=MELO3C022807T1,MELO3C025932T1,MELO3C000630T1,MELO3C000963T1,MELO3C000015T1,MELO3C026669T1,MELO3C000716T1,MELO3C026993T1,MELO3C024637T1	0.32	85.3803
maker-chr00-exonerate_est2genome-gene-35.71-mRNA-1	chr00	10505798	10506481	Unknown protein	Alias=MELO3C000586T1,MELO3C000023T1,MELO3C001711T1,MELO3C001105T1	0.32	82.6928
maker-chr00-exonerate_est2genome-gene-35.11-mRNA-1	chr00	10505923	10506968	Unknown protein	Alias=MELO3C026993T1,MELO3C025932T1,MELO3C025242T1,MELO3C026122T1,MELO3C000963T1,MELO3C000015T1,MELO3C026669T1,MELO3C000187T1,MELO3C000630T1	0.28	82.8672
maker-chr00-exonerate_est2genome-gene-35.70-mRNA-1	chr00	10506016	10507182	Unknown protein	Alias=MELO3C001252T1,MELO3C001091T1,MELO3C001457T1,MELO3C000473T1,MELO3C005022T1,MELO3C001136T1,MELO3C000586T1,MELO3C000023T1	0.5	85.4
maker-chr00-exonerate_est2genome-gene-35.82-mRNA-1	chr00	10506072	10506486	Unknown protein	Alias=MELO3C000473T1,MELO3C005022T1,MELO3C000586T1,MELO3C000023T1,MELO3C001136T1,MELO3C001252T1,MELO3C001091T1,MELO3C001457T1	0.28	81.2
maker-chr00-exonerate_est2genome-gene-35.75-mRNA-1	chr00	10506643	10507318	Unknown protein	Alias=MELO3C001443T1,MELO3C000473T1	0.64	85.4
maker-chr00-exonerate_est2genome-gene-35.88-mRNA-1	chr00	10506702	10506982	Unknown protein	Alias=MELO3C001694T1,MELO3C001457T1	0.96	85.4997
maker-chr00-exonerate_est2genome-gene-35.87-mRNA-1	chr00	10506858	10507150	Unknown protein	Alias=MELO3C000216T1,MELO3C001252T1	1	81.2
maker-chr00-exonerate_est2genome-gene-35.30-mRNA-1	chr00	10569789	10570006	Unknown protein	Alias=MELO3C001209T1	0	95.9
maker-chr00-exonerate_est2genome-gene-35.37-mRNA-1	chr00	10580234	10581145	Unknown protein	Alias=MELO3C000524T1,MELO3C001091T1,MELO3C025236T1	0.92	71.3086
maker-chr00-exonerate_est2genome-gene-35.44-mRNA-1	chr00	10580561	10580939	Unknown protein	Alias=MELO3C001443T1,MELO3C000473T1,MELO3C001616T1,MELO3C001136T1,MELO3C025236T1,MELO3C022810T1,MELO3C000862T1,MELO3C027401T1,MELO3C001457T1,MELO3C000524T1	0.32	81.3995
maker-chr00-exonerate_est2genome-gene-35.101-mRNA-1	chr00	10580655	10581533	Unknown protein	Alias=MELO3C004777T1,MELO3C025937T1,MELO3C024637T1,MELO3C004676T1,MELO3C000716T1,MELO3C000963T1,MELO3C026669T1,MELO3C004709T1,MELO3C025242T1,MELO3C022807T1,MELO3C026122T1	0.32	85.4374
maker-chr00-exonerate_est2genome-gene-35.49-mRNA-1	chr00	10580701	10580981	Unknown protein	Alias=MELO3C022810T1,MELO3C025236T1,MELO3C027401T1,MELO3C001457T1,MELO3C000862T1,MELO3C000473T1,MELO3C001443T1,MELO3C001432T1,MELO3C001136T1,MELO3C001616T1	0.36	86.8948
maker-chr00-exonerate_est2genome-gene-35.113-mRNA-1	chr00	10581120	10581681	Unknown protein	Alias=MELO3C004676T1,MELO3C025937T1,MELO3C025242T1,MELO3C022807T1,MELO3C026122T1	0.23	72.8848
maker-chr00-exonerate_est2genome-gene-35.50-mRNA-1	chr00	10581317	10581583	Unknown protein	Alias=MELO3C000473T1,MELO3C001136T1,MELO3C001711T1,MELO3C022810T1	0.37	81.6966
maker-chr00-exonerate_est2genome-gene-35.127-mRNA-1	chr00	10602826	10602982	Unknown protein	Alias=MELO3C025173T1,MELO3C022571T1,MELO3C001155T1,MELO3C026858T1	0.44	88.9
maker-chr00-exonerate_est2genome-gene-35.53-mRNA-1	chr00	10602938	10603086	Unknown protein	Alias=MELO3C021537T1	1	62.1415
maker-chr00-exonerate_est2genome-gene-35.55-mRNA-1	chr00	10604935	10605252	Unknown protein	Alias=MELO3C001397T1,MELO3C001678T1	0.11	64.561
maker-chr00-exonerate_est2genome-gene-35.128-mRNA-1	chr00	10631631	10631825	Unknown protein	Alias=MELO3C023864T1	1	88.7
maker-chr00-exonerate_est2genome-gene-35.131-mRNA-1	chr00	10657910	10658206	Unknown protein	Alias=MELO3C005168T1	1	88.1
maker-chr00-exonerate_est2genome-gene-36.3-mRNA-1	chr00	10787829	10788125	Unknown protein	Alias=MELO3C001100T1,MELO3C001118T1,MELO3C000206T1	0.43	80.8435
maker-chr00-exonerate_est2genome-gene-36.73-mRNA-1	chr00	10787899	10788111	Unknown protein	Alias=MELO3C001487T1	0.19	66.8992
maker-chr00-exonerate_est2genome-gene-36.74-mRNA-1	chr00	10808389	10808690	Ty3-gypsy retrotransposon protein	Alias=MELO3C025207T1	0	89.9
maker-chr00-exonerate_est2genome-gene-36.5-mRNA-1	chr00	10878803	10879066	Unknown protein	Alias=MELO3C000212T1	1	100
maker-chr00-exonerate_est2genome-gene-36.88-mRNA-1	chr00	10908451	10910795	Transposase	0	0.64	Alias=MELO3C001264T1,snap-chr00-processed-gene-109,32-mRNA-1,MELO3C001443T1,MELO3C005022T1
maker-chr00-exonerate_est2genome-gene-36.20-mRNA-1	chr00	10908602	10919067	Unknown protein	Alias=MELO3C000015T1,MELO3C025242T1,MELO3C022807T1,MELO3C025934T1,MELO3C004781T1,MELO3C000163T1	0.82	84.7
maker-chr00-exonerate_est2genome-gene-36.25-mRNA-1	chr00	10908778	10918423	Unknown protein	Alias=MELO3C000163T1,MELO3C022872T1,MELO3C025934T1,MELO3C004781T1,MELO3C025239T1,MELO3C024054T1,MELO3C022807T1,MELO3C025242T1	0.94	83.7047
maker-chr00-exonerate_est2genome-gene-36.82-mRNA-1	chr00	10917801	10918527	Unknown protein	Alias=MELO3C000862T1,MELO3C027401T1,MELO3C001264T1,MELO3C000216T1,MELO3C000983T1,MELO3C000188T1,MELO3C000700T1	0.45	84.7554
maker-chr00-exonerate_est2genome-gene-36.96-mRNA-1	chr00	10917874	10918429	Unknown protein	Alias=MELO3C000216T1,MELO3C000983T1,MELO3C001264T1,MELO3C027401T1,MELO3C000862T1	0.59	83.7
maker-chr00-exonerate_est2genome-gene-36.24-mRNA-1	chr00	10917969	10919132	Unknown protein	Alias=MELO3C025239T1,MELO3C000562T1	0.35	85.1
maker-chr00-exonerate_est2genome-gene-36.97-mRNA-1	chr00	10918225	10918782	Unknown protein	Alias=MELO3C000216T1,MELO3C027401T1,MELO3C000188T1,MELO3C001443T1,MELO3C000700T1	0.27	82.2
maker-chr00-exonerate_est2genome-gene-36.81-mRNA-1	chr00	10918229	10919095	Unknown protein	Alias=MELO3C000216T1,MELO3C027401T1,MELO3C000188T1,MELO3C000700T1	0.35	82.7425
maker-chr00-exonerate_est2genome-gene-36.34-mRNA-1	chr00	10928349	10928763	Gag-pro-like protein	Alias=MELO3C000510T1,MELO3C000221T1,MELO3C010118T1	0.2	97.6
maker-chr00-exonerate_est2genome-gene-36.36-mRNA-1	chr00	10928803	10929051	Unknown protein	0	0.08	Alias=MELO3C017515T1,MELO3C020305T1,snap_masked-chr00-processed-gene-109,6-mRNA-1,MELO3C010118T1
maker-chr00-exonerate_est2genome-gene-36.100-mRNA-1	chr00	10931439	10931627	Unknown protein	Alias=MELO3C018089T1,MELO3C019358T1,MELO3C003876T1,MELO3C005168T1	0.14	89.9
maker-chr00-exonerate_est2genome-gene-36.38-mRNA-1	chr00	10953026	10953268	Unknown protein	Alias=MELO3C000001T1	1	86.376
maker-chr00-exonerate_est2genome-gene-36.39-mRNA-1	chr00	10953520	10953722	Unknown protein	Alias=MELO3C000218T1	0.3	100
maker-chr00-exonerate_est2genome-gene-36.106-mRNA-1	chr00	10955940	10956226	Unknown protein	Alias=MELO3C003901T1,MELO3C025818T1	0	76.9876
maker-chr00-exonerate_est2genome-gene-36.42-mRNA-1	chr00	11009689	11009837	Unknown protein	Alias=MELO3C001800T1,MELO3C000786T1	0	77.7483
maker-chr00-exonerate_est2genome-gene-36.109-mRNA-1	chr00	11020760	11020927	Retrotransposon protein	Alias=MELO3C027394T1,MELO3C001675T1	0.47	84.2
maker-chr00-exonerate_est2genome-gene-36.45-mRNA-1	chr00	11022225	11023197	Unknown protein	Alias=MELO3C000473T1,MELO3C001273T1	0.43	86.0198
maker-chr00-exonerate_est2genome-gene-36.113-mRNA-1	chr00	11022391	11023186	Unknown protein	Alias=MELO3C026124T1,MELO3C022971T1,MELO3C000716T1,MELO3C000223T1,MELO3C022872T1,MELO3C000748T1,MELO3C001582T1	0.39	100
maker-chr00-exonerate_est2genome-gene-36.127-mRNA-1	chr00	11023098	11023520	Unknown protein	Alias=MELO3C025245T1,MELO3C016639T1,MELO3C000630T1,MELO3C022872T1,MELO3C000223T1,MELO3C000716T1,MELO3C000455T1	0.42	82.1338
maker-chr00-exonerate_est2genome-gene-36.47-mRNA-1	chr00	11024606	11024948	Unknown protein	Alias=MELO3C000226T1,MELO3C015017T1,MELO3C015741T1	0.44	100
snap_masked-chr00-processed-gene-110.6-mRNA-1	chr00	11025261	11025827	Unknown protein	0	0	0
snap_masked-chr00-processed-gene-110.8-mRNA-1	chr00	11033225	11040495	Unknown protein	0	0.57	0
maker-chr00-exonerate_est2genome-gene-36.56-mRNA-1	chr00	11058029	11059008	Unknown protein	Alias=MELO3C000716T1,MELO3C004676T1,MELO3C027003T1,MELO3C025936T1,MELO3C022807T1,MELO3C025315T1,MELO3C004709T1,MELO3C004707T1	0.26	78.7489
maker-chr00-exonerate_est2genome-gene-36.52-mRNA-1	chr00	11058077	11059151	Unknown protein	Alias=MELO3C000716T1,MELO3C004676T1,MELO3C000767T1,MELO3C022807T1,MELO3C025936T1,MELO3C004707T1,MELO3C004709T1	0.29	83.0747
maker-chr00-exonerate_est2genome-gene-36.141-mRNA-1	chr00	11058218	11058495	Unknown protein	Alias=MELO3C001658T1,MELO3C001508T1,MELO3C000700T1,MELO3C001457T1,MELO3C001091T1	0.17	84.7788
maker-chr00-exonerate_est2genome-gene-36.132-mRNA-1	chr00	11058283	11059353	Unknown protein	Alias=MELO3C001091T1,MELO3C001457T1,MELO3C001687T1,MELO3C001658T1,MELO3C026985T1,MELO3C001508T1,MELO3C000700T1,MELO3C001616T1	0.47	83.6
maker-chr00-exonerate_est2genome-gene-36.55-mRNA-1	chr00	11058342	11059362	Unknown protein	Alias=MELO3C000461T1,MELO3C004676T1,MELO3C000716T1,MELO3C027003T1,MELO3C025244T1,MELO3C000767T1,MELO3C000379T1,MELO3C025315T1,MELO3C022807T1,MELO3C025936T1,MELO3C000630T1	0.25	83.6
maker-chr00-exonerate_est2genome-gene-36.71-mRNA-1	chr00	11058431	11059339	Unknown protein	Alias=MELO3C000461T1,MELO3C027003T1,MELO3C000379T1,MELO3C022807T1	0.41	83.7061
maker-chr00-exonerate_est2genome-gene-36.143-mRNA-1	chr00	11058874	11059152	Unknown protein	Alias=MELO3C001053T1,MELO3C001711T1,MELO3C000468T1,MELO3C001457T1,MELO3C027401T1,MELO3C001616T1	0.13	81.9223
maker-chr00-exonerate_est2genome-gene-36.146-mRNA-1	chr00	11058985	11059237	Unknown protein	Alias=MELO3C001687T1,MELO3C000700T1,MELO3C001616T1,MELO3C001711T1,MELO3C001053T1,MELO3C027401T1,MELO3C001457T1,MELO3C000468T1	0.16	79.2536
maker-chr00-exonerate_est2genome-gene-37.66-mRNA-1	chr00	11090563	11090890	Unknown protein	Alias=MELO3C000787T1,MELO3C027045T1	0.43	87.5
maker-chr00-exonerate_est2genome-gene-37.63-mRNA-1	chr00	11090686	11091561	Unknown protein	Alias=MELO3C010609T1,MELO3C027182T1,MELO3C015742T1	0.4	88.7044
maker-chr00-exonerate_est2genome-gene-37.65-mRNA-1	chr00	11090711	11091051	Unknown protein	Alias=MELO3C000787T1,MELO3C027045T1	0.7	88.3
maker-chr00-exonerate_est2genome-gene-37.64-mRNA-1	chr00	11091175	11091561	Unknown protein	Alias=MELO3C010609T1,MELO3C027182T1,MELO3C015742T1	0.42	88.9
maker-chr00-exonerate_est2genome-gene-37.3-mRNA-1	chr00	11091548	11091710	Unknown protein	Alias=MELO3C019672T1	0.34	58.7797
maker-chr00-exonerate_est2genome-gene-37.1-mRNA-1	chr00	11091682	11092019	Unknown protein	Alias=MELO3C019672T1	0.88	70.587
maker-chr00-snap-gene-111.0-mRNA-1	chr00	11093068	11094554	Transposase	0	0.38	0
snap_masked-chr00-processed-gene-111.7-mRNA-1	chr00	11104181	11107365	Unknown protein	0	0.61	0
maker-chr00-exonerate_est2genome-gene-37.68-mRNA-1	chr00	11106252	11106423	Unknown protein	Alias=MELO3C000229T1	0	100
snap_masked-chr00-processed-gene-111.25-mRNA-1	chr00	11126823	11127095	Ty3-gypsy retrotransposon protein	0	0.41	0
snap_masked-chr00-processed-gene-111.11-mRNA-1	chr00	11151549	11153152	Plant transposase (Ptta/En/Spm family)	0	0.13	0
snap-chr00-processed-gene-111.33-mRNA-1	chr00	11169842	11172219	Gag-asp_proteas domain-containing protein	0	0.14	0
snap-chr00-processed-gene-111.34-mRNA-1	chr00	11183441	11184765	Transposon protein, putative, CACTA, En/Spm sub-class	0	0.52	0
maker-chr00-exonerate_est2genome-gene-37.10-mRNA-1	chr00	11194433	11194818	Unknown protein	Alias=MELO3C000232T1	0.4	99.6
maker-chr00-exonerate_est2genome-gene-37.79-mRNA-1	chr00	11198760	11198937	Unknown protein	Alias=MELO3C000630T1,MELO3C001883T1,MELO3C026122T1,MELO3C000227T1,MELO3C000445T1,MELO3C000461T1	0.46	68.5503
maker-chr00-exonerate_est2genome-gene-37.12-mRNA-1	chr00	11198760	11199154	Unknown protein	Alias=MELO3C001172T1,MELO3C001091T1,MELO3C001423T1	0.33	78.3421
maker-chr00-exonerate_est2genome-gene-37.73-mRNA-1	chr00	11198803	11199229	Unknown protein	Alias=MELO3C000227T1,MELO3C000214T1,MELO3C027263T1,MELO3C000445T1,MELO3C022872T1,MELO3C000461T1,MELO3C001452T1,MELO3C000630T1,MELO3C026122T1	0.04	80.4
maker-chr00-exonerate_est2genome-gene-37.14-mRNA-1	chr00	11199035	11199332	Unknown protein	Alias=MELO3C001273T1,MELO3C001432T1,MELO3C001091T1,MELO3C001172T1	0.37	85.833
maker-chr00-exonerate_est2genome-gene-37.78-mRNA-1	chr00	11199150	11199371	Unknown protein	Alias=MELO3C026122T1,MELO3C004707T1,MELO3C000748T1,MELO3C027263T1,MELO3C000445T1,MELO3C022872T1,MELO3C001476T1,MELO3C000214T1	0.61	83.8211
maker-chr00-exonerate_est2genome-gene-37.85-mRNA-1	chr00	11201116	11201498	LINE-1 reverse transcriptase	Alias=MELO3C017870T1	1	69.0344
maker-chr00-exonerate_est2genome-gene-37.86-mRNA-1	chr00	11203642	11203813	Unknown protein	Alias=MELO3C013303T1	1	88.9809
maker-chr00-exonerate_est2genome-gene-37.19-mRNA-1	chr00	11203646	11204000	Unknown protein	Alias=MELO3C001236T1,MELO3C001125T1,MELO3C000788T1	0.41	84.4544
maker-chr00-exonerate_est2genome-gene-37.20-mRNA-1	chr00	11203855	11204211	Unknown protein	Alias=MELO3C001575T1	0.41	74.8
maker-chr00-exonerate_est2genome-gene-37.87-mRNA-1	chr00	11217961	11219478	Unknown protein	0	0.19	Alias=MELO3C016641T1,MELO3C023141T1,maker-chr00-snap-gene-112,49-mRNA-1,MELO3C013501T1
maker-chr00-exonerate_est2genome-gene-37.25-mRNA-1	chr00	11229212	11229455	Unknown protein	Alias=MELO3C000263T1,MELO3C000921T1	0	79.1699
maker-chr00-exonerate_est2genome-gene-37.26-mRNA-1	chr00	11229496	11229678	Unknown protein	Alias=MELO3C000314T1	1	71.3308
maker-chr00-exonerate_est2genome-gene-37.34-mRNA-1	chr00	11231310	11231640	Unknown protein	Alias=MELO3C005028T1	0.27	60.7509
maker-chr00-exonerate_est2genome-gene-37.31-mRNA-1	chr00	11231497	11231842	Unknown protein	Alias=MELO3C008935T1,MELO3C005028T1	0.26	73.4
maker-chr00-exonerate_est2genome-gene-37.28-mRNA-1	chr00	11231797	11232058	Unknown protein	Alias=MELO3C004682T1	0.42	86.7573
maker-chr00-exonerate_est2genome-gene-37.93-mRNA-1	chr00	11231866	11232066	Unknown protein	Alias=MELO3C000420T1	0.27	78.4219
maker-chr00-exonerate_est2genome-gene-37.37-mRNA-1	chr00	11236892	11237179	Retrotransposon protein, putative	Alias=MELO3C000164T1,MELO3C001383T1,MELO3C001675T1,MELO3C027394T1	0.37	94.8
maker-chr00-exonerate_est2genome-gene-37.42-mRNA-1	chr00	11239575	11239778	Unknown protein	Alias=MELO3C003901T1	0	55.754
maker-chr00-exonerate_est2genome-gene-37.46-mRNA-1	chr00	11246617	11247875	Unknown protein	Alias=MELO3C022807T1,MELO3C001044T1,MELO3C000383T1,MELO3C000630T1	0.58	84.7937
maker-chr00-exonerate_est2genome-gene-37.103-mRNA-1	chr00	11246621	11246889	Unknown protein	Alias=MELO3C001171T1,MELO3C001252T1	0.28	84.3
maker-chr00-exonerate_est2genome-gene-37.101-mRNA-1	chr00	11247056	11247354	Unknown protein	Alias=MELO3C026060T1,MELO3C001457T1,MELO3C001264T1,MELO3C001432T1,MELO3C001273T1,MELO3C000473T1,MELO3C001694T1	0.35	84.7285
maker-chr00-exonerate_est2genome-gene-37.100-mRNA-1	chr00	11247523	11247793	Unknown protein	Alias=MELO3C001264T1	0.32	60.8107
maker-chr00-exonerate_est2genome-gene-37.106-mRNA-1	chr00	11283793	11284075	Transposase	Alias=MELO3C027144T1	0.42	95.4647
maker-chr00-exonerate_est2genome-gene-37.110-mRNA-1	chr00	11336489	11336648	Unknown protein	Alias=MELO3C001638T1	0.45	99.4
maker-chr00-exonerate_est2genome-gene-37.113-mRNA-1	chr00	11336946	11337350	Unknown protein	Alias=MELO3C017533T1,MELO3C020337T1	0.37	83
maker-chr00-exonerate_est2genome-gene-37.111-mRNA-1	chr00	11337301	11338060	Unknown protein	Alias=MELO3C017533T1	0.92	83.2
maker-chr00-exonerate_est2genome-gene-38.3-mRNA-1	chr00	11378551	11379511	Unknown protein	Alias=MELO3C000700T1,MELO3C000524T1,MELO3C001105T1,MELO3C001722T1	0.48	83.3819
maker-chr00-exonerate_est2genome-gene-38.79-mRNA-1	chr00	11378609	11379320	Unknown protein	Alias=MELO3C000963T1,MELO3C026669T1,MELO3C004766T1,MELO3C000383T1,MELO3C000808T1,MELO3C025242T1,MELO3C024637T1,MELO3C026993T1,MELO3C004676T1,MELO3C000716T1,MELO3C000778T1,MELO3C022872T1	0.21	79.6034
maker-chr00-exonerate_est2genome-gene-38.1-mRNA-1	chr00	11378660	11379513	Unknown protein	Alias=MELO3C001105T1,MELO3C000862T1,MELO3C000700T1	0.27	83.4
maker-chr00-exonerate_est2genome-gene-38.73-mRNA-1	chr00	11378715	11379374	Unknown protein	Alias=MELO3C025242T1,MELO3C000808T1,MELO3C000383T1,MELO3C004766T1,MELO3C026669T1,MELO3C000963T1,MELO3C022872T1,MELO3C000778T1,MELO3C000716T1,MELO3C004676T1,MELO3C026993T1,MELO3C024637T1	0.14	77.6139
maker-chr00-exonerate_est2genome-gene-38.4-mRNA-1	chr00	11379207	11379717	Unknown protein	Alias=MELO3C001694T1,MELO3C001105T1,MELO3C001457T1	0.26	84
maker-chr00-exonerate_est2genome-gene-38.84-mRNA-1	chr00	11379283	11379780	Unknown protein	Alias=MELO3C000239T1,MELO3C025242T1,MELO3C000963T1,MELO3C000383T1,MELO3C024637T1,MELO3C000838T1,MELO3C004676T1,MELO3C000672T1,MELO3C027003T1	0.82	66.317
maker-chr00-exonerate_est2genome-gene-38.9-mRNA-1	chr00	11379571	11379780	Unknown protein	Alias=MELO3C001457T1,MELO3C001105T1,MELO3C001432T1,MELO3C001694T1	0.35	68.5721
maker-chr00-exonerate_est2genome-gene-38.13-mRNA-1	chr00	11412882	11413118	Unknown protein	Alias=MELO3C008619T1,MELO3C000244T1	0.3	81.7553
maker-chr00-exonerate_est2genome-gene-38.15-mRNA-1	chr00	11432031	11433233	Transposase	0	0.11	Alias=MELO3C019245T1,MELO3C025556T1,MELO3C027386T1,MELO3C000322T1,MELO3C000050T1,MELO3C023886T1,maker-chr00-snap-gene-114,50-mRNA-1,MELO3C009026T1,MELO3C015008T1,MELO3C027036T1,MELO3C000248T1,MELO3C025363T1,MELO3C019972T1,MELO3C019106T1,MELO3C021673T1,MELO3C023639T1,MELO3C019057T1,MELO3C021038T1,MELO3C027113T1,MELO3C010448T1,MELO3C010453T1
maker-chr00-exonerate_est2genome-gene-38.34-mRNA-1	chr00	11448372	11448583	Unknown protein	Alias=MELO3C000349T1,MELO3C001089T1	0	85.0734
maker-chr00-exonerate_est2genome-gene-38.36-mRNA-1	chr00	11449536	11449796	Unknown protein	0	0.12	Alias=MELO3C000662T1,snap-chr00-processed-gene-114,29-mRNA-1
maker-chr00-exonerate_est2genome-gene-38.96-mRNA-1	chr00	11461806	11461950	Unknown protein	Alias=MELO3C024984T1,MELO3C023799T3,MELO3C023799T2	0.84	89
maker-chr00-snap-gene-114.51-mRNA-1	chr00	11466783	11466948	Unknown protein	0	0.42	0
maker-chr00-exonerate_est2genome-gene-38.39-mRNA-1	chr00	11466935	11467222	Retrotransposon protein	Alias=MELO3C021696T1,MELO3C000164T1,MELO3C001383T1,MELO3C001675T1	0.44	94.8
snap_masked-chr00-processed-gene-114.41-mRNA-1	chr00	11469211	11470960	CACTA en-spm transposon protein	0	0.28	0
snap_masked-chr00-processed-gene-115.2-mRNA-1	chr00	11485351	11486088	Unknown protein	0	0.57	0
maker-chr00-exonerate_est2genome-gene-38.97-mRNA-1	chr00	11524992	11525230	Unknown protein	Alias=MELO3C000437T1,MELO3C001757T1	0	80.9161
maker-chr00-exonerate_est2genome-gene-38.46-mRNA-1	chr00	11535776	11536443	Unknown protein	Alias=MELO3C004766T1,MELO3C000445T1,MELO3C025937T1	0.56	74.9713
maker-chr00-exonerate_est2genome-gene-38.47-mRNA-1	chr00	11536149	11536852	Unknown protein	Alias=MELO3C004779T1,MELO3C025937T1,MELO3C004762T1,MELO3C000445T1,MELO3C004676T1,MELO3C004766T1,MELO3C000963T1,MELO3C004707T1,MELO3C025242T1	0.25	81.6
maker-chr00-exonerate_est2genome-gene-38.60-mRNA-1	chr00	11536222	11536498	Unknown protein	Alias=MELO3C000445T1,MELO3C025937T1,MELO3C025242T1,MELO3C004766T1	0.23	82.8
maker-chr00-exonerate_est2genome-gene-38.99-mRNA-1	chr00	11536349	11536675	Unknown protein	Alias=MELO3C001105T1	0.25	85.5147
maker-chr00-exonerate_est2genome-gene-38.61-mRNA-1	chr00	11536445	11536719	Unknown protein	Alias=MELO3C004766T1,MELO3C000963T1,MELO3C004707T1,MELO3C001439T1,MELO3C025242T1,MELO3C004779T1,MELO3C025937T1,MELO3C004762T1,MELO3C000445T1,MELO3C004676T1	0.47	84.0962
maker-chr00-exonerate_est2genome-gene-38.57-mRNA-1	chr00	11536574	11536849	Unknown protein	Alias=MELO3C001140T1,MELO3C004766T1,MELO3C000963T1,MELO3C025242T1,MELO3C000734T1,MELO3C004762T1,MELO3C000445T1,MELO3C004676T1,MELO3C025937T1	0.12	83.9
maker-chr00-exonerate_est2genome-gene-38.59-mRNA-1	chr00	11536574	11536957	Unknown protein	Alias=MELO3C004762T1,MELO3C000445T1,MELO3C004676T1,MELO3C025937T1,MELO3C004766T1,MELO3C000963T1,MELO3C004707T1,MELO3C025242T1	0.23	85.6647
maker-chr00-exonerate_est2genome-gene-38.100-mRNA-1	chr00	11536702	11537023	Unknown protein	Alias=MELO3C001105T1	0.66	80.3533
snap_masked-chr00-processed-gene-115.15-mRNA-1	chr00	11551053	11555960	CACTA en-spm transposon protein	0	0.27	0
maker-chr00-exonerate_est2genome-gene-38.68-mRNA-1	chr00	11664902	11665070	Unknown protein	Alias=MELO3C013061T1	1	86.4
maker-chr00-exonerate_est2genome-gene-39.1-mRNA-1	chr00	11668687	11669593	Unknown protein	0	0.3	Alias=MELO3C000686T1,maker-chr00-snap-gene-116,0-mRNA-1,MELO3C000884T1
maker-chr00-exonerate_est2genome-gene-39.5-mRNA-1	chr00	11700310	11700556	Unknown protein	Alias=MELO3C000033T1,MELO3C000829T1	1	96.024
maker-chr00-exonerate_est2genome-gene-39.10-mRNA-1	chr00	11739890	11740039	Unknown protein	Alias=MELO3C016102T1	0.39	93.3
maker-chr00-exonerate_est2genome-gene-39.13-mRNA-1	chr00	11740488	11740755	Ty3-gypsy retrotransposon protein	Alias=MELO3C025207T1	0	81.7121
maker-chr00-exonerate_est2genome-gene-39.78-mRNA-1	chr00	11749207	11750125	Unknown protein	Alias=MELO3C001632T1,MELO3C003978T1,MELO3C000963T1,MELO3C000716T1,MELO3C022872T1,MELO3C004779T1	0.2	83.5
maker-chr00-exonerate_est2genome-gene-39.14-mRNA-1	chr00	11749450	11749949	Unknown protein	Alias=MELO3C001053T1	1	75.6603
maker-chr00-exonerate_est2genome-gene-39.85-mRNA-1	chr00	11749976	11750197	Unknown protein	Alias=MELO3C020221T1,MELO3C000963T1,MELO3C001632T1,MELO3C003978T1,MELO3C004779T1,MELO3C022872T1,MELO3C001760T1,MELO3C000716T1	0.5	83.4506
maker-chr00-exonerate_est2genome-gene-39.15-mRNA-1	chr00	11749979	11750246	Unknown protein	Alias=MELO3C001252T1	0.41	83.6408
snap_masked-chr00-processed-gene-117.13-mRNA-1	chr00	11754517	11754696	Unknown protein	0	0.44	0
maker-chr00-exonerate_est2genome-gene-39.92-mRNA-1	chr00	11768869	11769187	Unknown protein	Alias=MELO3C020304T1,MELO3C020179T1,MELO3C018944T1,MELO3C025134T1	0.11	73.1259
maker-chr00-exonerate_est2genome-gene-39.17-mRNA-1	chr00	11768891	11769063	Unknown protein	Alias=MELO3C001060T1	1	90.8
maker-chr00-exonerate_est2genome-gene-39.96-mRNA-1	chr00	11775536	11775745	Unknown protein	Alias=MELO3C000266T1	0	100
maker-chr00-exonerate_est2genome-gene-39.98-mRNA-1	chr00	11784454	11784642	Unknown protein	0	0.45	Alias=snap-chr00-processed-gene-118,10-mRNA-1,MELO3C000946T1
snap_masked-chr00-processed-gene-118.4-mRNA-1	chr00	11784694	11790023	Unknown protein	0	0.62	0
maker-chr00-exonerate_est2genome-gene-39.100-mRNA-1	chr00	11789957	11790180	Unknown protein	Alias=MELO3C001757T1,MELO3C001125T1,MELO3C000437T1	0.01	75.971
maker-chr00-exonerate_est2genome-gene-39.21-mRNA-1	chr00	11803590	11803886	Unknown protein	Alias=MELO3C014893T1,MELO3C026672T1,MELO3C026662T1,MELO3C000441T1,MELO3C003789T1,MELO3C010613T1	0.05	100
maker-chr00-exonerate_est2genome-gene-39.106-mRNA-1	chr00	11817773	11818101	Unknown protein	Alias=MELO3C001575T1	0.23	91.4211
maker-chr00-exonerate_est2genome-gene-39.30-mRNA-1	chr00	11817777	11818316	Unknown protein	Alias=MELO3C014913T1,MELO3C013303T1,MELO3C000618T1,MELO3C000285T1,MELO3C000315T1,MELO3C001605T1,MELO3C000660T1,MELO3C001530T1	0.29	100
maker-chr00-exonerate_est2genome-gene-39.109-mRNA-1	chr00	11818113	11818265	Unknown protein	Alias=MELO3C000788T1,MELO3C001097T1,MELO3C001436T1,MELO3C000125T1,MELO3C001125T1,MELO3C001278T1	0.26	94.8
maker-chr00-exonerate_est2genome-gene-39.36-mRNA-1	chr00	11840134	11841024	Transposase, Ptta/En/Spm, plant	0	0.24	Alias=MELO3C005142T1,MELO3C000269T1,maker-chr00-snap-gene-118,1-mRNA-1
maker-chr00-exonerate_est2genome-gene-39.40-mRNA-1	chr00	11843132	11843352	Unknown protein	Alias=MELO3C004774T1,MELO3C025930T1,MELO3C001237T1,MELO3C000552T1,MELO3C001582T1,MELO3C027232T1,MELO3C001275T1	0.42	88.3008
maker-chr00-exonerate_est2genome-gene-39.47-mRNA-1	chr00	11851530	11851913	Unknown protein	Alias=MELO3C000554T1,MELO3C000705T1,MELO3C000765T1,MELO3C000418T1	0.02	71.9453
maker-chr00-exonerate_est2genome-gene-39.50-mRNA-1	chr00	11865241	11865535	Unknown protein	Alias=MELO3C001478T1,MELO3C001509T1	0.29	88.5871
maker-chr00-exonerate_est2genome-gene-39.118-mRNA-1	chr00	11865268	11865507	Unknown protein	Alias=MELO3C000270T1,MELO3C023652T1,MELO3C001670T1,MELO3C000181T1,MELO3C001182T1	0.32	87.1821
maker-chr00-exonerate_est2genome-gene-39.52-mRNA-1	chr00	11884631	11884968	Unknown protein	Alias=MELO3C000278T1,MELO3C000426T1,MELO3C001570T1	0.06	100
maker-chr00-exonerate_est2genome-gene-39.122-mRNA-1	chr00	11884716	11885016	Unknown protein	Alias=MELO3C000867T1,MELO3C001818T1,MELO3C001905T1	0.45	69.6318
maker-chr00-exonerate_est2genome-gene-39.125-mRNA-1	chr00	11884815	11884934	Unknown protein	Alias=MELO3C001905T1,MELO3C000867T1	0.71	59.2348
maker-chr00-exonerate_est2genome-gene-39.123-mRNA-1	chr00	11884892	11885041	Unknown protein	Alias=MELO3C000867T1,MELO3C001818T1	1	66.6723
maker-chr00-exonerate_est2genome-gene-39.55-mRNA-1	chr00	11902496	11902766	Unknown protein	Alias=MELO3C000276T1	0.34	99.3
maker-chr00-exonerate_est2genome-gene-39.129-mRNA-1	chr00	11927074	11927484	Unknown protein	Alias=MELO3C001673T1,MELO3C000719T1,MELO3C001522T1,MELO3C000870T1,MELO3C001546T1,MELO3C000338T1,MELO3C000386T1,MELO3C001016T1,MELO3C001668T1	0.34	59.7027
maker-chr00-exonerate_est2genome-gene-39.59-mRNA-1	chr00	11931899	11932149	Unknown protein	Alias=MELO3C001334T1,MELO3C000829T1,MELO3C000658T1,MELO3C000802T1,MELO3C001270T1,MELO3C012773T1	0.42	88.8
maker-chr00-exonerate_est2genome-gene-39.73-mRNA-1	chr00	11952258	11952709	Unknown protein	Alias=MELO3C026576T1	0.26	64.7721
maker-chr00-exonerate_est2genome-gene-39.69-mRNA-1	chr00	11952497	11952888	Unknown protein	Alias=MELO3C026576T1,MELO3C018270T1	0.38	61.5696
maker-chr00-exonerate_est2genome-gene-39.68-mRNA-1	chr00	11952833	11953081	Unknown protein	0	0.28	Alias=snap_masked-chr00-processed-gene-119,16-mRNA-1,MELO3C018270T1
maker-chr00-exonerate_est2genome-gene-39.136-mRNA-1	chr00	11952884	11955432	Unknown protein	0	0.06	Alias=MELO3C000420T1,snap-chr00-processed-gene-119,42-mRNA-1,MELO3C000337T1
maker-chr00-exonerate_est2genome-gene-39.70-mRNA-1	chr00	11953108	11953375	Unknown protein	Alias=MELO3C000442T1,MELO3C025751T1	0.26	90.4
maker-chr00-exonerate_est2genome-gene-40.84-mRNA-1	chr00	11996311	11996477	Unknown protein	Alias=MELO3C001066T1,MELO3C001484T1	0.33	85.8093
maker-chr00-exonerate_est2genome-gene-40.8-mRNA-1	chr00	11996435	11997052	Unknown protein	Alias=MELO3C000291T1,MELO3C001445T1,MELO3C000357T1,MELO3C026867T1,MELO3C001205T1,MELO3C001003T1,MELO3C000580T1,MELO3C001032T1	0.21	100
maker-chr00-exonerate_est2genome-gene-40.77-mRNA-1	chr00	11996597	11996961	Unknown protein	Alias=MELO3C001066T1,MELO3C000877T1,MELO3C001776T1,MELO3C000616T1,MELO3C000588T1,MELO3C001743T1	0.11	61.2411
snap-chr00-processed-gene-120.25-mRNA-1	chr00	12008015	12010603	Unknown protein	0	0.94	0
maker-chr00-exonerate_est2genome-gene-40.85-mRNA-1	chr00	12037407	12037574	Unknown protein	Alias=MELO3C000283T1	0.44	98.2
maker-chr00-exonerate_est2genome-gene-40.86-mRNA-1	chr00	12041662	12041814	Unknown protein	Alias=MELO3C000292T1	0	95.4
snap-chr00-processed-gene-120.33-mRNA-1	chr00	12083026	12083268	Unknown protein	0	0.34	0
maker-chr00-exonerate_est2genome-gene-40.22-mRNA-1	chr00	12085551	12085738	Unknown protein	Alias=MELO3C000814T1	1	93.6
maker-chr00-exonerate_est2genome-gene-40.89-mRNA-1	chr00	12098670	12098808	Unknown protein	Alias=MELO3C001097T1	0.22	89.9826
maker-chr00-exonerate_est2genome-gene-40.23-mRNA-1	chr00	12098689	12098859	Unknown protein	Alias=MELO3C013303T1	0.74	95.3
snap_masked-chr00-processed-gene-121.9-mRNA-1	chr00	12120287	12124579	Mutator-like transposase	0	0.4	0
maker-chr00-exonerate_est2genome-gene-40.28-mRNA-1	chr00	12134475	12134713	Unknown protein	Alias=MELO3C027365T1,MELO3C001166T1,MELO3C001731T1	0.44	70.6
snap_masked-chr00-processed-gene-121.20-mRNA-1	chr00	12175935	12176132	Unknown protein	0	0.32	0
maker-chr00-exonerate_est2genome-gene-40.54-mRNA-1	chr00	12216311	12216591	Unknown protein	Alias=MELO3C027144T1	0.45	94.3685
maker-chr00-exonerate_est2genome-gene-40.95-mRNA-1	chr00	12237304	12237660	Unknown protein	Alias=MELO3C026867T1,MELO3C001445T1	1	90.1
maker-chr00-exonerate_est2genome-gene-40.100-mRNA-1	chr00	12237582	12237883	Unknown protein	Alias=MELO3C000947T1,MELO3C000948T1,MELO3C000357T1,MELO3C001818T1,MELO3C015003T1,MELO3C000305T1,MELO3C001832T1,MELO3C001382T1,MELO3C001205T1,MELO3C001262T1,MELO3C019664T1	0.65	84.1485
maker-chr00-exonerate_est2genome-gene-40.65-mRNA-1	chr00	12237652	12237829	Unknown protein	Alias=MELO3C001752T1,MELO3C001098T1,MELO3C001099T1,MELO3C001732T1	0.49	88.2
maker-chr00-exonerate_est2genome-gene-40.108-mRNA-1	chr00	12237761	12238010	Unknown protein	Alias=MELO3C000305T1,MELO3C001832T1,MELO3C001205T1,MELO3C001496T1,MELO3C001382T1,MELO3C001262T1,MELO3C019664T1,MELO3C000947T1,MELO3C001449T1,MELO3C000357T1,MELO3C001243T1	0.39	79.1708
maker-chr00-exonerate_est2genome-gene-40.66-mRNA-1	chr00	12237847	12238014	Unknown protein	Alias=MELO3C001538T1	0.42	85.9075
maker-chr00-exonerate_est2genome-gene-41.68-mRNA-1	chr00	12273342	12273506	Unknown protein	Alias=MELO3C027116T1,MELO3C000300T1	0.35	100
snap-chr00-processed-gene-123.7-mRNA-1	chr00	12288089	12292768	Unknown protein	0	0.86	0
snap_masked-chr00-processed-gene-123.2-mRNA-1	chr00	12292610	12292819	Unknown protein	0	0.23	0
maker-chr00-exonerate_est2genome-gene-41.73-mRNA-1	chr00	12356928	12357095	Unknown protein	Alias=MELO3C000308T1	0	100
maker-chr00-exonerate_est2genome-gene-41.13-mRNA-1	chr00	12381456	12381658	Unknown protein	Alias=MELO3C001660T1,MELO3C001575T1,MELO3C001436T1,MELO3C001661T1,MELO3C001236T1,MELO3C000125T1	0.45	75.2327
maker-chr00-exonerate_est2genome-gene-41.77-mRNA-1	chr00	12381477	12381894	Unknown protein	Alias=MELO3C000285T1,MELO3C000315T1,MELO3C001605T1,MELO3C001496T1,MELO3C001205T1,MELO3C027397T1,MELO3C001433T1,MELO3C001320T1,MELO3C001449T1,MELO3C001227T1,MELO3C001106T1,MELO3C001243T1	0.32	100
maker-chr00-exonerate_est2genome-gene-41.8-mRNA-1	chr00	12381531	12381908	Unknown protein	Alias=MELO3C001436T1,MELO3C001661T1,MELO3C001236T1,MELO3C001538T1,MELO3C001660T1,MELO3C001484T1,MELO3C001575T1	0.41	86.7
maker-chr00-exonerate_est2genome-gene-41.78-mRNA-1	chr00	12381547	12381869	Unknown protein	Alias=MELO3C000315T1,MELO3C001605T1,MELO3C001496T1,MELO3C001205T1,MELO3C000285T1,MELO3C001106T1,MELO3C001243T1,MELO3C001227T1,MELO3C001320T1,MELO3C001433T1,MELO3C001449T1,MELO3C027397T1	0.36	57.1095
snap_masked-chr00-processed-gene-124.1-mRNA-1	chr00	12381945	12382584	Unknown protein	0	0.4	0
maker-chr00-exonerate_est2genome-gene-41.101-mRNA-1	chr00	12386081	12394072	Unknown protein	Alias=MELO3C000808T1,MELO3C004781T1	0.87	84.2
maker-chr00-exonerate_est2genome-gene-41.33-mRNA-1	chr00	12386359	12386657	Unknown protein	Alias=MELO3C001091T1,MELO3C000216T1,MELO3C000303T1	0.73	79.2335
maker-chr00-exonerate_est2genome-gene-41.111-mRNA-1	chr00	12386433	12393706	Unknown protein	Alias=MELO3C001424T1,MELO3C000716T1,MELO3C000383T1,MELO3C000630T1,MELO3C022971T1,MELO3C025932T1	0.34	85.3774
maker-chr00-exonerate_est2genome-gene-41.100-mRNA-1	chr00	12386478	12393896	Unknown protein	Alias=MELO3C025932T1,MELO3C000630T1,MELO3C022971T1,MELO3C000383T1,MELO3C004676T1,MELO3C000716T1,MELO3C004781T1,MELO3C000838T1,MELO3C004768T1	0.32	87.1
maker-chr00-exonerate_est2genome-gene-41.29-mRNA-1	chr00	12386541	12386873	Unknown protein	Alias=MELO3C000303T1	0.28	100
maker-chr00-exonerate_est2genome-gene-41.102-mRNA-1	chr00	12386634	12393026	Unknown protein	Alias=MELO3C000838T1,MELO3C027231T1	0.86	83.1811
maker-chr00-exonerate_est2genome-gene-41.35-mRNA-1	chr00	12387052	12387285	Unknown protein	Alias=MELO3C000216T1,MELO3C001136T1	0.34	67.7052
maker-chr00-exonerate_est2genome-gene-41.107-mRNA-1	chr00	12392904	12393706	Unknown protein	Alias=MELO3C004676T1,MELO3C004768T1	0.28	71.2502
maker-chr00-exonerate_est2genome-gene-41.34-mRNA-1	chr00	12393008	12393296	Unknown protein	Alias=MELO3C001091T1,MELO3C000216T1	0.38	78.3842
maker-chr00-exonerate_est2genome-gene-41.28-mRNA-1	chr00	12393571	12394077	Unknown protein	Alias=MELO3C004763T1,MELO3C000473T1,MELO3C001105T1,MELO3C001457T1	0.29	82.3115
maker-chr00-exonerate_est2genome-gene-41.31-mRNA-1	chr00	12393606	12393933	Unknown protein	Alias=MELO3C004763T1,MELO3C000216T1,MELO3C001457T1,MELO3C001105T1	0.36	84.0283
maker-chr00-exonerate_est2genome-gene-41.36-mRNA-1	chr00	12393771	12394049	Unknown protein	Alias=MELO3C000862T1,MELO3C001105T1,MELO3C001457T1,MELO3C001252T1,MELO3C004763T1,MELO3C000473T1	0.38	86.4962
maker-chr00-exonerate_est2genome-gene-41.37-mRNA-1	chr00	12394036	12394295	Unknown protein	Alias=MELO3C001252T1,MELO3C001105T1	0.45	80.1921
maker-chr00-exonerate_est2genome-gene-41.38-mRNA-1	chr00	12434679	12434872	Unknown protein	Alias=MELO3C000314T1	1	100
maker-chr00-exonerate_est2genome-gene-41.121-mRNA-1	chr00	12472317	12472682	Transposon protein, putative, CACTA, En/Spm sub-class	Alias=MELO3C000318T1	0	100
maker-chr00-exonerate_est2genome-gene-41.122-mRNA-1	chr00	12489067	12489524	Unknown protein	Alias=MELO3C008430T1	0.84	87.6216
maker-chr00-exonerate_est2genome-gene-41.49-mRNA-1	chr00	12489124	12489571	Unknown protein	Alias=MELO3C026694T1,MELO3C000320T1	0.26	100
maker-chr00-exonerate_est2genome-gene-41.134-mRNA-1	chr00	12490797	12491721	Unknown protein	0	0.08	Alias=MELO3C027386T1,MELO3C000322T1,maker-chr00-snap-gene-125,2-mRNA-1,MELO3C015008T1,MELO3C000248T1
snap_masked-chr00-processed-gene-125.3-mRNA-1	chr00	12491341	12496129	Unknown protein	0	0.36	0
maker-chr00-exonerate_est2genome-gene-41.139-mRNA-1	chr00	12491686	12492066	Unknown protein	Alias=MELO3C010150T1,MELO3C000050T1,MELO3C023886T1,MELO3C018989T1,MELO3C000322T1,MELO3C027381T1,MELO3C025556T1,MELO3C010453T1,MELO3C010448T1,MELO3C027113T1,MELO3C019057T1,MELO3C019106T1,MELO3C019972T1,MELO3C027036T1,MELO3C025363T1,MELO3C009026T1	0.34	88.1179
maker-chr00-exonerate_est2genome-gene-41.148-mRNA-1	chr00	12500232	12500754	Unknown protein	Alias=MELO3C001301T1,MELO3C000536T1,MELO3C001832T1,MELO3C001394T1,MELO3C001205T1,MELO3C000638T1,MELO3C000435T1,MELO3C001382T1,MELO3C001217T1,MELO3C001778T1,MELO3C001320T1,MELO3C001433T1,MELO3C000357T1,MELO3C000730T1,MELO3C001833T1,MELO3C001227T1	0.29	82.9555
maker-chr00-exonerate_est2genome-gene-41.52-mRNA-1	chr00	12500267	12500661	Unknown protein	Alias=MELO3C001278T1,MELO3C001859T1,MELO3C001231T1,MELO3C001903T1,MELO3C001737T1,MELO3C001784T1,MELO3C000852T1,MELO3C000588T1,MELO3C001780T1,MELO3C001560T1,MELO3C001228T1,MELO3C001562T1	0.35	92.2
maker-chr00-exonerate_est2genome-gene-41.163-mRNA-1	chr00	12507218	12507773	Unknown protein	Alias=MELO3C000020T1,MELO3C001117T1	1	84.6
maker-chr00-exonerate_est2genome-gene-41.66-mRNA-1	chr00	12523587	12523775	Unknown protein	Alias=MELO3C026692T1	1	68.9495
maker-chr00-exonerate_est2genome-gene-41.165-mRNA-1	chr00	12565022	12565767	Polyprotein	Alias=MELO3C000328T1,MELO3C027209T1,MELO3C025828T1,MELO3C004894T1,MELO3C012669T1	0.16	99.7
maker-chr00-exonerate_est2genome-gene-42.5-mRNA-1	chr00	12659275	12659381	Retrotransposon protein	Alias=MELO3C021712T1	1	68.6908
maker-chr00-exonerate_est2genome-gene-42.7-mRNA-1	chr00	12661343	12661609	Unknown protein	Alias=MELO3C013542T1,MELO3C018895T1	0.31	88.0729
maker-chr00-exonerate_est2genome-gene-42.83-mRNA-1	chr00	12677305	12677555	Unknown protein	Alias=MELO3C021673T1	0	92.7775
maker-chr00-exonerate_est2genome-gene-42.91-mRNA-1	chr00	12686385	12686657	Unknown protein	Alias=MELO3C022700T1,MELO3C021924T1,MELO3C003073T1,MELO3C020459T1,MELO3C015847T1,MELO3C023857T1,MELO3C025033T1,MELO3C016175T1	0.19	89
snap_masked-chr00-processed-gene-127.4-mRNA-1	chr00	12709507	12716250	Unknown protein	0	0.61	0
maker-chr00-exonerate_est2genome-gene-42.109-mRNA-1	chr00	12726760	12726963	Unknown protein	Alias=MELO3C000442T1,MELO3C025751T1	0.41	92.6
maker-chr00-exonerate_est2genome-gene-42.13-mRNA-1	chr00	12726909	12727088	Unknown protein	Alias=MELO3C000420T1,MELO3C000337T1	0	100
maker-chr00-exonerate_est2genome-gene-42.9-mRNA-1	chr00	12727361	12727547	Unknown protein	Alias=MELO3C021081T1	0.46	82.2
maker-chr00-exonerate_est2genome-gene-42.102-mRNA-1	chr00	12727394	12727873	Unknown protein	Alias=MELO3C001731T1,MELO3C026576T1,MELO3C001166T1	0.24	68.244
maker-chr00-exonerate_est2genome-gene-42.14-mRNA-1	chr00	12727468	12727611	Unknown protein	Alias=MELO3C021081T1	0.43	79.2
snap-chr00-processed-gene-127.26-mRNA-1	chr00	12731333	12736248	Unknown protein	0	0.4	0
maker-chr00-exonerate_est2genome-gene-42.37-mRNA-1	chr00	12762321	12762662	Unknown protein	Alias=MELO3C000338T1,MELO3C000095T1,MELO3C000719T1,MELO3C000870T1,MELO3C001668T1,MELO3C000834T1,MELO3C001188T1,MELO3C000386T1,MELO3C001016T1	0.1	100
maker-chr00-exonerate_est2genome-gene-42.120-mRNA-1	chr00	12762371	12762619	Unknown protein	Alias=MELO3C000550T1	0.2	94.8
maker-chr00-exonerate_est2genome-gene-42.46-mRNA-1	chr00	12801408	12801905	Unknown protein	Alias=MELO3C001434T1,MELO3C001477T1,MELO3C001107T1,MELO3C001367T1,MELO3C000345T1,MELO3C001709T1	0.38	100
snap_masked-chr00-processed-gene-128.9-mRNA-1	chr00	12805808	12806029	Unknown protein	0	0.47	0
maker-chr00-exonerate_est2genome-gene-42.60-mRNA-1	chr00	12814510	12814664	Unknown protein	Alias=MELO3C001432T1	0.43	72.4005
maker-chr00-exonerate_est2genome-gene-42.128-mRNA-1	chr00	12814521	12815042	Unknown protein	Alias=MELO3C000445T1,MELO3C026122T1,MELO3C022807T1	0.51	85.289
maker-chr00-exonerate_est2genome-gene-42.142-mRNA-1	chr00	12814635	12814986	Unknown protein	Alias=MELO3C026122T1,MELO3C022807T1,MELO3C000383T1,MELO3C000963T1,MELO3C004709T1,MELO3C000672T1,MELO3C000716T1,MELO3C026993T1,MELO3C024637T1	0.7	77.9562
maker-chr00-exonerate_est2genome-gene-42.135-mRNA-1	chr00	12814692	12815215	Unknown protein	Alias=MELO3C022807T1,MELO3C000963T1,MELO3C004709T1,MELO3C000383T1,MELO3C024637T1,MELO3C026993T1,MELO3C000716T1,MELO3C000672T1	0.48	84.9
maker-chr00-exonerate_est2genome-gene-42.55-mRNA-1	chr00	12814770	12815070	Unknown protein	Alias=MELO3C001457T1,MELO3C000473T1,MELO3C001694T1,MELO3C001616T1	0.29	83.2
maker-chr00-exonerate_est2genome-gene-42.134-mRNA-1	chr00	12815069	12815599	Unknown protein	Alias=MELO3C000383T1,MELO3C000963T1,MELO3C022807T1,MELO3C000379T1,MELO3C000582T1,MELO3C000672T1,MELO3C000716T1,MELO3C024637T1	0.14	81.9955
maker-chr00-exonerate_est2genome-gene-42.57-mRNA-1	chr00	12815090	12815369	Unknown protein	Alias=MELO3C001694T1,MELO3C001616T1,MELO3C001457T1	0.61	82.9088
snap-chr00-processed-gene-128.35-mRNA-1	chr00	12815548	12817536	Retrovirus-related Pol polyprotein from transposon 17.6	0	0.37	0
maker-chr00-exonerate_est2genome-gene-42.144-mRNA-1	chr00	12842621	12842923	Unknown protein	Alias=MELO3C000346T1,MELO3C000421T1,MELO3C010364T1	0.1	100
maker-chr00-exonerate_est2genome-gene-42.148-mRNA-1	chr00	12842865	12843041	Unknown protein	Alias=MELO3C010364T1,MELO3C011616T1,MELO3C000421T1	0.44	78.2018
maker-chr00-exonerate_est2genome-gene-42.63-mRNA-1	chr00	12851168	12851507	Unknown protein	Alias=MELO3C027086T1,MELO3C021006T1,MELO3C000054T1	0	75.9091
maker-chr00-exonerate_est2genome-gene-42.64-mRNA-1	chr00	12853057	12854408	Transposase	0	0.07	Alias=MELO3C000248T1,MELO3C015008T1,MELO3C021673T1,maker-chr00-snap-gene-128,40-mRNA-1,MELO3C000124T1,MELO3C027386T1,MELO3C000119T1,MELO3C000141T1
maker-chr00-exonerate_est2genome-gene-42.71-mRNA-1	chr00	12857826	12858249	Unknown protein	Alias=MELO3C000352T1	0.2	100
maker-chr00-exonerate_est2genome-gene-43.2-mRNA-1	chr00	12867122	12867428	Unknown protein	Alias=MELO3C001560T1,MELO3C001562T1,MELO3C001231T1,MELO3C001278T1,MELO3C001859T1,MELO3C000588T1,MELO3C001780T1,MELO3C001903T1,MELO3C001737T1	0.41	96.1
maker-chr00-exonerate_est2genome-gene-42.153-mRNA-1	chr00	12867128	12867628	Unknown protein	Alias=MELO3C001394T1,MELO3C001301T1,MELO3C001778T1,MELO3C000702T1,MELO3C001217T1,MELO3C001205T1,MELO3C000435T1,MELO3C001433T1,MELO3C001227T1,MELO3C001833T1,MELO3C000730T1	0.28	78.9533
maker-chr00-exonerate_est2genome-gene-43.11-mRNA-1	chr00	12869131	12869798	Transposon protein, putative, CACTA, En/Spm sub-class	Alias=MELO3C022866T1	0.33	86.689
snap-chr00-processed-gene-128.33-mRNA-1	chr00	12874231	12876729	Unknown protein	0	0.37	0
maker-chr00-exonerate_est2genome-gene-43.69-mRNA-1	chr00	12905747	12905951	Unknown protein	Alias=MELO3C027080T1	0.35	92.4
maker-chr00-exonerate_est2genome-gene-43.93-mRNA-1	chr00	12964994	12965443	Unknown protein	Alias=MELO3C000357T1,MELO3C001818T1,MELO3C001525T1,MELO3C001445T1,MELO3C000947T1,MELO3C000948T1,MELO3C001243T1,MELO3C015003T1,MELO3C000305T1,MELO3C001262T1,MELO3C019664T1,MELO3C001382T1,MELO3C001205T1,MELO3C000638T1	0.31	99.3
maker-chr00-exonerate_est2genome-gene-43.17-mRNA-1	chr00	12965053	12965262	Unknown protein	Alias=MELO3C001098T1,MELO3C001752T1	0.43	96.2
maker-chr00-exonerate_est2genome-gene-43.19-mRNA-1	chr00	12965280	12965447	Unknown protein	Alias=MELO3C001538T1	0.45	87.6747
snap_masked-chr00-processed-gene-129.16-mRNA-1	chr00	12979284	12984662	Unknown protein	0	0.61	0
maker-chr00-exonerate_est2genome-gene-43.22-mRNA-1	chr00	12991637	12996653	Unknown protein	0	0.38	Alias=MELO3C002968T1,MELO3C000735T1,MELO3C001834T1,snap-chr00-processed-gene-130,1-mRNA-1,MELO3C001301T1,MELO3C001394T1,MELO3C001832T1,MELO3C000536T1,MELO3C000657T1,MELO3C001778T1,MELO3C001382T1,MELO3C001217T1,MELO3C001205T1,MELO3C000435T1,MELO3C001449T1,MELO3C000357T1,MELO3C001833T1,MELO3C001243T1,MELO3C000730T1
maker-chr00-exonerate_est2genome-gene-43.113-mRNA-1	chr00	12995969	12996142	Unknown protein	Alias=MELO3C001538T1	0.5	88.5
maker-chr00-exonerate_est2genome-gene-43.104-mRNA-1	chr00	12996168	12997895	Unknown protein	0	0.4	Alias=MELO3C001560T1,MELO3C001228T1,MELO3C001562T1,MELO3C001054T1,MELO3C001278T1,MELO3C001859T1,MELO3C001231T1,MELO3C001903T1,MELO3C001737T1,MELO3C001784T1,MELO3C001780T1,snap_masked-chr00-processed-gene-130,2-mRNA-1,MELO3C000852T1
maker-chr00-exonerate_est2genome-gene-43.45-mRNA-1	chr00	13002874	13014019	Unknown protein	0	0.43	Alias=MELO3C000337T1,snap-chr00-processed-gene-130,24-mRNA-1,MELO3C000420T1
maker-chr00-exonerate_est2genome-gene-43.135-mRNA-1	chr00	13013551	13013683	Unknown protein	Alias=MELO3C019672T1	0.36	64.275
maker-chr00-exonerate_est2genome-gene-43.126-mRNA-1	chr00	13013589	13013873	Unknown protein	Alias=MELO3C000442T1,MELO3C025751T1	0.29	89.7
maker-chr00-exonerate_est2genome-gene-43.43-mRNA-1	chr00	13013902	13014353	Unknown protein	Alias=MELO3C021081T1	0.78	67.9679
maker-chr00-exonerate_est2genome-gene-43.123-mRNA-1	chr00	13013981	13014244	Unknown protein	Alias=MELO3C018270T1	0.83	57.6362
maker-chr00-exonerate_est2genome-gene-43.128-mRNA-1	chr00	13014354	13014849	Unknown protein	Alias=MELO3C001166T1,MELO3C018270T1,MELO3C001731T1,MELO3C026576T1	0.05	68.941
maker-chr00-exonerate_est2genome-gene-43.48-mRNA-1	chr00	13014356	13014508	Unknown protein	Alias=MELO3C021081T1	0.69	76.5
maker-chr00-exonerate_est2genome-gene-43.133-mRNA-1	chr00	13014662	13014859	Unknown protein	Alias=MELO3C001731T1,MELO3C026576T1,MELO3C001166T1	0.32	69.8274
maker-chr00-exonerate_est2genome-gene-43.140-mRNA-1	chr00	13025488	13025701	Unknown protein	Alias=MELO3C000091T1,MELO3C026662T1,MELO3C000441T1,MELO3C010613T1,MELO3C003789T1,MELO3C014893T1,MELO3C016538T1,MELO3C026672T1	1	58.1298
maker-chr00-exonerate_est2genome-gene-43.57-mRNA-1	chr00	13090559	13090720	Unknown protein	Alias=MELO3C000369T1	0	100
maker-chr00-exonerate_est2genome-gene-43.59-mRNA-1	chr00	13101976	13102313	Unknown protein	Alias=MELO3C000811T1,MELO3C001534T1,MELO3C000381T1,MELO3C001071T1,MELO3C001459T1	0	84.8778
maker-chr00-exonerate_est2genome-gene-43.65-mRNA-1	chr00	13117284	13117478	Unknown protein	Alias=MELO3C000957T1,MELO3C027086T1	0	91.7508
snap-chr00-processed-gene-131.25-mRNA-1	chr00	13128536	13132013	Retrotransposon protein, putative, Ty3-gypsy subclass	0	0.58	0
maker-chr00-exonerate_est2genome-gene-43.157-mRNA-1	chr00	13128877	13129099	Unknown protein	Alias=MELO3C000542T1	1	95.5
maker-chr00-exonerate_est2genome-gene-43.67-mRNA-1	chr00	13137941	13138108	Retrotransposon protein	Alias=MELO3C027394T1,MELO3C001675T1,MELO3C000164T1	0	86.9
maker-chr00-exonerate_est2genome-gene-43.158-mRNA-1	chr00	13142403	13142570	Retrotransposon protein	Alias=MELO3C004056T1,MELO3C027394T1	1	96.4
maker-chr00-exonerate_est2genome-gene-44.79-mRNA-1	chr00	13249073	13250105	Unknown protein	Alias=MELO3C000700T1,MELO3C001616T1,MELO3C001171T1,MELO3C001393T1,MELO3C001293T1,MELO3C000473T1,MELO3C025235T1,MELO3C001273T1,MELO3C001443T1,MELO3C001091T1,MELO3C001264T1,MELO3C001457T1,MELO3C000862T1,MELO3C001172T1,MELO3C000626T1,MELO3C026060T1,MELO3C001053T1	0.49	85.0427
maker-chr00-exonerate_est2genome-gene-44.5-mRNA-1	chr00	13249074	13250120	Unknown protein	Alias=MELO3C025245T1,MELO3C022807T1,MELO3C025932T1,MELO3C003978T1,MELO3C027400T1,MELO3C000630T1,MELO3C001528T1,MELO3C026669T1,MELO3C000015T1,MELO3C022872T1,MELO3C025239T1,MELO3C026993T1,MELO3C000838T1,MELO3C026123T1,MELO3C000006T1,MELO3C004711T1,MELO3C000024T1,MELO3C024636T1,MELO3C027003T1,MELO3C025244T1	0.37	61.5302
maker-chr00-exonerate_est2genome-gene-44.34-mRNA-1	chr00	13252230	13254196	Unknown protein	0	0.3	Alias=snap_masked-chr00-processed-gene-132,12-mRNA-1,MELO3C015741T1
maker-chr00-exonerate_est2genome-gene-44.36-mRNA-1	chr00	13266156	13266536	Unknown protein	Alias=MELO3C000338T1,MELO3C000386T1,MELO3C001016T1	0.12	100
snap-chr00-processed-gene-133.6-mRNA-1	chr00	13289778	13292632	Transposon Ty3-G Gag-Pol polyprotein	0	0.02	0
maker-chr00-exonerate_est2genome-gene-44.43-mRNA-1	chr00	13308847	13309333	Unknown protein	Alias=MELO3C000700T1,MELO3C000981T1	0.79	70.8277
maker-chr00-exonerate_est2genome-gene-44.103-mRNA-1	chr00	13308962	13309678	Unknown protein	Alias=MELO3C025931T1,MELO3C000734T1,MELO3C025937T1,MELO3C024637T1,MELO3C000838T1,MELO3C000716T1,MELO3C004781T1,MELO3C022872T1,MELO3C000383T1,MELO3C000630T1,MELO3C004708T1,MELO3C025242T1,MELO3C022807T1	0.15	85.1609
maker-chr00-exonerate_est2genome-gene-44.44-mRNA-1	chr00	13309481	13309871	Unknown protein	Alias=MELO3C001457T1,MELO3C000862T1,MELO3C001711T1,MELO3C001053T1,MELO3C001252T1,MELO3C001616T1,MELO3C001393T1,MELO3C001658T1,MELO3C001694T1,MELO3C000473T1,MELO3C001443T1	0.37	78.7919
maker-chr00-exonerate_est2genome-gene-44.47-mRNA-1	chr00	13309542	13309859	Unknown protein	Alias=MELO3C001053T1,MELO3C001711T1,MELO3C001252T1,MELO3C000862T1,MELO3C001457T1,MELO3C001658T1,MELO3C001443T1,MELO3C001694T1,MELO3C000473T1,MELO3C001616T1,MELO3C001393T1	0.39	83.8
maker-chr00-exonerate_est2genome-gene-44.57-mRNA-1	chr00	13323305	13323561	Unknown protein	Alias=MELO3C000348T1	1	57.3998
snap_masked-chr00-processed-gene-133.12-mRNA-1	chr00	13327582	13330041	Unknown protein	0	0.05	0
maker-chr00-exonerate_est2genome-gene-44.58-mRNA-1	chr00	13340105	13340506	Unknown protein	Alias=MELO3C000783T1	1	94.3
maker-chr00-exonerate_est2genome-gene-44.121-mRNA-1	chr00	13340167	13340553	Unknown protein	Alias=MELO3C000348T1,MELO3C027292T1,MELO3C001142T1,MELO3C000390T1	0.12	100
maker-chr00-exonerate_est2genome-gene-44.124-mRNA-1	chr00	13349918	13350089	Unknown protein	Alias=MELO3C000437T1	0	94.8
maker-chr00-exonerate_est2genome-gene-44.59-mRNA-1	chr00	13360941	13361158	Unknown protein	Alias=MELO3C001209T1	0	96.3
maker-chr00-exonerate_est2genome-gene-44.125-mRNA-1	chr00	13426959	13429134	Unknown protein	0	0.4	Alias=MELO3C000394T1,snap-chr00-processed-gene-134,28-mRNA-1
maker-chr00-exonerate_est2genome-gene-44.65-mRNA-1	chr00	13426990	13427145	Unknown protein	Alias=MELO3C000952T1	1	89.7
maker-chr00-exonerate_est2genome-gene-44.134-mRNA-1	chr00	13453722	13453990	Unknown protein	Alias=MELO3C001157T1,MELO3C001154T1,MELO3C000927T1,MELO3C001707T1,MELO3C000419T1,MELO3C001421T1,MELO3C001022T1,MELO3C001584T1,MELO3C001796T1,MELO3C001630T1,MELO3C001540T1,MELO3C001878T1	0.21	70.1026
maker-chr00-exonerate_est2genome-gene-44.68-mRNA-1	chr00	13453750	13453943	Unknown protein	Alias=MELO3C000747T1,MELO3C001695T1,MELO3C000935T1	0.3	94.9
maker-chr00-exonerate_est2genome-gene-45.4-mRNA-1	chr00	13512461	13512748	Unknown protein	Alias=MELO3C024913T1,MELO3C024113T1,MELO3C021794T1,MELO3C014423T1,MELO3C020333T1,MELO3C019280T1,MELO3C024489T1	0.15	87.2651
maker-chr00-exonerate_est2genome-gene-45.14-mRNA-1	chr00	13537954	13538187	Unknown protein	Alias=MELO3C001683T1,MELO3C000573T1,MELO3C001473T1,MELO3C000861T1,MELO3C001304T1,MELO3C001429T1,MELO3C001524T1	0.45	94.9
maker-chr00-exonerate_est2genome-gene-45.24-mRNA-1	chr00	13550642	13550954	Unknown protein	Alias=MELO3C026985T1,MELO3C001616T1	0.61	81.8798
maker-chr00-exonerate_est2genome-gene-45.69-mRNA-1	chr00	13550642	13550936	Unknown protein	Alias=MELO3C025315T1,MELO3C026122T1,MELO3C025932T1,MELO3C004767T1,MELO3C027368T1	0.32	69.552
maker-chr00-exonerate_est2genome-gene-45.22-mRNA-1	chr00	13550687	13551236	Unknown protein	Alias=MELO3C001172T1	0.59	85.1
maker-chr00-exonerate_est2genome-gene-45.58-mRNA-1	chr00	13550739	13551533	Unknown protein	Alias=MELO3C022971T1,MELO3C000633T1,MELO3C004767T1,MELO3C000778T1,MELO3C000400T1,MELO3C000716T1,MELO3C004781T1	0.29	75.9893
maker-chr00-exonerate_est2genome-gene-45.23-mRNA-1	chr00	13550757	13551091	Unknown protein	Alias=MELO3C001423T1,MELO3C026985T1,MELO3C001616T1	0.48	82.1528
maker-chr00-exonerate_est2genome-gene-45.63-mRNA-1	chr00	13550910	13551435	Unknown protein	Alias=MELO3C000556T1,MELO3C004781T1,MELO3C000716T1,MELO3C000400T1,MELO3C027368T1,MELO3C004766T1,MELO3C004774T1,MELO3C026122T1	0.25	85
maker-chr00-exonerate_est2genome-gene-45.79-mRNA-1	chr00	13591815	13592299	Unknown protein	Alias=MELO3C014970T1	1	84.753
maker-chr00-exonerate_est2genome-gene-45.27-mRNA-1	chr00	13604665	13604904	Unknown protein	Alias=MELO3C001336T1,MELO3C000183T1	0.33	95.8
snap-chr00-processed-gene-136.6-mRNA-1	chr00	13624180	13626200	Transposase, Ptta/En/Spm, plant	0	0.23	0
maker-chr00-exonerate_est2genome-gene-45.81-mRNA-1	chr00	13629824	13630345	Unknown protein	Alias=MELO3C001403T1,MELO3C000429T1	0	100
maker-chr00-exonerate_est2genome-gene-45.106-mRNA-1	chr00	13696115	13696446	Unknown protein	Alias=MELO3C001151T1	0.32	65.2
maker-chr00-exonerate_est2genome-gene-45.41-mRNA-1	chr00	13704169	13704766	Unknown protein	Alias=MELO3C027231T1,MELO3C000716T1,MELO3C000725T1,MELO3C004709T1,MELO3C025242T1,MELO3C027400T1	0.31	66.7988
maker-chr00-exonerate_est2genome-gene-45.122-mRNA-1	chr00	13704169	13705011	Unknown protein	Alias=MELO3C025235T1,MELO3C000188T1,MELO3C001423T1,MELO3C001171T1,MELO3C001129T1,MELO3C000627T1,MELO3C025236T1	0.44	82.3069
maker-chr00-exonerate_est2genome-gene-45.40-mRNA-1	chr00	13704387	13705353	Unknown protein	Alias=MELO3C024637T1,MELO3C000725T1,MELO3C000716T1,MELO3C027231T1,MELO3C027400T1,MELO3C000808T1,MELO3C025242T1,MELO3C004709T1,MELO3C000383T1,MELO3C027295T1	0.28	81.0984
maker-chr00-exonerate_est2genome-gene-45.109-mRNA-1	chr00	13704639	13705353	Unknown protein	Alias=MELO3C001443T1,MELO3C025235T1,MELO3C000473T1,MELO3C001423T1,MELO3C000862T1,MELO3C001264T1,MELO3C001252T1,MELO3C025236T1	0.19	64.8865
maker-chr00-exonerate_est2genome-gene-45.30-mRNA-1	chr00	13713247	13713778	Unknown protein	Alias=MELO3C009012T1	0.17	67.2394
maker-chr00-exonerate_est2genome-gene-45.127-mRNA-1	chr00	13713983	13717657	Unknown protein	0	0.03	Alias=MELO3C000420T1,MELO3C000337T1,snap_masked-chr00-processed-gene-137,12-mRNA-1
snap-chr00-processed-gene-137.5-mRNA-1	chr00	13714198	13714443	Unknown protein	0	0	0
maker-chr00-exonerate_est2genome-gene-45.133-mRNA-1	chr00	13748749	13749053	Unknown protein	Alias=MELO3C001668T1,MELO3C000908T1,MELO3C000095T1,MELO3C000338T1,MELO3C001522T1,MELO3C000719T1	0	90.6
maker-chr00-exonerate_est2genome-gene-45.52-mRNA-1	chr00	13748758	13749007	Unknown protein	Alias=MELO3C000550T1	1	95.6
maker-chr00-exonerate_est2genome-gene-46.103-mRNA-1	chr00	13776921	13777239	Unknown protein	Alias=MELO3C026867T1,MELO3C001445T1,MELO3C001818T1	1	80.5594
maker-chr00-exonerate_est2genome-gene-46.1-mRNA-1	chr00	13776965	13777366	Unknown protein	Alias=MELO3C001098T1,MELO3C001099T1,MELO3C001316T1,MELO3C001236T1,MELO3C000422T1,MELO3C000775T1,MELO3C000648T1,MELO3C000278T1	0.08	87.1
maker-chr00-exonerate_est2genome-gene-46.106-mRNA-1	chr00	13777038	13777263	Unknown protein	Alias=MELO3C000357T1,MELO3C001818T1,MELO3C001445T1,MELO3C026867T1,MELO3C000305T1	1	92.9778
maker-chr00-exonerate_est2genome-gene-46.6-mRNA-1	chr00	13777128	13777354	Unknown protein	Alias=MELO3C001098T1,MELO3C001099T1,MELO3C001236T1,MELO3C000422T1	0.26	87.7
maker-chr00-exonerate_est2genome-gene-46.107-mRNA-1	chr00	13777227	13777538	Unknown protein	Alias=MELO3C015003T1,MELO3C000357T1,MELO3C001262T1,MELO3C019664T1,MELO3C001382T1,MELO3C000305T1	0.63	95.9
snap_masked-chr00-processed-gene-137.15-mRNA-1	chr00	13779312	13782347	Unknown protein	0	0.28	0
maker-chr00-exonerate_est2genome-gene-46.10-mRNA-1	chr00	13791103	13791327	Unknown protein	Alias=MELO3C001905T1,MELO3C000867T1	1	56.7154
maker-chr00-exonerate_est2genome-gene-46.113-mRNA-1	chr00	13791103	13791370	Unknown protein	Alias=MELO3C000278T1,MELO3C001570T1,MELO3C000426T1	0	70.1714
maker-chr00-exonerate_est2genome-gene-46.117-mRNA-1	chr00	13800311	13800563	Unknown protein	Alias=MELO3C026350T1,MELO3C000160T1	0	64.3709
maker-chr00-exonerate_est2genome-gene-46.124-mRNA-1	chr00	13809295	13809741	Unknown protein	Alias=MELO3C001229T1,MELO3C000431T1	0.36	100
maker-chr00-exonerate_est2genome-gene-46.18-mRNA-1	chr00	13830662	13830905	Unknown protein	Alias=MELO3C001859T1,MELO3C001231T1,MELO3C001903T1,MELO3C001737T1,MELO3C000852T1,MELO3C001780T1,MELO3C001560T1,MELO3C001228T1,MELO3C001562T1	0.07	81.5712
maker-chr00-exonerate_est2genome-gene-46.139-mRNA-1	chr00	13830938	13831202	Unknown protein	Alias=MELO3C001832T1,MELO3C001394T1,MELO3C001382T1,MELO3C001205T1,MELO3C001069T1,MELO3C001449T1,MELO3C000357T1,MELO3C001106T1,MELO3C001243T1,MELO3C000730T1,MELO3C001227T1,MELO3C001084T1	0.4	78.5
maker-chr00-exonerate_est2genome-gene-46.25-mRNA-1	chr00	13831034	13831206	Unknown protein	Alias=MELO3C001484T1	0.54	88.4
maker-chr00-exonerate_est2genome-gene-46.163-mRNA-1	chr00	13843000	13843321	Unknown protein	Alias=MELO3C000672T1,MELO3C004776T1,MELO3C024637T1,MELO3C026125T1,MELO3C001296T1,MELO3C000963T1	0.41	68.3494
maker-chr00-exonerate_est2genome-gene-46.34-mRNA-1	chr00	13843035	13843295	Unknown protein	Alias=MELO3C026060T1,MELO3C001457T1,MELO3C001293T1	0.01	80.7
maker-chr00-exonerate_est2genome-gene-46.161-mRNA-1	chr00	13843388	13843788	Unknown protein	Alias=MELO3C001476T1,MELO3C025239T1,MELO3C000716T1,MELO3C000963T1,MELO3C020221T1	0.28	77.6856
maker-chr00-exonerate_est2genome-gene-46.33-mRNA-1	chr00	13843635	13843903	Unknown protein	Alias=MELO3C000697T1,MELO3C000216T1,MELO3C001252T1	0	85.0744
maker-chr00-exonerate_est2genome-gene-46.162-mRNA-1	chr00	13843741	13844135	Unknown protein	Alias=MELO3C026125T1,MELO3C026993T1,MELO3C025239T1,MELO3C027003T1	0.28	65.2407
maker-chr00-exonerate_est2genome-gene-46.166-mRNA-1	chr00	13843742	13844010	Unknown protein	Alias=MELO3C027003T1,MELO3C025239T1,MELO3C026125T1,MELO3C026993T1	0.35	67.3462
maker-chr00-exonerate_est2genome-gene-46.168-mRNA-1	chr00	13899294	13899702	Unknown protein	Alias=MELO3C001196T1,MELO3C000432T1,MELO3C001437T1	0.36	63.6
maker-chr00-exonerate_est2genome-gene-46.40-mRNA-1	chr00	13899592	13899770	Unknown protein	Alias=MELO3C009023T1,MELO3C001469T1	0.07	80.2273
maker-chr00-exonerate_est2genome-gene-46.171-mRNA-1	chr00	13905927	13906104	Unknown protein	Alias=MELO3C001369T1	0	79.3258
maker-chr00-exonerate_est2genome-gene-46.172-mRNA-1	chr00	13906272	13906450	Unknown protein	Alias=MELO3C001369T1	0	79.9
maker-chr00-exonerate_est2genome-gene-46.173-mRNA-1	chr00	13906618	13906752	Unknown protein	Alias=MELO3C001369T1	1	61.2997
maker-chr00-exonerate_est2genome-gene-46.42-mRNA-1	chr00	13910320	13910689	Unknown protein	Alias=MELO3C000434T1	0	100
maker-chr00-exonerate_est2genome-gene-46.178-mRNA-1	chr00	13916225	13916647	Unknown protein	Alias=MELO3C001778T1,MELO3C000702T1,MELO3C001714T1,MELO3C001301T1,MELO3C001394T1,MELO3C000730T1,MELO3C001433T1,MELO3C000357T1	1	84.915
maker-chr00-exonerate_est2genome-gene-46.50-mRNA-1	chr00	13916298	13916566	Unknown protein	Alias=MELO3C001859T1,MELO3C001278T1,MELO3C001231T1,MELO3C001903T1,MELO3C001780T1,MELO3C001560T1,MELO3C001228T1,MELO3C001562T1	0.33	64.109
maker-chr00-exonerate_est2genome-gene-46.190-mRNA-1	chr00	13916660	13916916	Unknown protein	Alias=MELO3C001394T1,MELO3C000305T1,MELO3C001262T1,MELO3C001205T1,MELO3C001496T1,MELO3C001382T1,MELO3C000357T1,MELO3C001449T1,MELO3C001227T1,MELO3C000730T1,MELO3C001243T1	0.42	79.1708
maker-chr00-exonerate_est2genome-gene-46.54-mRNA-1	chr00	13916747	13916920	Unknown protein	Alias=MELO3C001538T1	0.8	88.5
maker-chr00-exonerate_est2genome-gene-46.58-mRNA-1	chr00	13921089	13921384	Unknown protein	Alias=MELO3C000550T1,MELO3C000056T1	1	88.5
maker-chr00-exonerate_est2genome-gene-46.198-mRNA-1	chr00	13921114	13921452	Unknown protein	Alias=MELO3C000719T1,MELO3C000436T1,MELO3C000870T1,MELO3C000338T1,MELO3C000095T1,MELO3C000386T1,MELO3C001016T1,MELO3C027422T1,MELO3C001668T1	0.39	86.1361
maker-chr00-exonerate_est2genome-gene-46.60-mRNA-1	chr00	13930678	13930807	Unknown protein	Alias=MELO3C021537T1	1	75.9165
maker-chr00-exonerate_est2genome-gene-46.61-mRNA-1	chr00	13936032	13936782	Unknown protein	Alias=MELO3C001217T1,MELO3C001205T1	1	70.6262
maker-chr00-exonerate_est2genome-gene-46.205-mRNA-1	chr00	13936619	13936856	Unknown protein	Alias=MELO3C001757T1,MELO3C000437T1	0.3	79.2535
maker-chr00-exonerate_est2genome-gene-46.64-mRNA-1	chr00	13946398	13946646	Unknown protein	Alias=MELO3C001757T1	0.43	96.4
maker-chr00-exonerate_est2genome-gene-46.208-mRNA-1	chr00	13946484	13947237	Unknown protein	Alias=MELO3C001205T1,MELO3C001217T1	0.61	71.5648
maker-chr00-exonerate_est2genome-gene-46.213-mRNA-1	chr00	13975633	13975817	Unknown protein	Alias=MELO3C001709T1	0	79.4863
maker-chr00-exonerate_est2genome-gene-46.67-mRNA-1	chr00	13977996	13978299	Unknown protein	Alias=MELO3C018270T1	0.32	58.1954
maker-chr00-exonerate_est2genome-gene-46.66-mRNA-1	chr00	13978289	13978959	Unknown protein	Alias=MELO3C018270T1	0.65	92.9
maker-chr00-exonerate_est2genome-gene-46.214-mRNA-1	chr00	13978465	13978663	Unknown protein	Alias=MELO3C000420T1,MELO3C000337T1	0.19	92.07
maker-chr00-exonerate_est2genome-gene-46.70-mRNA-1	chr00	13978564	13978812	Unknown protein	Alias=MELO3C000442T1,MELO3C025751T1	0.28	91.6
maker-chr00-exonerate_est2genome-gene-46.72-mRNA-1	chr00	13978842	13978997	Unknown protein	Alias=MELO3C019672T1	0.36	71.194
maker-chr00-exonerate_est2genome-gene-46.216-mRNA-1	chr00	14005713	14005931	Unknown protein	Alias=MELO3C001209T1	0	96.8524
maker-chr00-exonerate_est2genome-gene-46.78-mRNA-1	chr00	14011601	14011827	Unknown protein	Alias=MELO3C000183T1,MELO3C001336T1	0.33	91.2413
maker-chr00-snap-gene-140.18-mRNA-1	chr00	14011915	14012343	Unknown protein	0	0.05	0
maker-chr00-exonerate_est2genome-gene-46.90-mRNA-1	chr00	14017546	14017769	Unknown protein	Alias=MELO3C001273T1	0.78	64.4613
maker-chr00-exonerate_est2genome-gene-46.223-mRNA-1	chr00	14017731	14018373	Unknown protein	Alias=MELO3C022807T1,MELO3C004708T1,MELO3C022872T1,MELO3C000716T1,MELO3C004781T1,MELO3C000838T1,MELO3C026993T1,MELO3C024637T1,MELO3C000024T1,MELO3C000633T1,MELO3C027003T1	0.3	82.967
maker-chr00-exonerate_est2genome-gene-46.220-mRNA-1	chr00	14017875	14018602	Unknown protein	Alias=MELO3C022872T1,MELO3C000716T1,MELO3C004781T1,MELO3C026993T1,MELO3C000838T1,MELO3C024637T1,MELO3C000024T1,MELO3C027003T1,MELO3C000633T1,MELO3C022807T1,MELO3C004708T1	0.27	83.2832
maker-chr00-exonerate_est2genome-gene-46.83-mRNA-1	chr00	14017884	14018393	Unknown protein	Alias=MELO3C026060T1,MELO3C001172T1,MELO3C001457T1,MELO3C001293T1,MELO3C001432T1,MELO3C001616T1,MELO3C000700T1,MELO3C001273T1,MELO3C005022T1,MELO3C004763T1	0.22	81.9
maker-chr00-exonerate_est2genome-gene-46.85-mRNA-1	chr00	14018037	14018343	Unknown protein	Alias=MELO3C001273T1,MELO3C004763T1,MELO3C005022T1,MELO3C001293T1,MELO3C001432T1,MELO3C001616T1,MELO3C000700T1,MELO3C026060T1,MELO3C001172T1,MELO3C001457T1	0.33	84.0546
maker-chr00-exonerate_est2genome-gene-46.99-mRNA-1	chr00	14037047	14037265	Unknown protein	Alias=MELO3C001465T1,MELO3C015803T1	1	79.1689
maker-chr00-exonerate_est2genome-gene-46.241-mRNA-1	chr00	14059005	14059190	Unknown protein	Alias=MELO3C001709T1	0.34	81.278
snap-chr00-processed-gene-140.16-mRNA-1	chr00	14067892	14068677	Transposon Ty3-I Gag-Pol polyprotein	0	0.15	0
maker-chr00-exonerate_est2genome-gene-47.100-mRNA-1	chr00	14079475	14079881	Unknown protein	Alias=MELO3C018302T1	0.06	87.5
maker-chr00-exonerate_est2genome-gene-47.3-mRNA-1	chr00	14094282	14094375	Unknown protein	Alias=MELO3C025208T1	0.43	46.6422
maker-chr00-exonerate_est2genome-gene-47.1-mRNA-1	chr00	14094333	14094482	Unknown protein	Alias=MELO3C025208T1	0.39	96
maker-chr00-exonerate_est2genome-gene-47.103-mRNA-1	chr00	14165698	14165855	Unknown protein	Alias=MELO3C000697T1	0.46	84.862
maker-chr00-exonerate_est2genome-gene-47.18-mRNA-1	chr00	14165729	14165902	Unknown protein	Alias=MELO3C024637T1,MELO3C000480T1,MELO3C000455T1	0.23	84.5
maker-chr00-exonerate_est2genome-gene-47.11-mRNA-1	chr00	14165843	14166774	Unknown protein	Alias=MELO3C020221T1,MELO3C026993T1,MELO3C024637T1,MELO3C000455T1	0.81	83.2188
maker-chr00-exonerate_est2genome-gene-47.104-mRNA-1	chr00	14165863	14166757	Unknown protein	Alias=MELO3C001457T1	0.85	92.9
maker-chr00-exonerate_est2genome-gene-47.15-mRNA-1	chr00	14165935	14166185	Unknown protein	Alias=MELO3C001044T1,MELO3C000734T1	1	72.0727
maker-chr00-exonerate_est2genome-gene-47.16-mRNA-1	chr00	14165966	14166185	Unknown protein	Alias=MELO3C000734T1,MELO3C001044T1	1	70.12
maker-chr00-exonerate_est2genome-gene-47.105-mRNA-1	chr00	14166312	14166469	Unknown protein	Alias=MELO3C000697T1	0.46	84.2658
maker-chr00-exonerate_est2genome-gene-47.19-mRNA-1	chr00	14166343	14166493	Unknown protein	Alias=MELO3C000480T1,MELO3C000427T1,MELO3C001632T1	0.27	74.7176
maker-chr00-exonerate_est2genome-gene-47.20-mRNA-1	chr00	14176987	14177169	Unknown protein	Alias=MELO3C001833T1	0.5	84.3224
maker-chr00-exonerate_est2genome-gene-47.106-mRNA-1	chr00	14198897	14199075	Unknown protein	Alias=MELO3C019672T1	1	79.3
maker-chr00-exonerate_est2genome-gene-47.107-mRNA-1	chr00	14235547	14235843	Transposon protein, putative, Mutator sub-class	Alias=MELO3C000459T1	0	100
maker-chr00-exonerate_est2genome-gene-47.30-mRNA-1	chr00	14236236	14236546	Unknown protein	Alias=MELO3C016467T1	1	65.5131
maker-chr00-exonerate_est2genome-gene-47.109-mRNA-1	chr00	14277740	14278156	Unknown protein	Alias=MELO3C020195T1	0.35	93.9
maker-chr00-exonerate_est2genome-gene-47.50-mRNA-1	chr00	14296359	14296569	Unknown protein	Alias=MELO3C001647T1,MELO3C000700T1,MELO3C000216T1,MELO3C001105T1,MELO3C001091T1	0.37	62.5627
maker-chr00-exonerate_est2genome-gene-47.42-mRNA-1	chr00	14296359	14296653	Unknown protein	Alias=MELO3C000700T1,MELO3C001171T1,MELO3C001647T1,MELO3C001105T1,MELO3C001091T1,MELO3C000216T1,MELO3C001053T1	0.32	59.0093
maker-chr00-exonerate_est2genome-gene-47.37-mRNA-1	chr00	14296404	14296963	Unknown protein	Alias=MELO3C001091T1,MELO3C001105T1,MELO3C000216T1,MELO3C001053T1,MELO3C001171T1,MELO3C000700T1,MELO3C026985T1,MELO3C001273T1	0.18	83.1
maker-chr00-exonerate_est2genome-gene-47.124-mRNA-1	chr00	14296409	14296865	Unknown protein	Alias=MELO3C025239T1,MELO3C025934T1,MELO3C000633T1,MELO3C025242T1,MELO3C004708T1,MELO3C027400T1,MELO3C000191T1	0.29	80.2151
maker-chr00-exonerate_est2genome-gene-47.123-mRNA-1	chr00	14296412	14297213	Unknown protein	Alias=MELO3C025242T1,MELO3C027400T1,MELO3C004708T1,MELO3C000191T1,MELO3C026669T1,MELO3C025239T1,MELO3C025934T1,MELO3C022872T1	0.28	84
maker-chr00-exonerate_est2genome-gene-47.46-mRNA-1	chr00	14296989	14297296	Unknown protein	Alias=MELO3C001273T1,MELO3C026985T1,MELO3C000700T1,MELO3C001171T1,MELO3C001711T1,MELO3C001105T1,MELO3C001091T1	0.33	78.9064
maker-chr00-exonerate_est2genome-gene-47.127-mRNA-1	chr00	14318524	14319290	Unknown protein	Alias=MELO3C000700T1,MELO3C001171T1,MELO3C001647T1,MELO3C001091T1	0.29	70.5183
maker-chr00-exonerate_est2genome-gene-47.126-mRNA-1	chr00	14318663	14319186	Unknown protein	Alias=MELO3C000700T1,MELO3C001171T1,MELO3C000862T1	0.31	80.9676
maker-chr00-exonerate_est2genome-gene-47.142-mRNA-1	chr00	14328600	14338020	Unknown protein	Alias=MELO3C000582T1,MELO3C025934T1,MELO3C025242T1	0.36	65.527
maker-chr00-exonerate_est2genome-gene-47.83-mRNA-1	chr00	14328847	14329250	Unknown protein	Alias=MELO3C001443T1,MELO3C026985T1,MELO3C026060T1,MELO3C001091T1,MELO3C000929T1	0.39	79.5298
maker-chr00-exonerate_est2genome-gene-47.84-mRNA-1	chr00	14329196	14329528	Unknown protein	Alias=MELO3C026985T1,MELO3C000466T1,MELO3C001105T1,MELO3C001091T1	0.27	83.4489
maker-chr00-exonerate_est2genome-gene-47.138-mRNA-1	chr00	14329301	14338776	Unknown protein	Alias=MELO3C000630T1,MELO3C000963T1,MELO3C000015T1,MELO3C025934T1,MELO3C022872T1,MELO3C000194T1,MELO3C000582T1	0.46	84.9
maker-chr00-exonerate_est2genome-gene-47.74-mRNA-1	chr00	14337957	14339020	Unknown protein	Alias=MELO3C001729T1,MELO3C001091T1,MELO3C000586T1	0.52	74.4417
snap-chr00-processed-gene-143.26-mRNA-1	chr00	14354299	14358571	Gag protease polyprotein	0	0.8	0
maker-chr00-exonerate_est2genome-gene-47.152-mRNA-1	chr00	14359610	14360090	Unknown protein	Alias=MELO3C001394T1,MELO3C001832T1,MELO3C000735T1,MELO3C001834T1,MELO3C001778T1,MELO3C001217T1,MELO3C001205T1,MELO3C000357T1,MELO3C001227T1,MELO3C001833T1,MELO3C000730T1	0.36	77.5507
snap_masked-chr00-processed-gene-144.5-mRNA-1	chr00	14384537	14388837	Transposase	0	0.46	0
maker-chr00-exonerate_est2genome-gene-48.6-mRNA-1	chr00	14398825	14399088	Unknown protein	Alias=MELO3C001171T1,MELO3C001694T1,MELO3C026060T1,MELO3C000468T1,MELO3C001053T1	0.37	85.7
maker-chr00-exonerate_est2genome-gene-48.93-mRNA-1	chr00	14398840	14399111	Unknown protein	Alias=MELO3C004762T1,MELO3C000007T1,MELO3C000672T1,MELO3C025242T1,MELO3C025245T1,MELO3C004709T1,MELO3C001528T1,MELO3C020221T1	0.3	70.5037
maker-chr00-exonerate_est2genome-gene-48.89-mRNA-1	chr00	14399144	14399499	Unknown protein	Alias=MELO3C020221T1,MELO3C001528T1,MELO3C025245T1,MELO3C025242T1,MELO3C001189T1,MELO3C004767T1,MELO3C000672T1,MELO3C000716T1,MELO3C024637T1	0.19	82.6679
maker-chr00-exonerate_est2genome-gene-48.2-mRNA-1	chr00	14399317	14399699	Unknown protein	Alias=MELO3C001159T1,MELO3C001457T1,MELO3C000627T1,MELO3C001171T1,MELO3C026985T1,MELO3C001694T1	0.31	84.4
maker-chr00-exonerate_est2genome-gene-48.87-mRNA-1	chr00	14399424	14399737	Unknown protein	Alias=MELO3C025242T1,MELO3C020221T1,MELO3C024637T1,MELO3C000672T1,MELO3C000716T1	0.73	67.6087
maker-chr00-exonerate_est2genome-gene-48.9-mRNA-1	chr00	14399429	14399689	Unknown protein	Alias=MELO3C001171T1,MELO3C026985T1,MELO3C001694T1,MELO3C001159T1,MELO3C001457T1,MELO3C000627T1,MELO3C001711T1	0.37	83.9
maker-chr00-exonerate_est2genome-gene-48.94-mRNA-1	chr00	14399497	14399736	Unknown protein	Alias=MELO3C020221T1,MELO3C024637T1,MELO3C000672T1	0.91	64.5482
maker-chr00-exonerate_est2genome-gene-48.96-mRNA-1	chr00	14442771	14442980	Unknown protein	Alias=MELO3C008696T1	1	92.4
maker-chr00-exonerate_est2genome-gene-48.17-mRNA-1	chr00	14462482	14462775	Unknown protein	Alias=MELO3C001270T1	0.67	56.8798
maker-chr00-exonerate_est2genome-gene-48.20-mRNA-1	chr00	14473540	14473720	Unknown protein	Alias=MELO3C008696T1	1	79.5534
maker-chr00-exonerate_est2genome-gene-48.23-mRNA-1	chr00	14481903	14482105	Unknown protein	Alias=MELO3C000360T1,MELO3C000702T1,MELO3C000435T1,MELO3C002968T1	0.29	65.1921
maker-chr00-exonerate_est2genome-gene-48.98-mRNA-1	chr00	14482076	14482227	Unknown protein	Alias=MELO3C001278T1,MELO3C001054T1	0.46	86.4417
maker-chr00-exonerate_est2genome-gene-48.99-mRNA-1	chr00	14485980	14486248	Unknown protein	Alias=MELO3C004855T1	0.28	61.8661
maker-chr00-exonerate_est2genome-gene-48.28-mRNA-1	chr00	14486088	14486246	Unknown protein	Alias=MELO3C000472T1	0.34	100
maker-chr00-exonerate_est2genome-gene-48.100-mRNA-1	chr00	14506055	14506248	Unknown protein	Alias=MELO3C021936T1	0.07	83.6771
maker-chr00-exonerate_est2genome-gene-48.32-mRNA-1	chr00	14520145	14520521	Unknown protein	0	0.08	Alias=maker-chr00-snap-gene-145,25-mRNA-1,MELO3C000337T1,MELO3C000420T1
maker-chr00-exonerate_est2genome-gene-48.115-mRNA-1	chr00	14520153	14520420	Unknown protein	Alias=MELO3C000442T1,MELO3C025751T1	1	95.6
maker-chr00-exonerate_est2genome-gene-48.111-mRNA-1	chr00	14520483	14520955	Unknown protein	Alias=MELO3C018270T1	0.27	58.6887
maker-chr00-exonerate_est2genome-gene-48.31-mRNA-1	chr00	14520507	14520984	Unknown protein	Alias=MELO3C021081T1	0.81	82.8
maker-chr00-exonerate_est2genome-gene-48.109-mRNA-1	chr00	14521423	14521907	Unknown protein	Alias=MELO3C026576T1,MELO3C001166T1,MELO3C000890T1	0.29	66.4958
maker-chr00-exonerate_est2genome-gene-48.147-mRNA-1	chr00	14566982	14567950	Unknown protein	Alias=MELO3C022807T1,MELO3C000793T1,MELO3C000725T1,MELO3C026993T1,MELO3C000716T1,MELO3C022872T1	0.48	80.3613
maker-chr00-exonerate_est2genome-gene-48.142-mRNA-1	chr00	14567048	14567848	Unknown protein	Alias=MELO3C022807T1,MELO3C026993T1,MELO3C022872T1,MELO3C000461T1	0.41	86.2
maker-chr00-exonerate_est2genome-gene-48.46-mRNA-1	chr00	14567054	14567391	Unknown protein	Alias=MELO3C001694T1,MELO3C001443T1,MELO3C001457T1	0.35	83.2
maker-chr00-exonerate_est2genome-gene-48.47-mRNA-1	chr00	14567407	14567745	Unknown protein	Alias=MELO3C001658T1,MELO3C001694T1,MELO3C001443T1	0.71	80.8
snap_masked-chr00-processed-gene-145.6-mRNA-1	chr00	14574693	14575313	Transposase	0	0.3	0
maker-chr00-exonerate_est2genome-gene-48.50-mRNA-1	chr00	14586926	14587184	Unknown protein	Alias=MELO3C001616T1,MELO3C001136T1,MELO3C001694T1,MELO3C000473T1,MELO3C001647T1,MELO3C001443T1,MELO3C000862T1,MELO3C001252T1	0.41	81.3731
maker-chr00-exonerate_est2genome-gene-48.45-mRNA-1	chr00	14586962	14587373	Unknown protein	Alias=MELO3C001252T1,MELO3C000862T1,MELO3C001694T1,MELO3C000473T1,MELO3C001647T1,MELO3C001443T1,MELO3C001616T1	0.2	82.2038
maker-chr00-exonerate_est2genome-gene-48.140-mRNA-1	chr00	14587014	14587717	Unknown protein	Alias=MELO3C025242T1,MELO3C022807T1,MELO3C000523T1,MELO3C000725T1,MELO3C000716T1,MELO3C000778T1,MELO3C000672T1,MELO3C004711T1,MELO3C000767T1	0.17	82.8672
maker-chr00-exonerate_est2genome-gene-48.139-mRNA-1	chr00	14587264	14587963	Unknown protein	Alias=MELO3C025242T1,MELO3C000725T1	0.31	72.3638
maker-chr00-exonerate_est2genome-gene-48.51-mRNA-1	chr00	14587266	14587535	Unknown protein	Alias=MELO3C001423T1,MELO3C001252T1	0.3	82.087
maker-chr00-exonerate_est2genome-gene-48.42-mRNA-1	chr00	14587565	14587880	Unknown protein	Alias=MELO3C001423T1	0.35	84
maker-chr00-exonerate_est2genome-gene-48.65-mRNA-1	chr00	14618642	14619031	Unknown protein	Alias=MELO3C009026T1,MELO3C027036T1,MELO3C025363T1,MELO3C019972T1,MELO3C019106T1,MELO3C000035T1,MELO3C027381T1,MELO3C023886T1,MELO3C018989T1,MELO3C004746T1	0.78	68.1746
maker-chr00-exonerate_est2genome-gene-48.69-mRNA-1	chr00	14618710	14618925	Unknown protein	Alias=MELO3C009026T1,MELO3C027036T1,MELO3C025363T1,MELO3C019972T1,MELO3C000124T1,MELO3C019106T1,MELO3C000035T1,MELO3C027381T1,MELO3C018989T1,MELO3C023886T1,MELO3C004746T1	1	67.5268
maker-chr00-exonerate_est2genome-gene-48.71-mRNA-1	chr00	14618948	14619598	Unknown protein	0	0.13	Alias=MELO3C000141T1,MELO3C023886T1,MELO3C027386T1,MELO3C000119T1,maker-chr00-snap-gene-146,20-mRNA-1,MELO3C019972T1,MELO3C000248T1
maker-chr00-exonerate_est2genome-gene-48.73-mRNA-1	chr00	14622987	14623578	Unknown protein	Alias=MELO3C000635T1	1	89
maker-chr00-exonerate_est2genome-gene-48.153-mRNA-1	chr00	14623006	14623481	Unknown protein	Alias=MELO3C000485T1,MELO3C021039T1,MELO3C001045T1	0.25	100
maker-chr00-exonerate_est2genome-gene-48.159-mRNA-1	chr00	14643528	14643700	Unknown protein	Alias=MELO3C000576T1,MELO3C001536T1,MELO3C001085T1,MELO3C001552T1,MELO3C001153T1	0.37	94.8
maker-chr00-exonerate_est2genome-gene-48.157-mRNA-1	chr00	14643634	14643899	Unknown protein	Alias=MELO3C000475T1	0.31	92.1
maker-chr00-exonerate_est2genome-gene-48.161-mRNA-1	chr00	14657028	14657400	Unknown protein	Alias=MELO3C000486T1	0.39	100
maker-chr00-exonerate_est2genome-gene-48.75-mRNA-1	chr00	14657203	14657409	Unknown protein	Alias=MELO3C011700T1	1	87
snap-chr00-processed-gene-147.2-mRNA-1	chr00	14689370	14691584	Unknown protein	0	0.23	0
maker-chr00-exonerate_est2genome-gene-49.3-mRNA-1	chr00	14697701	14697870	Unknown protein	Alias=MELO3C000495T1	0	100
maker-chr00-exonerate_est2genome-gene-49.4-mRNA-1	chr00	14701846	14702036	Unknown protein	Alias=MELO3C001512T1	1	87.6185
maker-chr00-exonerate_est2genome-gene-49.34-mRNA-1	chr00	14716610	14717089	LOW QUALITY PROTEIN: uncharacterized protein LOC101497165	Alias=MELO3C016637T1,MELO3C013301T1,MELO3C000723T1,MELO3C004102T1	0.02	88.8862
maker-chr00-exonerate_est2genome-gene-49.5-mRNA-1	chr00	14727312	14727492	Unknown protein	Alias=MELO3C010607T1,MELO3C023864T1,MELO3C000570T1	1	69.9433
maker-chr00-exonerate_est2genome-gene-49.9-mRNA-1	chr00	14740238	14740615	Unknown protein	Alias=MELO3C001290T1,MELO3C000496T1	0.22	100
maker-chr00-exonerate_est2genome-gene-49.15-mRNA-1	chr00	14758901	14759288	Unknown protein	Alias=MELO3C000869T1	0	84.0693
maker-chr00-exonerate_est2genome-gene-49.37-mRNA-1	chr00	14759038	14759295	Unknown protein	Alias=MELO3C001437T1,MELO3C001196T1,MELO3C001361T1	0.4	94.2549
maker-chr00-exonerate_est2genome-gene-49.16-mRNA-1	chr00	14777328	14777606	Unknown protein	Alias=MELO3C000492T1	0.45	100
maker-chr00-exonerate_est2genome-gene-49.50-mRNA-1	chr00	14796411	14796578	Unknown protein	Alias=MELO3C001439T1	0.71	71.068
maker-chr00-exonerate_est2genome-gene-49.23-mRNA-1	chr00	14796447	14796603	Unknown protein	Alias=MELO3C000697T1	0.34	82.3408
maker-chr00-exonerate_est2genome-gene-49.21-mRNA-1	chr00	14796512	14797041	Unknown protein	Alias=MELO3C001457T1	0.46	82.3114
maker-chr00-exonerate_est2genome-gene-49.48-mRNA-1	chr00	14796979	14797272	Unknown protein	Alias=MELO3C004762T1,MELO3C013639T1,MELO3C000716T1,MELO3C025933T1,MELO3C001044T1,MELO3C000383T1	0.37	87.4
maker-chr00-exonerate_est2genome-gene-49.22-mRNA-1	chr00	14797116	14797324	Unknown protein	Alias=MELO3C027193T1,MELO3C000626T1,MELO3C001457T1	0.41	63.8087
maker-chr00-exonerate_est2genome-gene-49.51-mRNA-1	chr00	14809543	14809807	Unknown protein	Alias=MELO3C000160T1	1	85.5067
snap-chr00-processed-gene-148.17-mRNA-1	chr00	14814183	14816459	Unknown protein	0	0.45	0
maker-chr00-exonerate_est2genome-gene-49.25-mRNA-1	chr00	14828189	14828404	Unknown protein	Alias=MELO3C001209T1	1	86.2
maker-chr00-exonerate_est2genome-gene-49.27-mRNA-1	chr00	14851772	14851970	Unknown protein	Alias=MELO3C001361T1	0.04	84.7098
maker-chr00-exonerate_est2genome-gene-49.52-mRNA-1	chr00	14851781	14851982	Unknown protein	Alias=MELO3C001709T1,MELO3C001408T1	1	91.3314
maker-chr00-exonerate_est2genome-gene-49.54-mRNA-1	chr00	14860394	14860682	Unknown protein	Alias=MELO3C019729T1,MELO3C025818T1,MELO3C009083T1	0	92.7
maker-chr00-exonerate_est2genome-gene-49.57-mRNA-1	chr00	14862837	14863385	Unknown protein	Alias=snap-chr00-processed-gene-148.23-mRNA-1	0.13	99.5
maker-chr00-exonerate_est2genome-gene-49.28-mRNA-1	chr00	14873885	14874199	Transposase, Ptta/En/Spm, plant	Alias=MELO3C005142T1,MELO3C000506T1	0.23	100
maker-chr00-exonerate_est2genome-gene-49.30-mRNA-1	chr00	14876843	14877019	Unknown protein	Alias=MELO3C003947T1	0.35	86.7544
maker-chr00-exonerate_est2genome-gene-49.60-mRNA-1	chr00	14882570	14882792	Unknown protein	Alias=MELO3C000160T1	0	73.9468
maker-chr00-exonerate_est2genome-gene-49.32-mRNA-1	chr00	14934634	14934798	Unknown protein	Alias=MELO3C001192T1,MELO3C000508T1	0.36	100
snap_masked-chr00-processed-gene-149.7-mRNA-1	chr00	14951517	14954066	Plant transposase (Ptta/En/Spm family)	0	0.12	0
maker-chr00-exonerate_est2genome-gene-50.62-mRNA-1	chr00	14994025	14994293	Unknown protein	Alias=MELO3C000509T1	0.46	100
maker-chr00-exonerate_est2genome-gene-50.64-mRNA-1	chr00	14995939	14996908	Unknown protein	Alias=MELO3C000862T1,MELO3C001457T1,MELO3C001616T1,MELO3C000700T1,MELO3C005022T1,MELO3C001443T1,MELO3C025235T1,MELO3C001273T1,MELO3C001694T1	0.4	82.8672
maker-chr00-exonerate_est2genome-gene-50.77-mRNA-1	chr00	14996019	14996321	Unknown protein	Alias=MELO3C005022T1,MELO3C001443T1,MELO3C001273T1,MELO3C025235T1,MELO3C001694T1,MELO3C001616T1,MELO3C000700T1,MELO3C001711T1,MELO3C000862T1,MELO3C001457T1	0.45	85.8
maker-chr00-exonerate_est2genome-gene-50.5-mRNA-1	chr00	14996197	14996731	Unknown protein	Alias=MELO3C022807T1,MELO3C004709T1,MELO3C000963T1,MELO3C026123T1,MELO3C024637T1,MELO3C000672T1,MELO3C022872T1,MELO3C000716T1,MELO3C000984T1	0.26	82.4936
maker-chr00-exonerate_est2genome-gene-50.18-mRNA-1	chr00	14996764	14997049	Unknown protein	Alias=MELO3C026669T1,MELO3C004709T1,MELO3C016639T1,MELO3C000767T1,MELO3C000838T1,MELO3C026123T1	0.28	64.0305
maker-chr00-exonerate_est2genome-gene-50.20-mRNA-1	chr00	14998765	14999276	Gag-pro-like protein	Alias=MELO3C010118T1,MELO3C000221T1,MELO3C000510T1	0.09	84.8932
maker-chr00-exonerate_est2genome-gene-50.84-mRNA-1	chr00	15005428	15005849	Unknown protein	Alias=MELO3C001575T1,MELO3C001661T1	0.44	76.1708
maker-chr00-exonerate_est2genome-gene-50.23-mRNA-1	chr00	15005440	15005820	Unknown protein	Alias=MELO3C001467T1	1	69.5904
maker-chr00-exonerate_est2genome-gene-50.24-mRNA-1	chr00	15031164	15031345	Unknown protein	Alias=MELO3C001369T1	0	85.2
maker-chr00-exonerate_est2genome-gene-50.25-mRNA-1	chr00	15031514	15031697	Unknown protein	Alias=MELO3C001369T1	0	82.1
snap-chr00-processed-gene-150.19-mRNA-1	chr00	15054616	15057566	Unknown protein	0	0.3	0
maker-chr00-exonerate_est2genome-gene-50.29-mRNA-1	chr00	15062949	15063066	Unknown protein	Alias=MELO3C004056T1	1	67.8518
maker-chr00-exonerate_est2genome-gene-50.33-mRNA-1	chr00	15127859	15128035	Unknown protein	Alias=MELO3C018089T1,MELO3C005168T1	0	60.3398
maker-chr00-exonerate_est2genome-gene-50.96-mRNA-1	chr00	15182207	15182537	Unknown protein	Alias=MELO3C026412T1,MELO3C020221T1,MELO3C001140T1,MELO3C000963T1,MELO3C001632T1,MELO3C022807T1,MELO3C004711T1,MELO3C000734T1,MELO3C000379T1,MELO3C022872T1,MELO3C000716T1,MELO3C000838T1,MELO3C024637T1	0.32	58.9415
maker-chr00-exonerate_est2genome-gene-50.40-mRNA-1	chr00	15182244	15182609	Unknown protein	Alias=MELO3C025236T1,MELO3C000862T1,MELO3C001264T1,MELO3C001443T1,MELO3C001694T1	1	85
maker-chr00-exonerate_est2genome-gene-50.38-mRNA-1	chr00	15182289	15182701	Unknown protein	Alias=MELO3C001443T1,MELO3C026985T1,MELO3C001694T1,MELO3C025236T1,MELO3C000862T1,MELO3C001105T1,MELO3C001264T1	1	82.1
maker-chr00-exonerate_est2genome-gene-50.92-mRNA-1	chr00	15182475	15183118	Unknown protein	Alias=MELO3C004774T1,MELO3C022807T1,MELO3C000523T1,MELO3C024637T1,MELO3C000838T1,MELO3C000716T1,MELO3C022872T1,MELO3C000379T1,MELO3C000734T1	0.15	70.1476
maker-chr00-exonerate_est2genome-gene-50.48-mRNA-1	chr00	15182700	15182963	Unknown protein	Alias=MELO3C001443T1,MELO3C000473T1,MELO3C001694T1,MELO3C005022T1,MELO3C025236T1,MELO3C000862T1,MELO3C001105T1	1	84.5
maker-chr00-exonerate_est2genome-gene-50.109-mRNA-1	chr00	15184774	15185274	Unknown protein	Alias=MELO3C000520T1	0.22	100
maker-chr00-exonerate_est2genome-gene-50.110-mRNA-1	chr00	15208152	15208432	Transposase	Alias=MELO3C027144T1	0	95.0661
maker-chr00-exonerate_est2genome-gene-50.58-mRNA-1	chr00	15241166	15241357	Unknown protein	Alias=MELO3C001243T1,MELO3C001320T1,MELO3C001205T1,MELO3C001382T1,MELO3C001832T1,MELO3C000978T1,MELO3C000536T1	0.43	57.7055
maker-chr00-exonerate_est2genome-gene-50.111-mRNA-1	chr00	15241297	15241471	Unknown protein	Alias=MELO3C001484T1,MELO3C001776T1	0	84.9373
maker-chr00-exonerate_est2genome-gene-50.60-mRNA-1	chr00	15255491	15255770	Unknown protein	Alias=MELO3C001629T1	0	71.2372
maker-chr00-exonerate_est2genome-gene-51.54-mRNA-1	chr00	15280251	15280483	Unknown protein	Alias=MELO3C001539T1,MELO3C001720T1,MELO3C001853T1,MELO3C023652T1	0	67.6601
maker-chr00-exonerate_est2genome-gene-51.0-mRNA-1	chr00	15280278	15280495	Unknown protein	Alias=MELO3C001569T1	0.39	66.624
maker-chr00-exonerate_est2genome-gene-51.64-mRNA-1	chr00	15295118	15295938	Unknown protein	Alias=MELO3C000633T1,MELO3C004711T1,MELO3C000528T1,MELO3C025937T1,MELO3C000163T1,MELO3C000716T1,MELO3C022872T1,MELO3C000461T1,MELO3C004709T1,MELO3C004708T1,MELO3C001689T1,MELO3C022807T1	0.12	83.6879
maker-chr00-exonerate_est2genome-gene-51.12-mRNA-1	chr00	15295361	15295627	Unknown protein	Alias=MELO3C001616T1,MELO3C000700T1,MELO3C001136T1,MELO3C026985T1,MELO3C001694T1,MELO3C000473T1,MELO3C001105T1	0.56	82.4936
maker-chr00-exonerate_est2genome-gene-51.63-mRNA-1	chr00	15295435	15296160	Unknown protein	Alias=MELO3C000633T1,MELO3C004711T1,MELO3C000528T1,MELO3C025937T1,MELO3C000163T1,MELO3C000716T1,MELO3C022872T1,MELO3C000461T1,MELO3C004708T1,MELO3C022807T1	0.17	66.0237
maker-chr00-exonerate_est2genome-gene-51.6-mRNA-1	chr00	15295640	15295970	Unknown protein	Alias=MELO3C001273T1,MELO3C001136T1,MELO3C000700T1,MELO3C001105T1	0.23	86.4
maker-chr00-exonerate_est2genome-gene-51.8-mRNA-1	chr00	15295827	15296144	Unknown protein	Alias=MELO3C001136T1,MELO3C000473T1	0.35	82.1446
maker-chr00-exonerate_est2genome-gene-51.14-mRNA-1	chr00	15314391	15314923	Unknown protein	Alias=MELO3C001284T1	0.31	91.6
maker-chr00-exonerate_est2genome-gene-51.78-mRNA-1	chr00	15314463	15314687	Unknown protein	Alias=MELO3C001021T1,MELO3C001805T1,MELO3C001533T1	0	96.9
maker-chr00-exonerate_est2genome-gene-51.17-mRNA-1	chr00	15328500	15329278	Unknown protein	Alias=MELO3C000379T1,MELO3C026125T1,MELO3C000725T1,MELO3C000778T1,MELO3C000716T1,MELO3C001528T1,MELO3C020221T1,MELO3C000793T1,MELO3C003978T1,MELO3C004708T1,MELO3C001883T1,MELO3C022807T1,MELO3C025245T1,MELO3C001211T1	0.38	82.7
maker-chr00-exonerate_est2genome-gene-51.88-mRNA-1	chr00	15328554	15328917	Unknown protein	Alias=MELO3C025236T1,MELO3C000627T1,MELO3C001264T1,MELO3C001159T1,MELO3C001443T1	0.43	82.3277
maker-chr00-exonerate_est2genome-gene-51.85-mRNA-1	chr00	15328590	15329166	Unknown protein	Alias=MELO3C025236T1,MELO3C001053T1,MELO3C000862T1	0.46	76.857
maker-chr00-exonerate_est2genome-gene-51.86-mRNA-1	chr00	15328650	15329031	Unknown protein	Alias=MELO3C001443T1,MELO3C000473T1,MELO3C001159T1,MELO3C001264T1,MELO3C025236T1,MELO3C000627T1	0.43	80.5
maker-chr00-exonerate_est2genome-gene-51.30-mRNA-1	chr00	15328767	15329313	Unknown protein	Alias=MELO3C004707T1,MELO3C004708T1	0.47	63.0198
maker-chr00-exonerate_est2genome-gene-51.91-mRNA-1	chr00	15329023	15329313	Unknown protein	Alias=MELO3C000627T1,MELO3C025236T1,MELO3C026060T1,MELO3C001105T1,MELO3C000862T1,MELO3C001694T1,MELO3C001443T1,MELO3C005022T1,MELO3C001658T1	0.44	76.1387
maker-chr00-exonerate_est2genome-gene-51.35-mRNA-1	chr00	15364702	15364965	Unknown protein	Alias=MELO3C001403T1	0	74.3992
maker-chr00-exonerate_est2genome-gene-51.104-mRNA-1	chr00	15374732	15374958	Unknown protein	Alias=MELO3C000890T1,MELO3C000074T1	0.32	65.3049
maker-chr00-exonerate_est2genome-gene-51.40-mRNA-1	chr00	15415984	15416173	Unknown protein	Alias=MELO3C008650T1	0.33	50.8818
maker-chr00-exonerate_est2genome-gene-51.41-mRNA-1	chr00	15416230	15416473	Unknown protein	Alias=MELO3C019682T1,MELO3C025134T1	0.28	87.3
maker-chr00-exonerate_est2genome-gene-51.42-mRNA-1	chr00	15416315	15416505	Unknown protein	Alias=MELO3C025134T1,MELO3C019682T1	0.41	90.1
maker-chr00-exonerate_est2genome-gene-51.112-mRNA-1	chr00	15424432	15424806	Unknown protein	Alias=MELO3C001155T1,MELO3C025173T1	0.32	70.692
maker-chr00-exonerate_est2genome-gene-51.43-mRNA-1	chr00	15424539	15424700	Unknown protein	Alias=MELO3C021537T1	1	93.8
snap_masked-chr00-processed-gene-154.17-mRNA-1	chr00	15426201	15435513	Plant transposase (Ptta/En/Spm family)	0	0.35	0
maker-chr00-exonerate_est2genome-gene-51.45-mRNA-1	chr00	15441779	15441946	Retrotransposon protein, putative	Alias=MELO3C001675T1,MELO3C027394T1,MELO3C000164T1	0	87.4
maker-chr00-exonerate_est2genome-gene-51.115-mRNA-1	chr00	15454810	15455215	Unknown protein	Alias=MELO3C000418T1,MELO3C000705T1,MELO3C000765T1,MELO3C000546T1	0	78.6
maker-chr00-exonerate_est2genome-gene-51.120-mRNA-1	chr00	15524910	15525068	Unknown protein	Alias=MELO3C000497T1,MELO3C001557T1	0.43	75.2557
snap-chr00-processed-gene-155.13-mRNA-1	chr00	15575057	15579535	Gag-protease polyprotein	0	0.86	0
maker-chr00-exonerate_est2genome-gene-52.117-mRNA-1	chr00	15612035	15612293	Unknown protein	Alias=MELO3C001686T1,MELO3C001542T1,MELO3C001764T1	0.16	77.8
maker-chr00-exonerate_est2genome-gene-52.1-mRNA-1	chr00	15612039	15612417	Unknown protein	Alias=MELO3C000243T1,MELO3C001116T1	1	65.7747
maker-chr00-exonerate_est2genome-gene-52.4-mRNA-1	chr00	15625450	15625674	Unknown protein	Alias=MELO3C022907T1,MELO3C008807T1,MELO3C011574T1	0	85.6
maker-chr00-exonerate_est2genome-gene-52.122-mRNA-1	chr00	15625692	15625903	Unknown protein	Alias=MELO3C023895T1	1	73.8949
maker-chr00-exonerate_est2genome-gene-52.19-mRNA-1	chr00	15683630	15683934	Unknown protein	Alias=MELO3C000660T1,MELO3C001205T1,MELO3C000638T1,MELO3C001382T1,MELO3C001262T1,MELO3C000285T1,MELO3C000735T1,MELO3C001832T1,MELO3C001525T1,MELO3C000357T1	0.2	84.9935
maker-chr00-exonerate_est2genome-gene-52.124-mRNA-1	chr00	15683949	15684098	Unknown protein	Alias=MELO3C001097T1	0.21	93.4
maker-chr00-exonerate_est2genome-gene-52.20-mRNA-1	chr00	15683964	15684206	Unknown protein	Alias=MELO3C000660T1,MELO3C000285T1,MELO3C014913T1,MELO3C000867T1	0.46	73.3781
maker-chr00-exonerate_est2genome-gene-52.26-mRNA-1	chr00	15689365	15689836	Unknown protein	Alias=MELO3C000908T1,MELO3C001188T1,MELO3C000170T1,MELO3C000834T1,MELO3C001668T1,MELO3C001028T1,MELO3C001133T1,MELO3C027422T1,MELO3C001040T1,MELO3C000870T1,MELO3C000719T1,MELO3C001522T1,MELO3C000095T1,MELO3C000338T1	0.07	80.9261
maker-chr00-exonerate_est2genome-gene-52.125-mRNA-1	chr00	15689534	15689782	Unknown protein	Alias=MELO3C000814T1,MELO3C000550T1	0.1	100
maker-chr00-exonerate_est2genome-gene-52.37-mRNA-1	chr00	15693266	15695766	Unknown protein	0	0.81	Alias=snap-chr00-processed-gene-157,5-mRNA-1,MELO3C019220T1
maker-chr00-exonerate_est2genome-gene-52.129-mRNA-1	chr00	15695421	15695787	Unknown protein	Alias=MELO3C001120T1,MELO3C000271T1,MELO3C000554T1	1	76.6073
maker-chr00-exonerate_est2genome-gene-52.130-mRNA-1	chr00	15697668	15698106	Gag-pro-like protein	Alias=MELO3C012978T1,MELO3C016664T1	0.21	67.202
maker-chr00-exonerate_est2genome-gene-52.151-mRNA-1	chr00	15701171	15701893	Unknown protein	Alias=MELO3C027304T1,MELO3C000767T1,MELO3C000734T1,MELO3C025931T1,MELO3C000838T1,MELO3C000725T1,MELO3C000461T1,MELO3C013639T1,MELO3C004709T1,MELO3C027400T1,MELO3C026122T1,MELO3C022807T1,MELO3C025242T1	0.27	82.3
maker-chr00-exonerate_est2genome-gene-52.57-mRNA-1	chr00	15701180	15701561	Unknown protein	Alias=MELO3C025235T1,MELO3C027401T1,MELO3C000627T1,MELO3C022810T1	1	83.0658
maker-chr00-exonerate_est2genome-gene-52.48-mRNA-1	chr00	15701338	15701902	Unknown protein	Alias=MELO3C000700T1,MELO3C025235T1,MELO3C027401T1,MELO3C000626T1	1	80
maker-chr00-exonerate_est2genome-gene-52.39-mRNA-1	chr00	15711722	15712267	Unknown protein	Alias=MELO3C000633T1,MELO3C024636T1,MELO3C027003T1,MELO3C004711T1,MELO3C000006T1,MELO3C025937T1,MELO3C000838T1,MELO3C025237T1,MELO3C000672T1,MELO3C000194T1,MELO3C000015T1,MELO3C000239T1,MELO3C027294T1,MELO3C026122T1	0.1	77.077
snap-chr00-processed-gene-157.21-mRNA-1	chr00	15711783	15716683	Unknown protein	0	0.42	0
maker-chr00-exonerate_est2genome-gene-52.152-mRNA-1	chr00	15770802	15771092	Unknown protein	Alias=MELO3C000559T1	0.39	100
maker-chr00-exonerate_est2genome-gene-52.60-mRNA-1	chr00	15770892	15771080	Unknown protein	Alias=MELO3C001299T1	0	96.8
maker-chr00-exonerate_est2genome-gene-52.70-mRNA-1	chr00	15816067	15816480	Unknown protein	Alias=MELO3C004709T1,MELO3C000523T1,MELO3C025315T1,MELO3C001883T1,MELO3C022807T1,MELO3C027003T1,MELO3C000214T1,MELO3C024637T1,MELO3C000725T1,MELO3C000716T1,MELO3C000445T1	0.67	84.9638
maker-chr00-exonerate_est2genome-gene-52.163-mRNA-1	chr00	15816304	15816816	Unknown protein	Alias=MELO3C001159T1,MELO3C000862T1,MELO3C001457T1,MELO3C026060T1,MELO3C001172T1,MELO3C001616T1,MELO3C001293T1,MELO3C000586T1,MELO3C001432T1,MELO3C004763T1,MELO3C001647T1	0.45	81
maker-chr00-exonerate_est2genome-gene-52.78-mRNA-1	chr00	15816312	15816635	Unknown protein	Alias=MELO3C000383T1,MELO3C000523T1,MELO3C001452T1,MELO3C020221T1,MELO3C022807T1,MELO3C027003T1,MELO3C000633T1,MELO3C000716T1,MELO3C000007T1,MELO3C000672T1,MELO3C024637T1,MELO3C000725T1	0.41	88
maker-chr00-exonerate_est2genome-gene-52.174-mRNA-1	chr00	15824738	15825118	Unknown protein	Alias=MELO3C000561T1	0.46	100
maker-chr00-exonerate_est2genome-gene-52.175-mRNA-1	chr00	15843038	15843231	Unknown protein	Alias=MELO3C000560T1	0.33	100
maker-chr00-exonerate_est2genome-gene-52.88-mRNA-1	chr00	15843046	15843282	Unknown protein	Alias=MELO3C001751T1,MELO3C019664T1	0.46	67.3
maker-chr00-exonerate_est2genome-gene-52.189-mRNA-1	chr00	15850554	15850820	Unknown protein	Alias=MELO3C001105T1,MELO3C001252T1	1	82.1419
maker-chr00-exonerate_est2genome-gene-52.102-mRNA-1	chr00	15850575	15851289	Unknown protein	Alias=MELO3C000716T1,MELO3C000672T1,MELO3C024637T1,MELO3C001424T1,MELO3C000838T1,MELO3C000214T1,MELO3C000984T1,MELO3C027003T1,MELO3C000633T1,MELO3C025932T1,MELO3C022807T1,MELO3C026122T1,MELO3C027400T1,MELO3C004708T1,MELO3C004709T1,MELO3C000917T1	0.38	82.8673
maker-chr00-exonerate_est2genome-gene-52.183-mRNA-1	chr00	15850774	15851112	Unknown protein	Alias=MELO3C001616T1,MELO3C001694T1,MELO3C025235T1,MELO3C001443T1,MELO3C001647T1,MELO3C004763T1,MELO3C001105T1,MELO3C001252T1,MELO3C001053T1	0.34	82.9
maker-chr00-exonerate_est2genome-gene-52.98-mRNA-1	chr00	15850823	15851462	Unknown protein	Alias=MELO3C000984T1,MELO3C000716T1,MELO3C000007T1,MELO3C022872T1,MELO3C004709T1,MELO3C004708T1,MELO3C025932T1,MELO3C022807T1	0.78	85.1
maker-chr00-exonerate_est2genome-gene-52.103-mRNA-1	chr00	15850929	15851469	Unknown protein	Alias=MELO3C004709T1,MELO3C022807T1,MELO3C026122T1,MELO3C027400T1,MELO3C004708T1,MELO3C000984T1,MELO3C000633T1,MELO3C027003T1,MELO3C000716T1,MELO3C000007T1,MELO3C000672T1,MELO3C000838T1,MELO3C001424T1	0.61	64.8612
maker-chr00-exonerate_est2genome-gene-52.181-mRNA-1	chr00	15850961	15851421	Unknown protein	Alias=MELO3C001252T1,MELO3C000929T1,MELO3C001172T1,MELO3C026060T1,MELO3C001105T1,MELO3C027401T1,MELO3C001457T1,MELO3C001273T1,MELO3C025235T1,MELO3C001647T1,MELO3C004763T1,MELO3C001293T1,MELO3C001171T1	0.14	85.3
maker-chr00-exonerate_est2genome-gene-52.114-mRNA-1	chr00	15854622	15854924	Unknown protein	Alias=MELO3C000206T1,MELO3C001100T1,MELO3C000907T1,MELO3C001118T1	0.38	94.8
maker-chr00-exonerate_est2genome-gene-52.202-mRNA-1	chr00	15854647	15854840	Unknown protein	Alias=MELO3C001524T1,MELO3C001221T1,MELO3C001487T1,MELO3C000861T1,MELO3C000573T1,MELO3C000396T1,MELO3C001683T1	0.37	78.4282
maker-chr00-exonerate_est2genome-gene-52.116-mRNA-1	chr00	15856454	15857253	Unknown protein	Alias=MELO3C001047T1	1	99.6
maker-chr00-exonerate_est2genome-gene-53.2-mRNA-1	chr00	15893198	15893503	Ty3-gypsy retrotransposon protein	Alias=MELO3C025207T1	0.24	87.6
maker-chr00-exonerate_est2genome-gene-53.76-mRNA-1	chr00	15897128	15897480	Unknown protein	Alias=MELO3C001368T1	1	78.5942
maker-chr00-exonerate_est2genome-gene-53.5-mRNA-1	chr00	15897222	15897509	Unknown protein	Alias=MELO3C001312T1,MELO3C001518T1,MELO3C000464T1,MELO3C001359T1,MELO3C013607T1,MELO3C001620T1,MELO3C000883T1	0	78.664
maker-chr00-exonerate_est2genome-gene-53.10-mRNA-1	chr00	15933747	15934506	Unknown protein	Alias=MELO3C000494T1	0.42	75.8305
maker-chr00-exonerate_est2genome-gene-53.90-mRNA-1	chr00	15946105	15946380	Unknown protein	Alias=MELO3C022808T1,MELO3C022971T1,MELO3C004766T1,MELO3C000778T1	0.46	82.4004
maker-chr00-exonerate_est2genome-gene-53.14-mRNA-1	chr00	15946121	15946423	Unknown protein	Alias=MELO3C001616T1	0.23	84.5
maker-chr00-exonerate_est2genome-gene-53.12-mRNA-1	chr00	15946244	15946972	Unknown protein	Alias=MELO3C001159T1,MELO3C000627T1	0.21	82.5952
maker-chr00-exonerate_est2genome-gene-53.83-mRNA-1	chr00	15946420	15946954	Unknown protein	Alias=MELO3C027131T1,MELO3C020221T1,MELO3C022971T1,MELO3C024637T1,MELO3C026993T1,MELO3C001424T1,MELO3C000672T1,MELO3C000734T1,MELO3C000427T1	0.4	81.7
maker-chr00-exonerate_est2genome-gene-53.89-mRNA-1	chr00	15946835	15947079	Unknown protein	Alias=MELO3C026993T1,MELO3C001424T1,MELO3C020221T1,MELO3C022971T1	0.69	49.91
maker-chr00-exonerate_est2genome-gene-53.16-mRNA-1	chr00	15956344	15956731	Unknown protein	Alias=MELO3C000206T1,MELO3C001100T1,MELO3C000907T1,MELO3C001118T1	0.08	84.8
maker-chr00-exonerate_est2genome-gene-53.100-mRNA-1	chr00	15956395	15956588	Unknown protein	Alias=MELO3C000396T1,MELO3C001683T1,MELO3C000573T1,MELO3C001304T1,MELO3C001524T1,MELO3C001429T1	0.38	78.4282
maker-chr00-exonerate_est2genome-gene-53.101-mRNA-1	chr00	15958241	15958446	Unknown protein	Alias=MELO3C000574T1	0.37	94.2
maker-chr00-exonerate_est2genome-gene-53.102-mRNA-1	chr00	15963319	15963506	Unknown protein	Alias=MELO3C008268T1	1	68.6602
maker-chr00-exonerate_est2genome-gene-53.104-mRNA-1	chr00	15967652	15967864	Unknown protein	Alias=MELO3C025246T1,MELO3C000610T1,MELO3C000726T1,MELO3C000570T1	0.36	90.1
maker-chr00-exonerate_est2genome-gene-53.19-mRNA-1	chr00	15980367	15980663	Transposon protein, putative, Mutator sub-class	Alias=MELO3C000459T1	0.41	98.3
snap-chr00-processed-gene-160.11-mRNA-1	chr00	16010752	16015808	MuDRA transposase-like	0	0.86	0
maker-chr00-exonerate_est2genome-gene-53.114-mRNA-1	chr00	16023315	16023679	Unknown protein	Alias=MELO3C000315T1,MELO3C000285T1,MELO3C001530T1,MELO3C001433T1,MELO3C027397T1	0.22	73.8727
maker-chr00-exonerate_est2genome-gene-53.20-mRNA-1	chr00	16023348	16023692	Unknown protein	Alias=MELO3C001575T1,MELO3C001660T1,MELO3C001236T1,MELO3C001734T1,MELO3C001661T1	0.4	93.3
maker-chr00-exonerate_est2genome-gene-53.25-mRNA-1	chr00	16051331	16051574	Unknown protein	Alias=MELO3C001826T1,MELO3C024737T1	1	98.8
maker-chr00-exonerate_est2genome-gene-53.31-mRNA-1	chr00	16055177	16055470	Unknown protein	Alias=MELO3C001859T1,MELO3C001231T1,MELO3C001737T1,MELO3C001784T1,MELO3C001780T1,MELO3C000588T1,MELO3C001846T1	0.38	100
maker-chr00-exonerate_est2genome-gene-53.133-mRNA-1	chr00	16055425	16055708	Unknown protein	Alias=MELO3C001227T1,MELO3C001243T1,MELO3C001106T1,MELO3C000730T1,MELO3C001449T1,MELO3C001320T1,MELO3C001893T1,MELO3C001069T1,MELO3C001394T1,MELO3C000536T1	0.44	96.5
maker-chr00-exonerate_est2genome-gene-53.36-mRNA-1	chr00	16055477	16055619	Unknown protein	Alias=MELO3C001484T1	0.63	67.4218
maker-chr00-exonerate_est2genome-gene-53.41-mRNA-1	chr00	16057178	16057622	Unknown protein	Alias=MELO3C001833T1,MELO3C001227T1,MELO3C001217T1,MELO3C001394T1	0.33	87.5
maker-chr00-exonerate_est2genome-gene-53.142-mRNA-1	chr00	16057459	16057835	Unknown protein	Alias=MELO3C001903T1,MELO3C000852T1,MELO3C001780T1,MELO3C000588T1,MELO3C001859T1,MELO3C001231T1,MELO3C001560T1,MELO3C001125T1	0.37	70.3321
snap_masked-chr00-processed-gene-161.2-mRNA-1	chr00	16085652	16086549	Retrotransposon protein	0	0.15	0
maker-chr00-exonerate_est2genome-gene-53.148-mRNA-1	chr00	16092049	16092212	Unknown protein	Alias=MELO3C000575T1	0	98.2
maker-chr00-exonerate_est2genome-gene-53.50-mRNA-1	chr00	16094093	16094264	Unknown protein	Alias=MELO3C001439T1	0.61	74.53
maker-chr00-exonerate_est2genome-gene-53.47-mRNA-1	chr00	16094138	16094820	Unknown protein	Alias=MELO3C016639T1,MELO3C004766T1,MELO3C000963T1,MELO3C004781T1,MELO3C000582T1	0.42	80.1214
maker-chr00-exonerate_est2genome-gene-53.149-mRNA-1	chr00	16094606	16094826	Unknown protein	Alias=MELO3C026060T1	0.4	80.3762
maker-chr00-exonerate_est2genome-gene-53.150-mRNA-1	chr00	16115167	16115400	Unknown protein	Alias=MELO3C001087T1	1	83.8
maker-chr00-exonerate_est2genome-gene-53.58-mRNA-1	chr00	16115260	16115477	Unknown protein	Alias=MELO3C001209T1	0.15	89.4
maker-chr00-exonerate_est2genome-gene-53.165-mRNA-1	chr00	16138072	16138348	Unknown protein	Alias=MELO3C026993T1,MELO3C000734T1,MELO3C025933T1,MELO3C004679T1,MELO3C025242T1,MELO3C001632T1,MELO3C025315T1,MELO3C000630T1	0.4	81.6052
maker-chr00-exonerate_est2genome-gene-53.62-mRNA-1	chr00	16138082	16138417	Unknown protein	Alias=MELO3C027401T1,MELO3C000524T1,MELO3C001264T1,MELO3C000983T1,MELO3C000216T1,MELO3C001252T1,MELO3C001136T1,MELO3C000697T1,MELO3C026985T1,MELO3C001647T1	0.37	84.9
maker-chr00-exonerate_est2genome-gene-53.152-mRNA-1	chr00	16138295	16138953	Unknown protein	Alias=MELO3C000808T1,MELO3C025245T1,MELO3C025242T1,MELO3C020221T1,MELO3C000963T1,MELO3C000630T1,MELO3C026993T1,MELO3C000672T1,MELO3C000716T1,MELO3C025239T1,MELO3C025933T1	0.29	78.6599
maker-chr00-exonerate_est2genome-gene-53.166-mRNA-1	chr00	16138427	16138701	Unknown protein	Alias=MELO3C025239T1,MELO3C000716T1,MELO3C025933T1,MELO3C025245T1,MELO3C025242T1,MELO3C025315T1,MELO3C000808T1,MELO3C020221T1	0.4	80.5
maker-chr00-exonerate_est2genome-gene-53.68-mRNA-1	chr00	16138650	16138907	Unknown protein	Alias=MELO3C000587T1	0.32	100
maker-chr00-exonerate_est2genome-gene-53.172-mRNA-1	chr00	16144804	16145013	Unknown protein	Alias=MELO3C000597T1	0	98.6
maker-chr00-exonerate_est2genome-gene-53.173-mRNA-1	chr00	16155785	16156018	Unknown protein	Alias=MELO3C000584T1	1	100
maker-chr00-exonerate_est2genome-gene-54.50-mRNA-1	chr00	16209430	16209734	Ty3-gypsy retrotransposon protein	Alias=MELO3C025207T1	0	91.8
maker-chr00-exonerate_est2genome-gene-54.51-mRNA-1	chr00	16217802	16218011	Unknown protein	Alias=MELO3C000597T1	0	95.7
maker-chr00-exonerate_est2genome-gene-54.62-mRNA-1	chr00	16238500	16238801	Unknown protein	Alias=MELO3C001053T1,MELO3C001493T1,MELO3C001264T1,MELO3C001658T1,MELO3C001443T1,MELO3C001694T1,MELO3C001616T1	0.46	86.1149
maker-chr00-exonerate_est2genome-gene-54.6-mRNA-1	chr00	16238500	16239172	Unknown protein	Alias=MELO3C025931T1,MELO3C000838T1,MELO3C000163T1,MELO3C000725T1,MELO3C024637T1,MELO3C022872T1,MELO3C000716T1,MELO3C004709T1,MELO3C000383T1,MELO3C004708T1,MELO3C004774T1,MELO3C022807T1,MELO3C025245T1,MELO3C025932T1,MELO3C025242T1	0.18	78.4696
maker-chr00-exonerate_est2genome-gene-54.55-mRNA-1	chr00	16238668	16239227	Unknown protein	Alias=MELO3C001171T1,MELO3C000700T1,MELO3C001273T1,MELO3C001694T1,MELO3C001658T1,MELO3C001423T1,MELO3C001264T1,MELO3C001105T1	0.42	84.8
maker-chr00-exonerate_est2genome-gene-54.12-mRNA-1	chr00	16238677	16239394	Unknown protein	Alias=MELO3C004708T1,MELO3C025242T1,MELO3C025932T1,MELO3C025245T1,MELO3C022807T1,MELO3C004774T1,MELO3C004709T1,MELO3C000383T1,MELO3C024637T1,MELO3C000143T1,MELO3C025935T1,MELO3C000725T1,MELO3C000163T1,MELO3C000838T1,MELO3C000562T1,MELO3C000716T1,MELO3C022872T1,MELO3C025931T1	0.1	83.4
maker-chr00-exonerate_est2genome-gene-54.59-mRNA-1	chr00	16238907	16239272	Unknown protein	Alias=MELO3C001694T1,MELO3C001273T1,MELO3C000700T1,MELO3C001171T1,MELO3C001264T1	0.45	82.4
maker-chr00-exonerate_est2genome-gene-54.72-mRNA-1	chr00	16304804	16305041	Unknown protein	Alias=MELO3C019672T1,MELO3C001455T1	1	80.1796
maker-chr00-exonerate_est2genome-gene-54.27-mRNA-1	chr00	16319705	16320243	Unknown protein	Alias=MELO3C026867T1,MELO3C001032T1,MELO3C000291T1,MELO3C001445T1	0.2	79.765
maker-chr00-exonerate_est2genome-gene-54.77-mRNA-1	chr00	16319883	16320197	Unknown protein	Alias=MELO3C000877T1,MELO3C001316T1,MELO3C001743T1,MELO3C000616T1	0.37	100
maker-chr00-exonerate_est2genome-gene-54.29-mRNA-1	chr00	16325825	16326085	Unknown protein	Alias=MELO3C000604T1	0	100
maker-chr00-exonerate_est2genome-gene-54.32-mRNA-1	chr00	16335049	16335227	Unknown protein	Alias=MELO3C001369T1	0	84.2
maker-chr00-exonerate_est2genome-gene-54.86-mRNA-1	chr00	16437453	16437672	Unknown protein	Alias=MELO3C001025T1	0.17	78.7215
maker-chr00-exonerate_est2genome-gene-54.41-mRNA-1	chr00	16437494	16437748	Unknown protein	Alias=MELO3C000961T1	1	68.9956
maker-chr00-exonerate_est2genome-gene-54.42-mRNA-1	chr00	16440767	16440933	Unknown protein	Alias=MELO3C001771T1	1	88
maker-chr00-exonerate_est2genome-gene-54.43-mRNA-1	chr00	16441416	16441661	Unknown protein	Alias=MELO3C000726T1,MELO3C000610T1,MELO3C025246T1	0.02	79.4
maker-chr00-exonerate_est2genome-gene-54.48-mRNA-1	chr00	16447178	16447407	Unknown protein	Alias=MELO3C000437T1,MELO3C001757T1	0.01	73.6506
snap-chr00-processed-gene-164.14-mRNA-1	chr00	16467551	16471359	Unknown protein	0	0.85	0
maker-chr00-exonerate_est2genome-gene-55.0-mRNA-1	chr00	16473722	16473892	Unknown protein	Alias=MELO3C006041T1	1	84.1946
maker-chr00-exonerate_est2genome-gene-55.9-mRNA-1	chr00	16498858	16499110	Unknown protein	Alias=MELO3C027397T1,MELO3C000948T1,MELO3C000947T1,MELO3C000618T1,MELO3C001530T1,MELO3C001467T1,MELO3C000946T1	0.46	63.5196
maker-chr00-exonerate_est2genome-gene-55.96-mRNA-1	chr00	16498880	16499125	Unknown protein	Alias=MELO3C001661T1,MELO3C001734T1,MELO3C001575T1,MELO3C001660T1	0.36	82.1
maker-chr00-exonerate_est2genome-gene-55.98-mRNA-1	chr00	16515755	16516373	Unknown protein	Alias=MELO3C001707T1,MELO3C000419T1,MELO3C001157T1,MELO3C001597T1,MELO3C000927T1,MELO3C001092T1,MELO3C000676T1,MELO3C001878T1,MELO3C000619T1,MELO3C001022T1,MELO3C001584T1,MELO3C001796T1,MELO3C001630T1	0.25	100
maker-chr00-exonerate_est2genome-gene-55.11-mRNA-1	chr00	16515845	16516042	Unknown protein	Alias=MELO3C000935T1,MELO3C001695T1,MELO3C000747T1,MELO3C001884T1	0.42	90.5
snap-chr00-processed-gene-165.16-mRNA-1	chr00	16537783	16552715	Gag protease polyprotein	0	0.42	0
maker-chr00-exonerate_est2genome-gene-55.114-mRNA-1	chr00	16552553	16552912	Unknown protein	Alias=MELO3C001040T1,MELO3C000055T1,MELO3C000834T1,MELO3C001668T1	0.44	88.0938
maker-chr00-exonerate_est2genome-gene-55.19-mRNA-1	chr00	16552788	16552961	Unknown protein	Alias=MELO3C023289T1	1	96.6
maker-chr00-exonerate_est2genome-gene-55.23-mRNA-1	chr00	16567491	16567645	Unknown protein	Alias=MELO3C025290T1,MELO3C001064T1	0	92.9
maker-chr00-exonerate_est2genome-gene-55.24-mRNA-1	chr00	16569302	16569813	Unknown protein	Alias=MELO3C000651T1,MELO3C001313T1	0.29	100
maker-chr00-exonerate_est2genome-gene-55.117-mRNA-1	chr00	16572903	16573297	Unknown protein	Alias=MELO3C027323T1,MELO3C000961T1,MELO3C026429T1,MELO3C000624T1	1	77.8814
maker-chr00-exonerate_est2genome-gene-55.121-mRNA-1	chr00	16573115	16573267	Unknown protein	Alias=MELO3C027323T1,MELO3C000624T1	1	100
snap-chr00-processed-gene-165.21-mRNA-1	chr00	16576810	16580623	Transposon Ty3-I Gag-Pol polyprotein	0	0.43	0
maker-chr00-exonerate_est2genome-gene-55.26-mRNA-1	chr00	16589000	16589494	Unknown protein	Alias=MELO3C000635T1	0.34	100
maker-chr00-exonerate_est2genome-gene-55.44-mRNA-1	chr00	16590589	16590855	Unknown protein	Alias=MELO3C001171T1,MELO3C001443T1,MELO3C001647T1,MELO3C001273T1,MELO3C001687T1,MELO3C000983T1,MELO3C000862T1,MELO3C001159T1,MELO3C001264T1,MELO3C001252T1,MELO3C025236T1	0.51	83.1
maker-chr00-exonerate_est2genome-gene-55.29-mRNA-1	chr00	16590645	16591318	Unknown protein	Alias=MELO3C001687T1,MELO3C000473T1,MELO3C001694T1,MELO3C001647T1,MELO3C001443T1,MELO3C001171T1,MELO3C001616T1,MELO3C001252T1,MELO3C001264T1,MELO3C000862T1,MELO3C001159T1,MELO3C000983T1	0.38	82.7
maker-chr00-exonerate_est2genome-gene-55.28-mRNA-1	chr00	16590690	16591388	Unknown protein	Alias=MELO3C001647T1,MELO3C001443T1,MELO3C001694T1,MELO3C000473T1,MELO3C001616T1,MELO3C001252T1,MELO3C000983T1,MELO3C001159T1,MELO3C000862T1,MELO3C001264T1	0.37	79.4449
maker-chr00-exonerate_est2genome-gene-55.134-mRNA-1	chr00	16590710	16591167	Unknown protein	Alias=MELO3C025245T1,MELO3C025242T1,MELO3C000808T1,MELO3C027400T1,MELO3C000383T1,MELO3C020221T1,MELO3C000963T1,MELO3C026669T1,MELO3C000015T1,MELO3C000838T1,MELO3C024637T1,MELO3C000984T1,MELO3C004711T1	0.4	70.1756
maker-chr00-exonerate_est2genome-gene-55.137-mRNA-1	chr00	16590722	16591153	Unknown protein	Alias=MELO3C025245T1,MELO3C025242T1,MELO3C000808T1,MELO3C027400T1,MELO3C000383T1,MELO3C020221T1,MELO3C000963T1,MELO3C026669T1,MELO3C000015T1,MELO3C000838T1,MELO3C024637T1,MELO3C000984T1,MELO3C004711T1	0.41	79.6
maker-chr00-exonerate_est2genome-gene-55.60-mRNA-1	chr00	16594324	16595071	Unknown protein	Alias=MELO3C026669T1,MELO3C000015T1,MELO3C000383T1,MELO3C000838T1	0.33	78.7851
maker-chr00-exonerate_est2genome-gene-55.153-mRNA-1	chr00	16594338	16594793	Unknown protein	Alias=MELO3C000626T1,MELO3C001264T1,MELO3C001159T1,MELO3C000791T1,MELO3C027193T1	0.4	100
maker-chr00-exonerate_est2genome-gene-55.151-mRNA-1	chr00	16594639	16595205	Unknown protein	Alias=MELO3C001159T1,MELO3C000626T1,MELO3C001252T1,MELO3C000700T1	0.37	79.1142
maker-chr00-exonerate_est2genome-gene-55.52-mRNA-1	chr00	16594688	16618563	Unknown protein	Alias=MELO3C000630T1,MELO3C000015T1,MELO3C027400T1,MELO3C000808T1,MELO3C004775T1	0.59	77.0939
maker-chr00-exonerate_est2genome-gene-55.156-mRNA-1	chr00	16618071	16618367	Unknown protein	Alias=MELO3C005022T1	0.3	79.1981
maker-chr00-exonerate_est2genome-gene-55.54-mRNA-1	chr00	16618071	16618816	Unknown protein	Alias=MELO3C000015T1,MELO3C000808T1,MELO3C027400T1,MELO3C004775T1,MELO3C025242T1	0.52	72.0594
maker-chr00-exonerate_est2genome-gene-55.56-mRNA-1	chr00	16618166	16618941	Unknown protein	Alias=MELO3C024637T1	0.43	66.047
maker-chr00-exonerate_est2genome-gene-55.154-mRNA-1	chr00	16618488	16618871	Unknown protein	Alias=MELO3C000627T1,MELO3C025236T1,MELO3C026060T1,MELO3C001159T1,MELO3C000700T1	0.24	100
maker-chr00-exonerate_est2genome-gene-55.184-mRNA-1	chr00	16665704	16666408	Unknown protein	Alias=MELO3C025934T1,MELO3C026122T1,MELO3C027294T1,MELO3C025242T1,MELO3C000808T1,MELO3C027400T1,MELO3C004709T1	0.26	81.8688
maker-chr00-exonerate_est2genome-gene-55.76-mRNA-1	chr00	16692817	16693639	Unknown protein	Alias=MELO3C001760T1,MELO3C025934T1,MELO3C004676T1,MELO3C000838T1,MELO3C000024T1,MELO3C022807T1,MELO3C026122T1,MELO3C004708T1,MELO3C000239T1,MELO3C004709T1	0.27	85.7
maker-chr00-exonerate_est2genome-gene-55.193-mRNA-1	chr00	16736130	16736298	Ty3-gypsy retrotransposon protein	Alias=MELO3C001209T1	1	69.1841
maker-chr00-exonerate_est2genome-gene-55.194-mRNA-1	chr00	16764556	16764817	Unknown protein	Alias=MELO3C001117T1	1	80.2
maker-chr00-exonerate_est2genome-gene-56.9-mRNA-1	chr00	16785844	16786092	Unknown protein	Alias=MELO3C001262T1,MELO3C019664T1,MELO3C001382T1,MELO3C001530T1,MELO3C000305T1,MELO3C015003T1,MELO3C000357T1,MELO3C000947T1	0.12	80.3732
maker-chr00-exonerate_est2genome-gene-56.108-mRNA-1	chr00	16785953	16786154	Unknown protein	Alias=MELO3C001575T1,MELO3C000785T1,MELO3C001099T1,MELO3C001098T1,MELO3C001236T1	0.35	56.1943
maker-chr00-exonerate_est2genome-gene-56.4-mRNA-1	chr00	16786079	16786404	Unknown protein	Alias=MELO3C026867T1,MELO3C001445T1,MELO3C001818T1,MELO3C001678T1	0.42	80.8095
maker-chr00-exonerate_est2genome-gene-56.13-mRNA-1	chr00	16786122	16786299	Unknown protein	Alias=MELO3C026867T1,MELO3C001445T1,MELO3C001678T1	0.2	59.7594
maker-chr00-exonerate_est2genome-gene-56.105-mRNA-1	chr00	16786155	16786400	Unknown protein	Alias=MELO3C001099T1,MELO3C001316T1,MELO3C000785T1,MELO3C000422T1,MELO3C000648T1,MELO3C000775T1,MELO3C000278T1	0.41	63.5123
maker-chr00-exonerate_est2genome-gene-56.111-mRNA-1	chr00	16793276	16793564	Unknown protein	Alias=MELO3C000646T1	0	100
maker-chr00-exonerate_est2genome-gene-56.18-mRNA-1	chr00	16798053	16798390	Unknown protein	Alias=MELO3C000829T1,MELO3C000658T1,MELO3C001270T1	0.31	90.6091
maker-chr00-snap-gene-168.1-mRNA-1	chr00	16807411	16807564	Unknown protein	0	0	0
maker-chr00-exonerate_est2genome-gene-56.114-mRNA-1	chr00	16858203	16858424	Unknown protein	Alias=MELO3C001417T1	1	68.8103
maker-chr00-exonerate_est2genome-gene-56.22-mRNA-1	chr00	16858247	16858402	Unknown protein	Alias=MELO3C001668T1	0.44	51.8938
maker-chr00-exonerate_est2genome-gene-56.131-mRNA-1	chr00	16862082	16862288	Unknown protein	Alias=MELO3C001457T1	1	61.7294
maker-chr00-exonerate_est2genome-gene-56.38-mRNA-1	chr00	16862228	16862574	Unknown protein	Alias=MELO3C000984T1,MELO3C025931T1,MELO3C024636T1,MELO3C004767T1,MELO3C025239T1,MELO3C026125T1,MELO3C000163T1,MELO3C024637T1,MELO3C000630T1,MELO3C000383T1,MELO3C000963T1,MELO3C025245T1,MELO3C003978T1	0.37	85.1
maker-chr00-exonerate_est2genome-gene-56.124-mRNA-1	chr00	16862271	16862683	Unknown protein	Alias=MELO3C001616T1,MELO3C000862T1,MELO3C001457T1	1	80.207
maker-chr00-exonerate_est2genome-gene-56.29-mRNA-1	chr00	16873896	16874221	Unknown protein	Alias=MELO3C001443T1,MELO3C026985T1,MELO3C000626T1,MELO3C001264T1,MELO3C001105T1,MELO3C027401T1	0.23	60.0516
maker-chr00-exonerate_est2genome-gene-56.121-mRNA-1	chr00	16873903	16874283	Unknown protein	Alias=MELO3C000734T1,MELO3C004711T1,MELO3C024636T1,MELO3C000461T1,MELO3C024637T1,MELO3C000748T1,MELO3C016638T1,MELO3C005026T1,MELO3C001140T1,MELO3C001528T1,MELO3C001211T1,MELO3C004774T1,MELO3C001632T1,MELO3C001044T1,MELO3C003978T1	0.39	71.6634
maker-chr00-exonerate_est2genome-gene-56.40-mRNA-1	chr00	16874020	16874283	Unknown protein	Alias=MELO3C026985T1,MELO3C001443T1,MELO3C027401T1,MELO3C001105T1,MELO3C001264T1,MELO3C000626T1	0.06	69.0903
maker-chr00-exonerate_est2genome-gene-56.126-mRNA-1	chr00	16874061	16874283	Unknown protein	Alias=MELO3C004711T1,MELO3C000734T1,MELO3C024636T1,MELO3C024637T1,MELO3C001528T1,MELO3C001140T1,MELO3C005026T1,MELO3C001632T1,MELO3C004774T1,MELO3C001211T1,MELO3C001044T1	0.44	58.1843
maker-chr00-exonerate_est2genome-gene-56.43-mRNA-1	chr00	16878353	16878470	Unknown protein	Alias=MELO3C021537T1	1	69.1259
snap-chr00-processed-gene-169.0-mRNA-1	chr00	16893512	16897935	Unknown protein	0	0.52	0
maker-chr00-exonerate_est2genome-gene-56.135-mRNA-1	chr00	16907244	16907676	Unknown protein	Alias=MELO3C000008T1	1	90.4
maker-chr00-exonerate_est2genome-gene-56.44-mRNA-1	chr00	16907548	16907676	Unknown protein	Alias=MELO3C004951T1	1	67.6326
maker-chr00-exonerate_est2genome-gene-56.137-mRNA-1	chr00	16915384	16915599	Unknown protein	Alias=MELO3C000435T1,MELO3C000657T1	0.35	100
maker-chr00-exonerate_est2genome-gene-56.45-mRNA-1	chr00	16915389	16915547	Unknown protein	Alias=MELO3C001054T1	0.34	90.1679
maker-chr00-exonerate_est2genome-gene-56.48-mRNA-1	chr00	16939871	16940009	Unknown protein	Alias=MELO3C013503T1	0.61	62.6393
maker-chr00-exonerate_est2genome-gene-56.47-mRNA-1	chr00	16940013	16940172	Unknown protein	Alias=MELO3C013503T1	0.39	74.6457
maker-chr00-exonerate_est2genome-gene-56.51-mRNA-1	chr00	16962071	16962722	Unknown protein	Alias=MELO3C022872T1,MELO3C000716T1,MELO3C004762T1,MELO3C027003T1,MELO3C004711T1,MELO3C004773T1,MELO3C003978T1,MELO3C004775T1,MELO3C025234T1,MELO3C022807T1,MELO3C025242T1,MELO3C000917T1	0.1	75.9035
maker-chr00-exonerate_est2genome-gene-56.141-mRNA-1	chr00	16962071	16962363	Unknown protein	Alias=MELO3C000473T1,MELO3C001694T1	0.23	79.1259
maker-chr00-exonerate_est2genome-gene-56.147-mRNA-1	chr00	16962292	16962449	Unknown protein	Alias=MELO3C000697T1	0.35	86.75
maker-chr00-exonerate_est2genome-gene-56.142-mRNA-1	chr00	16962403	16962705	Unknown protein	Alias=MELO3C026060T1,MELO3C001616T1,MELO3C001694T1	0.41	84.2
maker-chr00-exonerate_est2genome-gene-56.148-mRNA-1	chr00	16962921	16963230	Unknown protein	Alias=MELO3C000473T1,MELO3C001694T1,MELO3C001711T1	0.08	82.5228
maker-chr00-exonerate_est2genome-gene-56.152-mRNA-1	chr00	16996788	16996954	Unknown protein	Alias=MELO3C001538T1	0	87.662
maker-chr00-exonerate_est2genome-gene-56.84-mRNA-1	chr00	16996792	16996992	Unknown protein	Alias=MELO3C001243T1,MELO3C000357T1,MELO3C001320T1,MELO3C001449T1,MELO3C001262T1,MELO3C000285T1,MELO3C001205T1,MELO3C001382T1,MELO3C000536T1,MELO3C001832T1	0.34	80.2553
maker-chr00-exonerate_est2genome-gene-56.77-mRNA-1	chr00	16996861	16997412	Unknown protein	Alias=MELO3C001262T1,MELO3C000285T1,MELO3C001205T1,MELO3C000638T1,MELO3C000660T1,MELO3C001382T1,MELO3C001832T1,MELO3C000536T1,MELO3C001243T1,MELO3C001525T1,MELO3C000357T1,MELO3C000867T1,MELO3C001320T1,MELO3C013303T1	0.06	100
maker-chr00-exonerate_est2genome-gene-56.161-mRNA-1	chr00	16997126	16997275	Unknown protein	Alias=MELO3C001436T1,MELO3C000980T1,MELO3C001097T1,MELO3C000788T1,MELO3C000125T1	0	94.7
maker-chr00-exonerate_est2genome-gene-56.89-mRNA-1	chr00	17008119	17008419	Unknown protein	Alias=MELO3C001799T1	1	78.5443
maker-chr00-exonerate_est2genome-gene-56.162-mRNA-1	chr00	17008146	17008403	Unknown protein	Alias=MELO3C000676T1	1	100
maker-chr00-exonerate_est2genome-gene-56.92-mRNA-1	chr00	17014561	17014691	Unknown protein	Alias=MELO3C016102T1	0.44	65.97
maker-chr00-exonerate_est2genome-gene-56.169-mRNA-1	chr00	17034317	17034543	Unknown protein	Alias=MELO3C000847T1,MELO3C001020T1,MELO3C000904T1,MELO3C026999T1,MELO3C001440T1	0	95.2
maker-chr00-snap-gene-170.24-mRNA-1	chr00	17054396	17055904	Unknown protein	0	0.47	0
maker-chr00-exonerate_est2genome-gene-56.94-mRNA-1	chr00	17062522	17062711	Unknown protein	Alias=MELO3C021797T1	0.43	86.6
maker-chr00-exonerate_est2genome-gene-56.95-mRNA-1	chr00	17062650	17062826	Unknown protein	Alias=MELO3C014422T1	0.53	93.2
maker-chr00-exonerate_est2genome-gene-57.103-mRNA-1	chr00	17084565	17085283	Unknown protein	Alias=MELO3C016641T1,MELO3C013501T1,MELO3C027307T1,MELO3C000884T1,MELO3C000686T1,MELO3C023095T1,MELO3C023141T1	0.42	82.2485
snap-chr00-processed-gene-171.20-mRNA-1	chr00	17121797	17124177	Transposase	0	0.73	0
maker-chr00-exonerate_est2genome-gene-57.110-mRNA-1	chr00	17137263	17137521	Unknown protein	Alias=MELO3C001467T1	0.95	53.1414
maker-chr00-exonerate_est2genome-gene-57.128-mRNA-1	chr00	17139268	17156117	Unknown protein	Alias=MELO3C003978T1,MELO3C025242T1,MELO3C004774T1,MELO3C025928T1,MELO3C005023T1,MELO3C000716T1,MELO3C004781T1	0.46	72.2992
maker-chr00-exonerate_est2genome-gene-57.23-mRNA-1	chr00	17139501	17139881	Unknown protein	Alias=MELO3C001423T1,MELO3C000473T1,MELO3C025235T1,MELO3C027401T1,MELO3C000627T1,MELO3C025236T1	0.44	84.38
maker-chr00-exonerate_est2genome-gene-57.21-mRNA-1	chr00	17139558	17139940	Unknown protein	Alias=MELO3C025235T1,MELO3C000473T1,MELO3C001423T1,MELO3C000627T1,MELO3C025236T1,MELO3C027401T1	0.49	81.5588
maker-chr00-exonerate_est2genome-gene-57.122-mRNA-1	chr00	17139711	17140100	Unknown protein	0	0.24	Alias=MELO3C004773T1,snap-chr00-processed-gene-171,22-mRNA-1,MELO3C000808T1,MELO3C026122T1,MELO3C026669T1,MELO3C004781T1,MELO3C000024T1
maker-chr00-exonerate_est2genome-gene-57.24-mRNA-1	chr00	17156043	17156337	Unknown protein	Alias=MELO3C001423T1,MELO3C001443T1,MELO3C001091T1,MELO3C027401T1,MELO3C000627T1,MELO3C025236T1,MELO3C001129T1	0.32	66.7352
maker-chr00-exonerate_est2genome-gene-57.35-mRNA-1	chr00	17170096	17170716	Unknown protein	Alias=MELO3C026669T1,MELO3C024054T1,MELO3C000630T1,MELO3C000808T1,MELO3C000986T1,MELO3C027400T1,MELO3C027294T1,MELO3C001211T1,MELO3C025245T1,MELO3C000455T1,MELO3C000633T1,MELO3C024636T1,MELO3C025937T1,MELO3C000163T1,MELO3C000725T1,MELO3C025237T1,MELO3C025239T1,MELO3C022872T1,MELO3C000461T1	0	64.1523
maker-chr00-exonerate_est2genome-gene-57.137-mRNA-1	chr00	17170209	17170615	Unknown protein	Alias=MELO3C001616T1,MELO3C001171T1,MELO3C005022T1,MELO3C001423T1,MELO3C001687T1,MELO3C025235T1,MELO3C001273T1,MELO3C026985T1,MELO3C001443T1,MELO3C027401T1,MELO3C001264T1,MELO3C001105T1,MELO3C001091T1,MELO3C000862T1,MELO3C000216T1,MELO3C000791T1,MELO3C025236T1	0.17	85.5
maker-chr00-exonerate_est2genome-gene-57.149-mRNA-1	chr00	17170490	17170716	Unknown protein	Alias=MELO3C000791T1,MELO3C025236T1,MELO3C000216T1,MELO3C001091T1,MELO3C001264T1,MELO3C027401T1,MELO3C026985T1,MELO3C025235T1,MELO3C001687T1	0.28	70.24
maker-chr00-exonerate_est2genome-gene-57.34-mRNA-1	chr00	17170507	17170716	Unknown protein	Alias=MELO3C025937T1,MELO3C000163T1,MELO3C025237T1,MELO3C000461T1,MELO3C000455T1,MELO3C000633T1,MELO3C024636T1,MELO3C027400T1,MELO3C024054T1,MELO3C000630T1	0.37	71.4587
snap-chr00-processed-gene-172.11-mRNA-1	chr00	17225138	17235028	Retrotransposon protein, putative, Ty3-gypsy subclass	0	0.6	0
maker-chr00-exonerate_est2genome-gene-57.152-mRNA-1	chr00	17238138	17238491	Unknown protein	Alias=MELO3C000741T1,MELO3C000698T1,MELO3C001030T1	0.16	80.3821
maker-chr00-exonerate_est2genome-gene-57.48-mRNA-1	chr00	17238155	17238622	Unknown protein	Alias=MELO3C000749T1	1	88
maker-chr00-exonerate_est2genome-gene-57.155-mRNA-1	chr00	17241905	17242381	Transposon TX1 uncharacterized	Alias=MELO3C000679T1	0	100
snap_masked-chr00-processed-gene-172.8-mRNA-1	chr00	17258731	17260237	Unknown protein	0	0.52	0
maker-chr00-exonerate_est2genome-gene-57.72-mRNA-1	chr00	17308075	17308604	Unknown protein	Alias=MELO3C000024T1,MELO3C022872T1,MELO3C001760T1,MELO3C000716T1,MELO3C004676T1,MELO3C024637T1,MELO3C000383T1,MELO3C020221T1,MELO3C004709T1,MELO3C022807T1,MELO3C026122T1,MELO3C027294T1,MELO3C025242T1	0.39	85.3829
maker-chr00-exonerate_est2genome-gene-57.68-mRNA-1	chr00	17308075	17308791	Unknown protein	Alias=MELO3C004772T1,MELO3C000214T1,MELO3C000024T1,MELO3C000716T1,MELO3C004676T1,MELO3C022872T1,MELO3C024637T1,MELO3C026993T1,MELO3C000383T1,MELO3C004709T1,MELO3C026983T1,MELO3C020221T1,MELO3C027294T1,MELO3C025242T1,MELO3C026122T1,MELO3C022807T1	0.35	85.1
maker-chr00-exonerate_est2genome-gene-57.165-mRNA-1	chr00	17308110	17308565	Unknown protein	Alias=MELO3C000700T1,MELO3C001171T1,MELO3C025235T1,MELO3C000473T1,MELO3C001694T1,MELO3C005022T1,MELO3C001423T1,MELO3C001457T1,MELO3C001053T1	0.34	86.3422
maker-chr00-exonerate_est2genome-gene-57.162-mRNA-1	chr00	17308168	17308782	Unknown protein	Alias=MELO3C001457T1,MELO3C001053T1,MELO3C000791T1,MELO3C001171T1,MELO3C000700T1,MELO3C001273T1,MELO3C025235T1,MELO3C000473T1,MELO3C001694T1,MELO3C001423T1,MELO3C005022T1	0.29	83.4662
maker-chr00-exonerate_est2genome-gene-57.74-mRNA-1	chr00	17316841	17317450	Unknown protein	Alias=MELO3C001694T1,MELO3C001658T1,MELO3C005022T1,MELO3C000468T1,MELO3C001457T1,MELO3C001053T1	0.45	83.5
maker-chr00-exonerate_est2genome-gene-57.89-mRNA-1	chr00	17316861	17317018	Unknown protein	Alias=MELO3C025235T1,MELO3C000697T1	0.47	88.0418
maker-chr00-exonerate_est2genome-gene-57.187-mRNA-1	chr00	17316945	17317765	Unknown protein	Alias=MELO3C000024T1,MELO3C000163T1,MELO3C004676T1,MELO3C000716T1,MELO3C020221T1,MELO3C004709T1,MELO3C000383T1,MELO3C022807T1,MELO3C025242T1	0.08	80.9992
maker-chr00-exonerate_est2genome-gene-57.86-mRNA-1	chr00	17317082	17317343	Unknown protein	Alias=MELO3C000791T1,MELO3C025235T1,MELO3C001423T1	0.45	82.1
maker-chr00-exonerate_est2genome-gene-57.80-mRNA-1	chr00	17317280	17317561	Unknown protein	Alias=MELO3C001694T1,MELO3C025235T1,MELO3C001658T1,MELO3C005022T1,MELO3C001053T1,MELO3C000468T1,MELO3C001457T1	0.44	83.7
maker-chr00-exonerate_est2genome-gene-57.190-mRNA-1	chr00	17317283	17317857	Unknown protein	Alias=MELO3C000383T1,MELO3C020221T1,MELO3C025242T1,MELO3C022807T1,MELO3C000024T1,MELO3C004676T1,MELO3C000716T1,MELO3C026123T1,MELO3C000163T1	0.3	71.44
maker-chr00-exonerate_est2genome-gene-57.191-mRNA-1	chr00	17317367	17317857	Unknown protein	Alias=MELO3C000024T1,MELO3C004676T1,MELO3C000716T1,MELO3C000163T1,MELO3C026123T1,MELO3C000383T1,MELO3C020221T1,MELO3C022807T1,MELO3C025242T1	0.35	61.3866
maker-chr00-exonerate_est2genome-gene-57.84-mRNA-1	chr00	17317651	17317857	Unknown protein	Alias=MELO3C001694T1	0.4	70.0985
maker-chr00-exonerate_est2genome-gene-57.90-mRNA-1	chr00	17332938	17333121	Unknown protein	Alias=MELO3C013521T1	0	77.827
snap-chr00-processed-gene-173.15-mRNA-1	chr00	17338683	17342026	Unknown protein	0	0.28	0
maker-chr00-exonerate_est2genome-gene-57.91-mRNA-1	chr00	17340401	17340569	Unknown protein	Alias=MELO3C001376T1	0.35	96.5
maker-chr00-exonerate_est2genome-gene-57.93-mRNA-1	chr00	17342011	17342683	Unknown protein	Alias=MELO3C026123T1,MELO3C022807T1	1	64.8857
maker-chr00-exonerate_est2genome-gene-57.94-mRNA-1	chr00	17342227	17342591	Unknown protein	Alias=MELO3C022807T1,MELO3C026123T1	1	63.4918
maker-chr00-exonerate_est2genome-gene-57.196-mRNA-1	chr00	17347880	17348404	Unknown protein	Alias=MELO3C004773T1,MELO3C004676T1,MELO3C000716T1	0.4	82.7
maker-chr00-exonerate_est2genome-gene-57.96-mRNA-1	chr00	17347944	17348548	Unknown protein	Alias=MELO3C001105T1,MELO3C001171T1	0.13	78.7092
maker-chr00-exonerate_est2genome-gene-57.183-mRNA-1	chr00	17347944	17348400	Unknown protein	Alias=MELO3C004773T1,MELO3C004676T1,MELO3C000716T1,MELO3C027003T1	0.41	66.2051
maker-chr00-exonerate_est2genome-gene-57.97-mRNA-1	chr00	17348113	17348442	Unknown protein	Alias=MELO3C001393T1,MELO3C001171T1,MELO3C001694T1,MELO3C026060T1,MELO3C000468T1,MELO3C001105T1,MELO3C001053T1	0.23	85.5
maker-chr00-exonerate_est2genome-gene-58.90-mRNA-1	chr00	17373259	17373487	Unknown protein	Alias=MELO3C001209T1	0	70.1
maker-chr00-exonerate_est2genome-gene-58.92-mRNA-1	chr00	17383199	17383551	Unknown protein	Alias=MELO3C001284T1,MELO3C001240T1	0.18	82.6236
maker-chr00-exonerate_est2genome-gene-58.3-mRNA-1	chr00	17383300	17383524	Unknown protein	Alias=MELO3C001724T1,MELO3C000707T1,MELO3C001533T1,MELO3C001603T1,MELO3C001805T1	0	94.2
maker-chr00-exonerate_est2genome-gene-58.93-mRNA-1	chr00	17392517	17393085	Unknown protein	Alias=MELO3C000707T1	1	84.5128
maker-chr00-exonerate_est2genome-gene-58.8-mRNA-1	chr00	17392603	17392767	Unknown protein	Alias=MELO3C001013T1,MELO3C000078T1,MELO3C001800T1	0.34	97
maker-chr00-exonerate_est2genome-gene-58.9-mRNA-1	chr00	17404958	17405169	Unknown protein	Alias=MELO3C013503T1	1	58.411
maker-chr00-exonerate_est2genome-gene-58.94-mRNA-1	chr00	17404981	17405139	Unknown protein	Alias=MELO3C013503T1	0.4	77.0229
maker-chr00-exonerate_est2genome-gene-58.97-mRNA-1	chr00	17425216	17425394	Unknown protein	Alias=MELO3C001677T1,MELO3C001482T1,MELO3C001325T1	0	92.3326
maker-chr00-exonerate_est2genome-gene-58.11-mRNA-1	chr00	17425265	17425509	Unknown protein	Alias=MELO3C000918T1	0.39	86.8
maker-chr00-exonerate_est2genome-gene-58.99-mRNA-1	chr00	17430052	17430196	Unknown protein	Alias=MELO3C019672T1	0.76	67.256
maker-chr00-exonerate_est2genome-gene-58.100-mRNA-1	chr00	17430175	17430305	Unknown protein	Alias=MELO3C019672T1	0.38	58.884
maker-chr00-exonerate_est2genome-gene-58.101-mRNA-1	chr00	17430230	17430394	Unknown protein	Alias=MELO3C019672T1	0.35	56.015
maker-chr00-exonerate_est2genome-gene-58.14-mRNA-1	chr00	17430379	17430561	Unknown protein	Alias=MELO3C023988T1,MELO3C000923T1,MELO3C014207T1	0.32	94
maker-chr00-exonerate_est2genome-gene-58.12-mRNA-1	chr00	17430382	17430682	Unknown protein	Alias=MELO3C014207T1,MELO3C023988T1,MELO3C000923T1	0	82.7971
maker-chr00-exonerate_est2genome-gene-58.13-mRNA-1	chr00	17430382	17430888	Unknown protein	Alias=MELO3C000923T1,MELO3C023988T1,MELO3C014207T1	0.2	74.8522
snap-chr00-processed-gene-175.17-mRNA-1	chr00	17504182	17514038	Unknown protein	0	0.48	0
maker-chr00-exonerate_est2genome-gene-58.18-mRNA-1	chr00	17510330	17510889	Transposon protein, putative, CACTA, En/Spm sub-class	Alias=MELO3C022866T1	0.47	67.9123
snap_masked-chr00-processed-gene-175.16-mRNA-1	chr00	17530784	17532747	Unknown protein	0	0.38	0
maker-chr00-exonerate_est2genome-gene-58.21-mRNA-1	chr00	17554244	17554989	Transposon protein, putative, CACTA, En/Spm sub-class	Alias=MELO3C022866T1	0	79.8824
maker-chr00-exonerate_est2genome-gene-58.113-mRNA-1	chr00	17560007	17560176	Unknown protein	Alias=MELO3C000862T1,MELO3C001172T1	0.44	73.4056
maker-chr00-exonerate_est2genome-gene-58.22-mRNA-1	chr00	17560007	17560598	Unknown protein	Alias=MELO3C000716T1,MELO3C004781T1,MELO3C016638T1,MELO3C027003T1,MELO3C001211T1,MELO3C025242T1,MELO3C022807T1,MELO3C025245T1,MELO3C001044T1,MELO3C025234T1,MELO3C025315T1,MELO3C000383T1,MELO3C004766T1	0.08	69.3153
maker-chr00-exonerate_est2genome-gene-58.28-mRNA-1	chr00	17560105	17560815	Unknown protein	Alias=MELO3C025315T1,MELO3C001044T1,MELO3C025234T1,MELO3C025242T1,MELO3C001211T1,MELO3C001632T1,MELO3C022807T1,MELO3C025245T1,MELO3C001857T1,MELO3C000383T1,MELO3C016638T1,MELO3C000716T1,MELO3C004781T1,MELO3C000461T1,MELO3C025933T1,MELO3C027003T1,MELO3C000480T1	0.23	85.187
maker-chr00-exonerate_est2genome-gene-58.109-mRNA-1	chr00	17560242	17560654	Unknown protein	Alias=MELO3C001616T1,MELO3C000862T1	0.36	81.6
maker-chr00-exonerate_est2genome-gene-58.39-mRNA-1	chr00	17560323	17560600	Unknown protein	Alias=MELO3C025234T1,MELO3C001211T1,MELO3C025242T1,MELO3C025245T1,MELO3C022807T1,MELO3C000383T1,MELO3C016638T1,MELO3C004781T1,MELO3C000716T1,MELO3C027003T1	0.27	84.6
maker-chr00-exonerate_est2genome-gene-58.45-mRNA-1	chr00	17570110	17570415	Unknown protein	Alias=MELO3C001227T1,MELO3C001833T1,MELO3C000730T1,MELO3C001778T1,MELO3C001394T1,MELO3C001301T1	0.04	75.8362
maker-chr00-exonerate_est2genome-gene-58.118-mRNA-1	chr00	17570115	17570517	Unknown protein	Alias=MELO3C001231T1,MELO3C001859T1,MELO3C001784T1,MELO3C000588T1,MELO3C001780T1,MELO3C000852T1,MELO3C001903T1,MELO3C001737T1,MELO3C001757T1,MELO3C001560T1,MELO3C001562T1,MELO3C001228T1	0.14	85.7
maker-chr00-exonerate_est2genome-gene-58.57-mRNA-1	chr00	17594038	17594814	Unknown protein	Alias=MELO3C000716T1,MELO3C022872T1,MELO3C024637T1,MELO3C000163T1,MELO3C000725T1,MELO3C000984T1,MELO3C000633T1,MELO3C024636T1,MELO3C016642T1,MELO3C025242T1,MELO3C026122T1,MELO3C000383T1,MELO3C025928T1,MELO3C000015T1,MELO3C004709T1	0	78.7322
maker-chr00-exonerate_est2genome-gene-58.56-mRNA-1	chr00	17594057	17594569	Unknown protein	Alias=MELO3C000984T1,MELO3C016642T1,MELO3C000163T1,MELO3C025928T1,MELO3C000383T1	0.4	92.5
maker-chr00-exonerate_est2genome-gene-58.128-mRNA-1	chr00	17594313	17594873	Unknown protein	Alias=MELO3C000700T1,MELO3C001171T1,MELO3C001616T1,MELO3C026985T1,MELO3C001105T1,MELO3C001264T1,MELO3C000862T1,MELO3C001729T1,MELO3C000791T1	0.33	100
maker-chr00-exonerate_est2genome-gene-58.147-mRNA-1	chr00	17610552	17610802	Unknown protein	Alias=MELO3C000699T1	0.42	67.6591
maker-chr00-exonerate_est2genome-gene-58.68-mRNA-1	chr00	17612966	17613259	Unknown protein	Alias=MELO3C020304T1	1	65.3297
maker-chr00-exonerate_est2genome-gene-58.71-mRNA-1	chr00	17613245	17617656	Unknown protein	0	0.13	Alias=MELO3C002968T1,snap_masked-chr00-processed-gene-176,9-mRNA-1,MELO3C001394T1,MELO3C001832T1,MELO3C000702T1,MELO3C001382T1,MELO3C001217T1,MELO3C000638T1,MELO3C000435T1,MELO3C001205T1,MELO3C001496T1,MELO3C001893T1,MELO3C001262T1,MELO3C000357T1,MELO3C001833T1,MELO3C000730T1,MELO3C001084T1
maker-chr00-exonerate_est2genome-gene-58.157-mRNA-1	chr00	17617135	17617280	Unknown protein	Alias=MELO3C001538T1	0.92	63.8664
maker-chr00-exonerate_est2genome-gene-58.151-mRNA-1	chr00	17617337	17617644	Unknown protein	Alias=MELO3C001560T1,MELO3C001562T1,MELO3C001228T1,MELO3C001231T1,MELO3C001278T1,MELO3C000852T1,MELO3C001903T1	0.4	93.5
maker-chr00-exonerate_est2genome-gene-58.161-mRNA-1	chr00	17619078	17619232	Unknown protein	Alias=MELO3C000078T1,MELO3C001800T1,MELO3C019038T1	0.45	83.0603
maker-chr00-exonerate_est2genome-gene-58.162-mRNA-1	chr00	17636809	17636947	Unknown protein	Alias=MELO3C001771T1	1	87.1
maker-chr00-exonerate_est2genome-gene-58.89-mRNA-1	chr00	17660127	17660427	Unknown protein	Alias=MELO3C001663T1	1	80.6922
maker-chr00-exonerate_est2genome-gene-58.167-mRNA-1	chr00	17660149	17660442	Unknown protein	Alias=MELO3C001403T1,MELO3C000717T1	1	100
maker-chr00-exonerate_est2genome-gene-59.140-mRNA-1	chr00	17697825	17697957	Unknown protein	Alias=MELO3C013503T1	0.31	51.7328
maker-chr00-exonerate_est2genome-gene-59.3-mRNA-1	chr00	17697858	17698018	Unknown protein	Alias=MELO3C013503T1	0.47	75.9769
maker-chr00-exonerate_est2genome-gene-59.144-mRNA-1	chr00	17707860	17708291	Unknown protein	Alias=MELO3C001180T1,MELO3C000418T1,MELO3C000765T1,MELO3C000705T1	0.39	100
maker-chr00-exonerate_est2genome-gene-59.147-mRNA-1	chr00	17715513	17715979	Unknown protein	Alias=MELO3C001694T1,MELO3C001443T1,MELO3C000714T1,MELO3C000862T1,MELO3C026060T1,MELO3C000216T1	0.31	99.8
maker-chr00-exonerate_est2genome-gene-59.4-mRNA-1	chr00	17715617	17716139	Unknown protein	Alias=MELO3C022807T1,MELO3C025245T1,MELO3C000630T1,MELO3C024637T1,MELO3C000672T1,MELO3C000716T1,MELO3C024636T1,MELO3C000455T1,MELO3C000006T1	0.41	84
maker-chr00-exonerate_est2genome-gene-59.10-mRNA-1	chr00	17715735	17716265	Unknown protein	Alias=MELO3C000984T1,MELO3C000006T1,MELO3C024636T1,MELO3C000455T1,MELO3C000672T1,MELO3C000461T1,MELO3C000716T1,MELO3C025239T1,MELO3C024637T1,MELO3C000630T1,MELO3C025245T1,MELO3C022807T1	0.28	82.6
maker-chr00-exonerate_est2genome-gene-59.153-mRNA-1	chr00	17715913	17716201	Unknown protein	Alias=MELO3C001171T1,MELO3C000697T1,MELO3C000216T1,MELO3C000862T1,MELO3C000524T1,MELO3C000714T1	0.38	82.1451
maker-chr00-exonerate_est2genome-gene-59.161-mRNA-1	chr00	17736260	17736807	Unknown protein	Alias=MELO3C023988T1,MELO3C010340T1,MELO3C000457T1,MELO3C000923T1,MELO3C027234T1,MELO3C015742T1,MELO3C014207T1	0.27	74.0789
maker-chr00-exonerate_est2genome-gene-59.41-mRNA-1	chr00	17772322	17772685	Unknown protein	Alias=MELO3C025236T1,MELO3C022810T1,MELO3C001091T1,MELO3C001423T1,MELO3C001171T1,MELO3C000700T1	0.17	69.7292
maker-chr00-exonerate_est2genome-gene-59.43-mRNA-1	chr00	17772365	17772779	Unknown protein	Alias=MELO3C001171T1,MELO3C000700T1,MELO3C001423T1,MELO3C001091T1,MELO3C025236T1,MELO3C022810T1	0.27	87.7
maker-chr00-exonerate_est2genome-gene-59.170-mRNA-1	chr00	17772467	17773429	Unknown protein	Alias=MELO3C026122T1,MELO3C025242T1,MELO3C004708T1,MELO3C000808T1,MELO3C027400T1,MELO3C004775T1,MELO3C025928T1,MELO3C004709T1,MELO3C026669T1,MELO3C025934T1,MELO3C027130T1,MELO3C005023T1,MELO3C000725T1,MELO3C000633T1,MELO3C027304T1	0.13	85.1
maker-chr00-exonerate_est2genome-gene-59.174-mRNA-1	chr00	17772471	17773333	Unknown protein	Alias=MELO3C000633T1,MELO3C027304T1,MELO3C000725T1,MELO3C005023T1,MELO3C027130T1,MELO3C025934T1,MELO3C004709T1,MELO3C026669T1,MELO3C025928T1,MELO3C004708T1,MELO3C004775T1,MELO3C027400T1,MELO3C000808T1,MELO3C026122T1,MELO3C025242T1	0.15	84.8
maker-chr00-exonerate_est2genome-gene-59.40-mRNA-1	chr00	17772977	17773441	Unknown protein	Alias=MELO3C026985T1,MELO3C025235T1,MELO3C000626T1,MELO3C001091T1,MELO3C000714T1,MELO3C001711T1,MELO3C022810T1,MELO3C001729T1,MELO3C000753T1	0.22	86.7
maker-chr00-exonerate_est2genome-gene-59.44-mRNA-1	chr00	17776924	17777145	Unknown protein	0	0.24	Alias=snap-chr00-processed-gene-177,10-mRNA-1,MELO3C021525T1,MELO3C000721T1,MELO3C000724T1
maker-chr00-exonerate_est2genome-gene-59.187-mRNA-1	chr00	17779417	17779584	Unknown protein	Alias=MELO3C008168T1	1	82.5227
maker-chr00-exonerate_est2genome-gene-59.47-mRNA-1	chr00	17829107	17829670	Unknown protein	Alias=MELO3C027422T1,MELO3C001133T1,MELO3C001668T1,MELO3C000834T1,MELO3C001188T1,MELO3C000170T1,MELO3C000386T1,MELO3C000632T1,MELO3C000338T1,MELO3C001522T1,MELO3C000719T1,MELO3C000870T1,MELO3C000436T1	0.24	83.2618
maker-chr00-exonerate_est2genome-gene-59.188-mRNA-1	chr00	17829213	17829462	Unknown protein	Alias=MELO3C000550T1	1	95.2
maker-chr00-exonerate_est2genome-gene-59.202-mRNA-1	chr00	17854572	17854738	Unknown protein	Alias=MELO3C001484T1	1	86.9875
maker-chr00-exonerate_est2genome-gene-59.65-mRNA-1	chr00	17854576	17855139	Unknown protein	Alias=MELO3C001069T1,MELO3C001382T1,MELO3C001217T1,MELO3C001778T1,MELO3C001496T1,MELO3C000435T1,MELO3C001205T1,MELO3C001832T1,MELO3C001394T1,MELO3C001301T1,MELO3C001227T1,MELO3C001243T1,MELO3C000730T1,MELO3C000357T1,MELO3C001433T1	0.25	100
maker-chr00-exonerate_est2genome-gene-59.195-mRNA-1	chr00	17854764	17855081	Unknown protein	Alias=MELO3C001562T1,MELO3C001228T1,MELO3C001560T1,MELO3C000588T1,MELO3C001780T1,MELO3C000852T1,MELO3C001784T1,MELO3C001737T1,MELO3C001903T1,MELO3C001231T1,MELO3C001859T1,MELO3C001278T1	0.41	73.3498
maker-chr00-exonerate_est2genome-gene-59.207-mRNA-1	chr00	17856589	17857085	Gag-pro-like protein	Alias=MELO3C004102T1,MELO3C000723T1,MELO3C013301T1,MELO3C016637T1	0.37	91.2754
maker-chr00-exonerate_est2genome-gene-59.226-mRNA-1	chr00	17859990	17860679	Unknown protein	Alias=MELO3C000672T1,MELO3C000007T1,MELO3C025239T1,MELO3C000725T1,MELO3C025931T1,MELO3C000669T1,MELO3C000142T1,MELO3C022807T1,MELO3C025242T1,MELO3C004708T1,MELO3C027400T1,MELO3C000383T1,MELO3C000963T1,MELO3C004709T1	0.31	64.5542
maker-chr00-exonerate_est2genome-gene-59.85-mRNA-1	chr00	17859995	17860621	Unknown protein	Alias=MELO3C000983T1,MELO3C001264T1,MELO3C001493T1,MELO3C025236T1,MELO3C001443T1,MELO3C000473T1,MELO3C001658T1	0.38	86.73
maker-chr00-exonerate_est2genome-gene-59.241-mRNA-1	chr00	17877147	17877866	Unknown protein	Alias=MELO3C016641T1,MELO3C023141T1,MELO3C000884T1,MELO3C000686T1,MELO3C023095T1,MELO3C013501T1,MELO3C027307T1	0.37	84.0801
maker-chr00-exonerate_est2genome-gene-59.245-mRNA-1	chr00	17877148	17877316	Unknown protein	Alias=MELO3C027307T1,MELO3C023095T1,MELO3C016641T1	0.45	96.4
maker-chr00-exonerate_est2genome-gene-59.102-mRNA-1	chr00	17899719	17899931	Unknown protein	Alias=MELO3C000726T1,MELO3C000610T1,MELO3C025246T1,MELO3C000570T1,MELO3C023864T1	0.45	100
maker-chr00-exonerate_est2genome-gene-59.122-mRNA-1	chr00	17909563	17909988	Unknown protein	Alias=MELO3C000672T1,MELO3C000838T1,MELO3C026993T1,MELO3C000984T1,MELO3C000633T1,MELO3C022807T1,MELO3C004708T1,MELO3C000986T1,MELO3C025928T1,MELO3C000630T1,MELO3C000383T1	0.25	82.8279
maker-chr00-exonerate_est2genome-gene-59.111-mRNA-1	chr00	17909629	17910355	Unknown protein	Alias=MELO3C000984T1,MELO3C000633T1,MELO3C000672T1,MELO3C000716T1,MELO3C000838T1,MELO3C026993T1,MELO3C000725T1,MELO3C025928T1,MELO3C000630T1,MELO3C000383T1,MELO3C022807T1,MELO3C025932T1,MELO3C004708T1,MELO3C000986T1	0.08	66.3571
maker-chr00-exonerate_est2genome-gene-59.257-mRNA-1	chr00	17909650	17909951	Unknown protein	Alias=MELO3C001694T1,MELO3C001616T1,MELO3C001711T1	0.2	84.5202
maker-chr00-exonerate_est2genome-gene-59.253-mRNA-1	chr00	17909851	17910240	Unknown protein	Alias=MELO3C001616T1,MELO3C001694T1,MELO3C026985T1,MELO3C001711T1	0.5	71.0165
maker-chr00-exonerate_est2genome-gene-59.136-mRNA-1	chr00	17927288	17932851	Unknown protein	0	0.27	Alias=snap-chr00-processed-gene-179,6-mRNA-1,MELO3C001227T1,MELO3C000536T1,MELO3C000580T1,MELO3C001032T1,MELO3C001003T1,MELO3C001205T1,MELO3C001875T1
maker-chr00-exonerate_est2genome-gene-59.259-mRNA-1	chr00	17927367	17940874	Unknown protein	0	0.32	Alias=MELO3C001066T1,MELO3C001776T1,snap_masked-chr00-processed-gene-179,9-mRNA-1,MELO3C001743T1
snap-chr00-processed-gene-179.18-mRNA-1	chr00	17968080	17972253	Unknown protein	0	0.3	0
maker-chr00-exonerate_est2genome-gene-60.2-mRNA-1	chr00	17970011	17970305	Unknown protein	Alias=MELO3C001832T1,MELO3C000735T1,MELO3C001893T1,MELO3C001382T1,MELO3C001205T1,MELO3C000638T1,MELO3C001605T1,MELO3C000357T1	0.31	81.3035
maker-chr00-exonerate_est2genome-gene-60.11-mRNA-1	chr00	17988499	17989273	Unknown protein	Alias=MELO3C001211T1,MELO3C026122T1,MELO3C022807T1,MELO3C027400T1,MELO3C004775T1,MELO3C004708T1,MELO3C000383T1,MELO3C000187T1,MELO3C001140T1,MELO3C000461T1,MELO3C024637T1,MELO3C025937T1,MELO3C025931T1,MELO3C000006T1,MELO3C004711T1	0.06	70.1779
maker-chr00-exonerate_est2genome-gene-60.29-mRNA-1	chr00	17988536	17988977	Unknown protein	Alias=MELO3C025931T1,MELO3C025937T1,MELO3C024637T1,MELO3C000187T1,MELO3C000383T1,MELO3C004708T1,MELO3C004775T1,MELO3C027400T1,MELO3C022807T1,MELO3C026122T1,MELO3C001211T1	0.24	79.2
maker-chr00-exonerate_est2genome-gene-60.69-mRNA-1	chr00	17988557	17988886	Unknown protein	Alias=MELO3C000862T1,MELO3C025236T1,MELO3C001129T1,MELO3C001171T1,MELO3C001616T1,MELO3C000700T1,MELO3C000586T1	0.26	82.1528
maker-chr00-exonerate_est2genome-gene-60.64-mRNA-1	chr00	17988670	17989079	Unknown protein	Alias=MELO3C000586T1,MELO3C000700T1,MELO3C001171T1,MELO3C001616T1,MELO3C001694T1,MELO3C001658T1,MELO3C026060T1,MELO3C001457T1,MELO3C000524T1,MELO3C001105T1,MELO3C001091T1,MELO3C000862T1,MELO3C001159T1,MELO3C001129T1,MELO3C025236T1,MELO3C000627T1	0.21	82.601
maker-chr00-exonerate_est2genome-gene-60.71-mRNA-1	chr00	17988708	17989009	Unknown protein	Alias=MELO3C000586T1,MELO3C000700T1,MELO3C001171T1,MELO3C001616T1,MELO3C001694T1,MELO3C026060T1,MELO3C001457T1,MELO3C001091T1,MELO3C000862T1,MELO3C001159T1,MELO3C001129T1,MELO3C025236T1	0.28	85.1
maker-chr00-exonerate_est2genome-gene-60.65-mRNA-1	chr00	17988826	17989238	Unknown protein	Alias=MELO3C001658T1,MELO3C001694T1,MELO3C000700T1,MELO3C001616T1,MELO3C001171T1,MELO3C000586T1,MELO3C000627T1,MELO3C025236T1,MELO3C001091T1,MELO3C001105T1,MELO3C000524T1,MELO3C001457T1,MELO3C001159T1,MELO3C000862T1,MELO3C026060T1	0.39	83.7984
maker-chr00-exonerate_est2genome-gene-60.79-mRNA-1	chr00	17994233	17994692	Unknown protein	Alias=MELO3C019672T1,MELO3C001455T1	1	83
maker-chr00-exonerate_est2genome-gene-60.80-mRNA-1	chr00	17994304	17994469	Unknown protein	Alias=MELO3C019672T1,MELO3C001455T1	0	69.4575
snap-chr00-processed-gene-180.4-mRNA-1	chr00	17994660	17996601	Transposase	0	0.07	0
maker-chr00-exonerate_est2genome-gene-60.84-mRNA-1	chr00	18033300	18033500	Unknown protein	Alias=MELO3C001833T1,MELO3C001433T1	0.45	77.4683
maker-chr00-exonerate_est2genome-gene-60.31-mRNA-1	chr00	18033300	18033466	Unknown protein	Alias=MELO3C001846T1,MELO3C001503T1,MELO3C001784T1	0.04	77.9227
maker-chr00-exonerate_est2genome-gene-60.35-mRNA-1	chr00	18049436	18049793	Unknown protein	Alias=MELO3C001605T1,MELO3C000315T1,MELO3C001433T1	0.45	57.5104
maker-chr00-exonerate_est2genome-gene-60.86-mRNA-1	chr00	18049453	18049677	Unknown protein	Alias=MELO3C001734T1	0.42	65.7922
snap-chr00-processed-gene-180.12-mRNA-1	chr00	18076379	18080966	Unknown protein	0	0.36	0
maker-chr00-exonerate_est2genome-gene-60.88-mRNA-1	chr00	18080704	18080939	Unknown protein	Alias=MELO3C000127T1,MELO3C025988T1,MELO3C023791T1	0	92.4
maker-chr00-exonerate_est2genome-gene-60.92-mRNA-1	chr00	18141438	18141781	Unknown protein	Alias=MELO3C001875T1,MELO3C001496T1,MELO3C000536T1,MELO3C000739T1,MELO3C001227T1,MELO3C001106T1	0.28	87.045
maker-chr00-exonerate_est2genome-gene-60.41-mRNA-1	chr00	18141476	18141661	Unknown protein	Alias=MELO3C001743T1,MELO3C001776T1	0.45	93.2
maker-chr00-exonerate_est2genome-gene-60.46-mRNA-1	chr00	18188785	18188922	Unknown protein	Alias=MELO3C001484T1	0.43	59.8463
maker-chr00-snap-gene-182.0-mRNA-1	chr00	18189361	18189576	Unknown protein	0	0.3	0
maker-chr00-exonerate_est2genome-gene-60.49-mRNA-1	chr00	18205037	18205246	Unknown protein	Alias=MELO3C027080T1	1	90
snap_masked-chr00-processed-gene-182.12-mRNA-1	chr00	18230274	18232622	Unknown protein	0	0.33	0
maker-chr00-exonerate_est2genome-gene-60.50-mRNA-1	chr00	18234233	18234481	Unknown protein	Alias=MELO3C011639T1	0.36	93.6
maker-chr00-exonerate_est2genome-gene-60.99-mRNA-1	chr00	18234255	18234437	Unknown protein	Alias=MELO3C000755T1	0.36	100
maker-chr00-exonerate_est2genome-gene-60.52-mRNA-1	chr00	18244755	18245007	Unknown protein	Alias=MELO3C000758T1,MELO3C018238T1,MELO3C015020T1,MELO3C000720T1,MELO3C000430T1	0.09	100
maker-chr00-exonerate_est2genome-gene-60.100-mRNA-1	chr00	18244773	18244995	Unknown protein	Alias=MELO3C000205T1	0.03	96
maker-chr00-exonerate_est2genome-gene-61.50-mRNA-1	chr00	18290108	18290467	Unknown protein	Alias=MELO3C000750T1	0	100
maker-chr00-exonerate_est2genome-gene-61.0-mRNA-1	chr00	18290180	18290374	Unknown protein	Alias=MELO3C006041T1	1	88.2991
maker-chr00-exonerate_est2genome-gene-61.53-mRNA-1	chr00	18301167	18301513	Unknown protein	Alias=MELO3C003978T1	0.91	82.7
maker-chr00-exonerate_est2genome-gene-61.54-mRNA-1	chr00	18301545	18301760	Unknown protein	Alias=MELO3C001464T1,MELO3C000767T1,MELO3C000214T1	0.36	73.4253
maker-chr00-exonerate_est2genome-gene-61.2-mRNA-1	chr00	18317320	18317754	Unknown protein	Alias=MELO3C000749T1	0.02	100
snap_masked-chr00-processed-gene-184.12-mRNA-1	chr00	18350951	18351226	Unknown protein	0	0.38	Alias=MELO3C025242T1,snap_masked-chr00-processed-gene-184,12-mRNA-1
maker-chr00-exonerate_est2genome-gene-61.64-mRNA-1	chr00	18351063	18360688	Unknown protein	Alias=MELO3C000716T1,MELO3C000725T1,MELO3C025242T1,MELO3C025928T1,MELO3C000383T1	0.41	82.7
maker-chr00-exonerate_est2genome-gene-61.3-mRNA-1	chr00	18351118	18360697	Unknown protein	Alias=MELO3C027401T1,MELO3C001264T1,MELO3C001616T1,MELO3C000700T1,MELO3C001443T1,MELO3C001687T1,MELO3C005022T1	0.36	85.2
maker-chr00-exonerate_est2genome-gene-61.7-mRNA-1	chr00	18351176	18375859	Unknown protein	Alias=MELO3C001171T1	0.41	87.4
maker-chr00-exonerate_est2genome-gene-61.9-mRNA-1	chr00	18351434	18360770	Unknown protein	Alias=MELO3C001687T1,MELO3C001616T1,MELO3C000700T1,MELO3C000862T1,MELO3C027401T1	0.37	85.0325
maker-chr00-exonerate_est2genome-gene-61.16-mRNA-1	chr00	18375709	18398108	Unknown protein	Alias=MELO3C001443T1	0.71	84.1
maker-chr00-exonerate_est2genome-gene-61.70-mRNA-1	chr00	18375718	18376244	Unknown protein	0	0.18	Alias=snap_masked-chr00-processed-gene-184,18-mRNA-1,MELO3C027400T1,MELO3C005023T1
maker-chr00-exonerate_est2genome-gene-61.65-mRNA-1	chr00	18396445	18398218	Unknown protein	0	0.37	Alias=snap_masked-chr00-processed-gene-184,21-mRNA-1,MELO3C025242T1,MELO3C025928T1
maker-chr00-exonerate_est2genome-gene-61.80-mRNA-1	chr00	18404317	18404536	Unknown protein	Alias=MELO3C017916T1	0	88.2981
maker-chr00-exonerate_est2genome-gene-61.23-mRNA-1	chr00	18410325	18410630	Ty3-gypsy retrotransposon protein	Alias=MELO3C025207T1	0.24	88.6
maker-chr00-exonerate_est2genome-gene-61.24-mRNA-1	chr00	18437160	18437327	Retrotransposon protein	Alias=MELO3C027394T1,MELO3C001675T1	0	87.4
snap-chr00-processed-gene-184.55-mRNA-1	chr00	18439214	18446803	Unknown protein	0	0.62	0
maker-chr00-exonerate_est2genome-gene-61.26-mRNA-1	chr00	18442724	18443236	Unknown protein	Alias=MELO3C000950T1	1	74.0327
maker-chr00-exonerate_est2genome-gene-61.31-mRNA-1	chr00	18508687	18509120	Unknown protein	Alias=MELO3C001605T1,MELO3C000660T1,MELO3C013303T1	0.39	62.6018
maker-chr00-exonerate_est2genome-gene-61.36-mRNA-1	chr00	18517296	18517523	Unknown protein	Alias=MELO3C017594T1	0.4	93.9
maker-chr00-exonerate_est2genome-gene-61.98-mRNA-1	chr00	18531608	18531866	Unknown protein	Alias=MELO3C010265T1,MELO3C021635T1	0.24	83.8
maker-chr00-exonerate_est2genome-gene-61.39-mRNA-1	chr00	18531629	18532079	Unknown protein	Alias=MELO3C015046T1,MELO3C000764T1,MELO3C025999T1,MELO3C024089T1,MELO3C016103T1,MELO3C014188T1,MELO3C011579T1,MELO3C026063T1,MELO3C019439T1,MELO3C025513T1	0.17	86.3
maker-chr00-exonerate_est2genome-gene-61.101-mRNA-1	chr00	18546518	18546719	Unknown protein	Alias=MELO3C001570T1	0.63	76.5351
maker-chr00-exonerate_est2genome-gene-61.48-mRNA-1	chr00	18546519	18546662	Unknown protein	Alias=MELO3C001905T1	0.48	80.8482
maker-chr00-exonerate_est2genome-gene-61.102-mRNA-1	chr00	18550100	18550685	Transposon protein, putative, CACTA, En/Spm sub-class	Alias=MELO3C018989T1,MELO3C025556T1,MELO3C027381T1,MELO3C023639T1,MELO3C019057T1,MELO3C027113T1,MELO3C000120T1	0.39	94.43
maker-chr00-exonerate_est2genome-gene-61.109-mRNA-1	chr00	18550100	18550327	Unknown protein	Alias=MELO3C027113T1,MELO3C023639T1,MELO3C019057T1,MELO3C027381T1,MELO3C025556T1,MELO3C018989T1	0.45	81.5959
maker-chr00-exonerate_est2genome-gene-62.122-mRNA-1	chr00	18574311	18575334	Unknown protein	Alias=MELO3C000383T1,MELO3C025242T1,MELO3C000582T1,MELO3C000838T1,MELO3C004762T1,MELO3C000716T1,MELO3C004781T1	0.4	80.8805
maker-chr00-exonerate_est2genome-gene-62.117-mRNA-1	chr00	18574311	18575037	Unknown protein	Alias=MELO3C000838T1,MELO3C004781T1,MELO3C000716T1,MELO3C004762T1,MELO3C022872T1,MELO3C000582T1,MELO3C004777T1,MELO3C000984T1,MELO3C025242T1,MELO3C022807T1,MELO3C004774T1,MELO3C000383T1	0.34	79.1371
maker-chr00-exonerate_est2genome-gene-62.7-mRNA-1	chr00	18574493	18575144	Unknown protein	Alias=MELO3C001423T1,MELO3C001264T1,MELO3C000468T1	0.74	83
maker-chr00-exonerate_est2genome-gene-62.17-mRNA-1	chr00	18574604	18574832	Unknown protein	Alias=MELO3C001053T1,MELO3C026060T1,MELO3C001457T1,MELO3C001694T1,MELO3C001658T1,MELO3C001432T1	0.33	82.2448
maker-chr00-exonerate_est2genome-gene-62.124-mRNA-1	chr00	18574701	18575384	Unknown protein	Alias=MELO3C003978T1,MELO3C000767T1	0.44	85.6
maker-chr00-exonerate_est2genome-gene-62.22-mRNA-1	chr00	18575067	18575248	Unknown protein	Alias=MELO3C001053T1,MELO3C001264T1,MELO3C001457T1,MELO3C001172T1,MELO3C026060T1,MELO3C001694T1,MELO3C001273T1,MELO3C001432T1	0	85.9754
maker-chr00-exonerate_est2genome-gene-62.39-mRNA-1	chr00	18597965	18598409	Unknown protein	Alias=MELO3C022872T1,MELO3C004762T1,MELO3C004781T1,MELO3C000838T1,MELO3C000630T1,MELO3C025242T1,MELO3C000808T1	0.25	81.8196
maker-chr00-exonerate_est2genome-gene-62.134-mRNA-1	chr00	18598098	18598814	Unknown protein	Alias=MELO3C001264T1,MELO3C001457T1,MELO3C001172T1,MELO3C001694T1,MELO3C001293T1	0.29	83.2204
maker-chr00-exonerate_est2genome-gene-62.139-mRNA-1	chr00	18598203	18598469	Unknown protein	Alias=MELO3C001136T1,MELO3C000697T1,MELO3C026985T1	0.34	77.2133
maker-chr00-exonerate_est2genome-gene-62.44-mRNA-1	chr00	18598440	18598718	Unknown protein	0	0.12	Alias=MELO3C000984T1,snap-chr00-processed-gene-186,2-mRNA-1,MELO3C004781T1,MELO3C004762T1,MELO3C000716T1,MELO3C022872T1,MELO3C000672T1,MELO3C000838T1,MELO3C000383T1,MELO3C026669T1,MELO3C004766T1,MELO3C025242T1,MELO3C022807T1,MELO3C000808T1
maker-chr00-exonerate_est2genome-gene-62.45-mRNA-1	chr00	18621868	18622133	Unknown protein	Alias=MELO3C000765T1	0	100
snap_masked-chr00-processed-gene-186.20-mRNA-1	chr00	18633642	18634681	Unknown protein	0	0.42	0
snap-chr00-processed-gene-186.12-mRNA-1	chr00	18634801	18636878	Unknown protein	0	0.64	0
maker-chr00-exonerate_est2genome-gene-62.143-mRNA-1	chr00	18666749	18667189	Unknown protein	Alias=snap-chr00-processed-gene-186.27-mRNA-1	0.35	97.5
maker-chr00-exonerate_est2genome-gene-62.48-mRNA-1	chr00	18684734	18685119	Unknown protein	Alias=MELO3C001316T1,MELO3C000422T1,MELO3C000648T1,MELO3C000775T1	0	83.1874
maker-chr00-exonerate_est2genome-gene-62.146-mRNA-1	chr00	18684859	18685119	Unknown protein	Alias=MELO3C001445T1,MELO3C001086T1,MELO3C026867T1	0.39	56.5263
maker-chr00-exonerate_est2genome-gene-62.148-mRNA-1	chr00	18684960	18685118	Unknown protein	Alias=MELO3C026867T1,MELO3C001445T1	0.43	58.2347
maker-chr00-exonerate_est2genome-gene-62.150-mRNA-1	chr00	18699032	18699337	Ty3-gypsy retrotransposon protein	Alias=MELO3C025207T1	0.24	96.1
maker-chr00-exonerate_est2genome-gene-62.55-mRNA-1	chr00	18710243	18710429	Unknown protein	Alias=MELO3C026350T1,MELO3C000160T1	0.22	59.2155
maker-chr00-exonerate_est2genome-gene-62.50-mRNA-1	chr00	18710274	18710530	Unknown protein	Alias=MELO3C000160T1,MELO3C026350T1	0.11	84.4
maker-chr00-exonerate_est2genome-gene-62.152-mRNA-1	chr00	18745202	18745375	Unknown protein	Alias=MELO3C026474T1	1	90.8
maker-chr00-exonerate_est2genome-gene-62.67-mRNA-1	chr00	18751630	18752240	Unknown protein	Alias=MELO3C000778T1,MELO3C000716T1,MELO3C026993T1,MELO3C024637T1,MELO3C000528T1,MELO3C025937T1,MELO3C027003T1,MELO3C022807T1,MELO3C026122T1,MELO3C025932T1,MELO3C025242T1,MELO3C003978T1,MELO3C000963T1,MELO3C004709T1,MELO3C001785T1	0.09	83.5884
maker-chr00-exonerate_est2genome-gene-62.164-mRNA-1	chr00	18751674	18751937	Unknown protein	Alias=MELO3C001508T1,MELO3C000700T1,MELO3C001658T1,MELO3C000473T1,MELO3C001264T1,MELO3C001729T1,MELO3C001722T1	0.58	87.5
maker-chr00-exonerate_est2genome-gene-62.154-mRNA-1	chr00	18751789	18752316	Unknown protein	Alias=MELO3C001457T1,MELO3C001105T1,MELO3C001264T1,MELO3C026060T1,MELO3C001053T1,MELO3C000700T1,MELO3C001658T1,MELO3C005022T1,MELO3C001443T1,MELO3C000473T1,MELO3C001694T1	0	78.4101
maker-chr00-exonerate_est2genome-gene-62.65-mRNA-1	chr00	18751806	18752316	Unknown protein	Alias=MELO3C000716T1,MELO3C022809T1,MELO3C022807T1,MELO3C025242T1	0.49	82.7154
maker-chr00-exonerate_est2genome-gene-62.76-mRNA-1	chr00	18752054	18752316	Unknown protein	Alias=MELO3C025937T1,MELO3C000528T1,MELO3C026993T1,MELO3C000716T1,MELO3C001785T1,MELO3C004709T1,MELO3C000963T1,MELO3C025242T1,MELO3C022807T1	0.38	61.6444
maker-chr00-exonerate_est2genome-gene-62.79-mRNA-1	chr00	18759274	18759552	Unknown protein	Alias=MELO3C000530T1	1	88.3
maker-chr00-exonerate_est2genome-gene-62.83-mRNA-1	chr00	18783554	18783970	Unknown protein	Alias=MELO3C000870T1	1	77.4883
maker-chr00-exonerate_est2genome-gene-62.188-mRNA-1	chr00	18811818	18812044	Unknown protein	Alias=MELO3C001479T1	0.42	82.9895
maker-chr00-exonerate_est2genome-gene-62.189-mRNA-1	chr00	18816012	18816196	Unknown protein	Alias=MELO3C001869T1	0.43	85.4361
maker-chr00-exonerate_est2genome-gene-62.190-mRNA-1	chr00	18820882	18821286	Unknown protein	Alias=MELO3C001487T1,MELO3C001081T1,MELO3C001289T1	1	92.568
maker-chr00-exonerate_est2genome-gene-62.84-mRNA-1	chr00	18820950	18821366	Unknown protein	Alias=MELO3C000786T1,MELO3C001800T1	0.07	100
maker-chr00-exonerate_est2genome-gene-62.193-mRNA-1	chr00	18841604	18841907	Unknown protein	Alias=MELO3C012773T1,MELO3C021046T1,MELO3C001334T1,MELO3C000829T1	0.34	82.6
maker-chr00-exonerate_est2genome-gene-62.86-mRNA-1	chr00	18843292	18843744	Unknown protein	Alias=MELO3C000961T1,MELO3C000275T1,MELO3C000958T1,MELO3C001644T1	0.23	80.7
maker-chr00-exonerate_est2genome-gene-62.197-mRNA-1	chr00	18843396	18843707	Unknown protein	Alias=MELO3C000858T1	0.51	78.895
maker-chr00-exonerate_est2genome-gene-62.90-mRNA-1	chr00	18843667	18843828	Unknown protein	Alias=MELO3C000961T1,MELO3C004951T1	0.34	96.3
maker-chr00-exonerate_est2genome-gene-62.198-mRNA-1	chr00	18846702	18847006	Unknown protein	Alias=MELO3C000787T1	0.34	87.0041
maker-chr00-exonerate_est2genome-gene-62.200-mRNA-1	chr00	18849901	18850060	Unknown protein	Alias=MELO3C013503T1	0.26	73.5046
maker-chr00-exonerate_est2genome-gene-62.201-mRNA-1	chr00	18850064	18850186	Unknown protein	Alias=MELO3C013503T1	0.39	54.1072
maker-chr00-exonerate_est2genome-gene-62.202-mRNA-1	chr00	18855065	18855453	Unknown protein	Alias=MELO3C001818T1,MELO3C014913T1	1	82.8672
maker-chr00-exonerate_est2genome-gene-62.95-mRNA-1	chr00	18855109	18855661	Unknown protein	Alias=MELO3C001781T1,MELO3C001743T1,MELO3C001570T1,MELO3C000980T1,MELO3C001126T1,MELO3C001776T1,MELO3C000785T1	0.18	57.9218
maker-chr00-exonerate_est2genome-gene-62.97-mRNA-1	chr00	18855174	18855772	Unknown protein	Alias=MELO3C001743T1,MELO3C000560T1,MELO3C001781T1,MELO3C000785T1,MELO3C000980T1,MELO3C001776T1,MELO3C001126T1	0	100
maker-chr00-exonerate_est2genome-gene-62.207-mRNA-1	chr00	18855551	18855764	Unknown protein	Alias=MELO3C019664T1,MELO3C001751T1	0.02	59.9275
snap_masked-chr00-processed-gene-189.3-mRNA-1	chr00	18886012	18889941	Unknown protein	0	0.15	0
maker-chr00-exonerate_est2genome-gene-63.9-mRNA-1	chr00	18891258	18891778	Unknown protein	Alias=MELO3C001171T1,MELO3C001616T1,MELO3C000700T1,MELO3C001432T1,MELO3C001687T1,MELO3C001658T1,MELO3C001443T1,MELO3C001694T1,MELO3C000473T1,MELO3C000862T1,MELO3C001159T1,MELO3C001264T1,MELO3C001457T1,MELO3C001172T1,MELO3C000791T1	0.21	79.2499
maker-chr00-exonerate_est2genome-gene-63.82-mRNA-1	chr00	18891258	18891946	Unknown protein	Alias=MELO3C000838T1,MELO3C000725T1,MELO3C001850T1,MELO3C022872T1,MELO3C000716T1,MELO3C000445T1,MELO3C001384T1,MELO3C000379T1,MELO3C000214T1,MELO3C001528T1,MELO3C004709T1,MELO3C001785T1,MELO3C000630T1,MELO3C000383T1	0.18	72.5792
maker-chr00-exonerate_est2genome-gene-63.83-mRNA-1	chr00	18891521	18892186	Unknown protein	Alias=MELO3C024637T1,MELO3C000838T1,MELO3C000725T1,MELO3C000716T1,MELO3C022872T1,MELO3C000383T1,MELO3C000630T1	0.19	70.0149
maker-chr00-exonerate_est2genome-gene-63.8-mRNA-1	chr00	18891572	18892131	Unknown protein	Alias=MELO3C001159T1,MELO3C000626T1,MELO3C000700T1,MELO3C001432T1,MELO3C001658T1	0.2	83.1
maker-chr00-exonerate_est2genome-gene-63.20-mRNA-1	chr00	18891710	18891892	Unknown protein	Alias=MELO3C001658T1,MELO3C001432T1,MELO3C000700T1	0.4	83.1
maker-chr00-exonerate_est2genome-gene-63.29-mRNA-1	chr00	18929747	18929908	Unknown protein	Alias=MELO3C000700T1,MELO3C001694T1,MELO3C001658T1,MELO3C000862T1	0.8	61.9248
maker-chr00-exonerate_est2genome-gene-63.102-mRNA-1	chr00	18929750	18930396	Unknown protein	Alias=MELO3C000725T1,MELO3C026993T1,MELO3C025239T1,MELO3C000672T1,MELO3C027003T1,MELO3C004708T1,MELO3C003978T1,MELO3C004774T1,MELO3C022807T1,MELO3C025245T1,MELO3C000963T1,MELO3C001528T1,MELO3C004766T1,MELO3C020221T1,MELO3C000793T1	0.06	68.7523
maker-chr00-exonerate_est2genome-gene-63.26-mRNA-1	chr00	18929865	18930278	Unknown protein	Alias=MELO3C000700T1,MELO3C001091T1,MELO3C000862T1,MELO3C001129T1	0.14	86.3
snap_masked-chr00-processed-gene-189.24-mRNA-1	chr00	18974118	18974330	Transposon protein, putative, CACTA, En/Spm sub-class	0	0.37	0
maker-chr00-exonerate_est2genome-gene-63.40-mRNA-1	chr00	18982539	18983249	Unknown protein	Alias=MELO3C000798T1,MELO3C022948T1,MELO3C000774T1,MELO3C001162T1	0.04	75.2743
snap_masked-chr00-processed-gene-190.16-mRNA-1	chr00	19008200	19008475	Unknown protein	0	0.25	0
maker-chr00-exonerate_est2genome-gene-63.46-mRNA-1	chr00	19020830	19037203	Unknown protein	Alias=MELO3C004708T1	0.36	82.1
maker-chr00-exonerate_est2genome-gene-63.127-mRNA-1	chr00	19021212	19036259	Unknown protein	Alias=MELO3C001694T1,MELO3C001273T1,MELO3C001105T1	0.7	86.7
maker-chr00-exonerate_est2genome-gene-63.49-mRNA-1	chr00	19035802	19036831	Unknown protein	Alias=MELO3C004676T1,MELO3C000383T1	0.28	82.8672
maker-chr00-exonerate_est2genome-gene-63.62-mRNA-1	chr00	19035913	19036536	Unknown protein	Alias=MELO3C025937T1,MELO3C004676T1,MELO3C000963T1,MELO3C000383T1	0.3	82.7
maker-chr00-exonerate_est2genome-gene-63.125-mRNA-1	chr00	19036283	19037000	Unknown protein	Alias=MELO3C001105T1	0.66	88.3
maker-chr00-exonerate_est2genome-gene-63.60-mRNA-1	chr00	19036543	19049935	Unknown protein	Alias=MELO3C004676T1	0.37	83.4662
maker-chr00-exonerate_est2genome-gene-63.133-mRNA-1	chr00	19036921	19037203	Unknown protein	Alias=MELO3C005022T1,MELO3C000473T1,MELO3C001694T1,MELO3C001273T1	0.38	76.0101
maker-chr00-exonerate_est2genome-gene-63.134-mRNA-1	chr00	19049897	19050178	Unknown protein	Alias=MELO3C001273T1	0.33	80.464
maker-chr00-exonerate_est2genome-gene-63.66-mRNA-1	chr00	19081827	19082001	Unknown protein	Alias=MELO3C000570T1,MELO3C025246T1,MELO3C000610T1,MELO3C008591T1,MELO3C027197T1,MELO3C000726T1	1	83.8683
maker-chr00-exonerate_est2genome-gene-63.143-mRNA-1	chr00	19085287	19085524	Unknown protein	Alias=MELO3C001334T1,MELO3C000802T1,MELO3C012773T1,MELO3C021046T1,MELO3C000658T1	0.02	91.5
maker-chr00-exonerate_est2genome-gene-63.76-mRNA-1	chr00	19117779	19118140	Unknown protein	Alias=MELO3C001040T1,MELO3C000055T1,MELO3C001522T1,MELO3C000908T1,MELO3C000834T1	0.05	88.0412
maker-chr00-exonerate_est2genome-gene-63.163-mRNA-1	chr00	19117902	19118151	Unknown protein	Alias=MELO3C000814T1,MELO3C000550T1	1	90
snap-chr00-processed-gene-191.35-mRNA-1	chr00	19144505	19145459	Gag/pol protein	0	0.5	0
maker-chr00-exonerate_est2genome-gene-64.85-mRNA-1	chr00	19176324	19176617	Unknown protein	Alias=MELO3C001344T1,MELO3C026985T1,MELO3C000700T1	1	84.5716
maker-chr00-exonerate_est2genome-gene-64.6-mRNA-1	chr00	19176491	19177021	Unknown protein	Alias=MELO3C025244T1,MELO3C001715T1,MELO3C000734T1,MELO3C024637T1,MELO3C025241T1,MELO3C001760T1,MELO3C000445T1,MELO3C000766T1,MELO3C000630T1,MELO3C000383T1,MELO3C000808T1,MELO3C001632T1,MELO3C025242T1	0.05	83.257
maker-chr00-exonerate_est2genome-gene-64.86-mRNA-1	chr00	19176615	19177023	Unknown protein	Alias=MELO3C001647T1,MELO3C026985T1,MELO3C001344T1,MELO3C001136T1,MELO3C000700T1,MELO3C001264T1,MELO3C001091T1	1	81.0081
maker-chr00-exonerate_est2genome-gene-64.89-mRNA-1	chr00	19176654	19176921	Unknown protein	Alias=MELO3C001264T1,MELO3C001091T1,MELO3C001647T1,MELO3C026985T1,MELO3C001344T1,MELO3C001136T1,MELO3C000700T1	1	81
maker-chr00-exonerate_est2genome-gene-64.18-mRNA-1	chr00	19183254	19183473	Unknown protein	Alias=MELO3C001479T1,MELO3C001284T1	0.19	76.5328
maker-chr00-exonerate_est2genome-gene-64.94-mRNA-1	chr00	19183401	19183625	Unknown protein	Alias=MELO3C001021T1,MELO3C001533T1,MELO3C001588T1	0.28	96.4
snap-chr00-processed-gene-192.7-mRNA-1	chr00	19199914	19205811	Unknown protein	0	0.6	0
snap_masked-chr00-processed-gene-192.25-mRNA-1	chr00	19219950	19220584	Plant transposase (Ptta/En/Spm family)	0	0.16	0
maker-chr00-exonerate_est2genome-gene-64.98-mRNA-1	chr00	19247611	19248031	Reverse transcriptase	Alias=MELO3C001081T1,MELO3C001289T1,MELO3C000815T1	1	100
maker-chr00-exonerate_est2genome-gene-64.22-mRNA-1	chr00	19247662	19248151	Unknown protein	Alias=MELO3C000786T1	0.11	77.961
maker-chr00-exonerate_est2genome-gene-64.24-mRNA-1	chr00	19251723	19252301	Unknown protein	Alias=MELO3C001091T1,MELO3C001457T1,MELO3C000862T1,MELO3C001172T1,MELO3C025236T1,MELO3C000700T1,MELO3C001171T1,MELO3C001616T1,MELO3C001432T1,MELO3C001694T1,MELO3C000473T1	0.11	61.2684
maker-chr00-exonerate_est2genome-gene-64.101-mRNA-1	chr00	19251734	19252596	Unknown protein	Alias=MELO3C001452T1,MELO3C000015T1,MELO3C026983T1,MELO3C004709T1,MELO3C026122T1,MELO3C025242T1,MELO3C025932T1,MELO3C003978T1,MELO3C016639T1,MELO3C004677T1,MELO3C000984T1,MELO3C000379T1,MELO3C000778T1,MELO3C016638T1,MELO3C000838T1,MELO3C026125T1	0.31	67.3041
maker-chr00-exonerate_est2genome-gene-64.105-mRNA-1	chr00	19251811	19252578	Unknown protein	Alias=MELO3C000984T1,MELO3C000006T1,MELO3C000379T1,MELO3C000838T1,MELO3C016638T1,MELO3C026125T1,MELO3C000778T1,MELO3C000461T1,MELO3C001452T1,MELO3C026983T1,MELO3C000015T1,MELO3C004709T1,MELO3C016639T1,MELO3C003978T1,MELO3C004677T1,MELO3C026122T1,MELO3C025242T1,MELO3C025932T1	0.29	86.4
maker-chr00-exonerate_est2genome-gene-64.23-mRNA-1	chr00	19251933	19252596	Unknown protein	Alias=MELO3C001091T1,MELO3C000862T1,MELO3C000626T1,MELO3C000983T1,MELO3C000627T1,MELO3C025236T1,MELO3C001252T1,MELO3C000700T1,MELO3C001423T1	0.33	63.814
maker-chr00-exonerate_est2genome-gene-64.44-mRNA-1	chr00	19272259	19272671	Unknown protein	Alias=MELO3C000352T1	0.14	87.2
maker-chr00-exonerate_est2genome-gene-64.45-mRNA-1	chr00	19283711	19283873	Unknown protein	Alias=MELO3C000946T1	0.43	65.3861
snap-chr00-processed-gene-192.21-mRNA-1	chr00	19285409	19285876	Retrotransposon protein, putative, unclassified	0	0.35	0
maker-chr00-exonerate_est2genome-gene-64.126-mRNA-1	chr00	19329598	19329756	Unknown protein	Alias=MELO3C000820T1	1	100
maker-chr00-exonerate_est2genome-gene-64.52-mRNA-1	chr00	19338560	19339010	Unknown protein	Alias=MELO3C022808T1,MELO3C000917T1,MELO3C001140T1,MELO3C001452T1,MELO3C027294T1,MELO3C001632T1,MELO3C026122T1,MELO3C004677T1,MELO3C000379T1,MELO3C000214T1,MELO3C000455T1,MELO3C000562T1,MELO3C004776T1,MELO3C000461T1,MELO3C000194T1,MELO3C024637T1,MELO3C001057T1,MELO3C000748T1,MELO3C025937T1,MELO3C000838T1	0.3	60.9168
maker-chr00-exonerate_est2genome-gene-64.144-mRNA-1	chr00	19338618	19338873	Unknown protein	Alias=MELO3C004763T1,MELO3C005022T1,MELO3C001687T1,MELO3C001658T1,MELO3C026985T1,MELO3C001443T1,MELO3C001171T1,MELO3C001293T1,MELO3C000791T1,MELO3C022810T1,MELO3C000981T1,MELO3C001105T1,MELO3C001264T1,MELO3C027401T1,MELO3C000524T1,MELO3C000468T1,MELO3C000983T1,MELO3C000216T1	0.51	84.8
maker-chr00-exonerate_est2genome-gene-64.139-mRNA-1	chr00	19338663	19338954	Unknown protein	Alias=MELO3C000981T1,MELO3C000791T1,MELO3C022810T1,MELO3C000216T1,MELO3C000983T1,MELO3C000468T1,MELO3C001264T1,MELO3C001105T1,MELO3C027401T1,MELO3C000524T1,MELO3C001443T1,MELO3C026985T1,MELO3C001273T1,MELO3C001687T1,MELO3C001658T1,MELO3C004763T1,MELO3C005022T1,MELO3C001171T1	0.39	87.7
maker-chr00-exonerate_est2genome-gene-64.69-mRNA-1	chr00	19396014	19398085	Unknown protein	Alias=MELO3C001124T1,MELO3C001708T1,MELO3C001460T1,MELO3C000274T1,MELO3C000949T1	0.28	76.987
maker-chr00-exonerate_est2genome-gene-64.160-mRNA-1	chr00	19396083	19396526	Unknown protein	Alias=MELO3C027405T1,MELO3C001414T1,MELO3C000842T1,MELO3C000578T1,MELO3C000811T1,MELO3C001699T1,MELO3C001015T1,MELO3C000381T1	0.25	100
maker-chr00-exonerate_est2genome-gene-64.166-mRNA-1	chr00	19397809	19398033	Unknown protein	Alias=MELO3C001440T1,MELO3C026999T1,MELO3C001020T1,MELO3C000904T1	0.25	95.6
maker-chr00-exonerate_est2genome-gene-64.168-mRNA-1	chr00	19402928	19404247	Transposase	0	0.24	Alias=MELO3C027144T1,maker-chr00-snap-gene-194,0-mRNA-1
maker-chr00-exonerate_est2genome-gene-64.74-mRNA-1	chr00	19405257	19405442	Unknown protein	Alias=MELO3C001869T1	0	97.8
maker-chr00-exonerate_est2genome-gene-64.75-mRNA-1	chr00	19414289	19414972	LINE-1 reverse transcriptase like	Alias=MELO3C012988T1	1	65.3042
maker-chr00-exonerate_est2genome-gene-64.169-mRNA-1	chr00	19423485	19423764	Unknown protein	Alias=MELO3C000907T1,MELO3C001118T1	0.2	67.0294
maker-chr00-exonerate_est2genome-gene-64.80-mRNA-1	chr00	19423521	19423733	Unknown protein	Alias=snap-chr00-processed-gene-194.8-mRNA-1	0.06	95.8
maker-chr00-exonerate_est2genome-gene-65.68-mRNA-1	chr00	19481700	19482318	Unknown protein	Alias=snap_masked-chr00-processed-gene-194.24-mRNA-1	0.29	100
maker-chr00-exonerate_est2genome-gene-65.2-mRNA-1	chr00	19505373	19505647	Unknown protein	Alias=MELO3C001859T1,MELO3C001231T1,MELO3C001737T1,MELO3C001784T1,MELO3C001780T1	0.28	64.9121
maker-chr00-exonerate_est2genome-gene-65.70-mRNA-1	chr00	19505373	19505791	Unknown protein	Alias=MELO3C001262T1,MELO3C001778T1,MELO3C001205T1,MELO3C001394T1,MELO3C000735T1,MELO3C000730T1,MELO3C001433T1	0.37	67.7672
snap-chr00-processed-gene-195.5-mRNA-1	chr00	19515579	19519938	Unknown protein	0	0.47	0
maker-chr00-exonerate_est2genome-gene-65.81-mRNA-1	chr00	19554531	19555234	Unknown protein	Alias=MELO3C000383T1,MELO3C000630T1,MELO3C027295T1,MELO3C000963T1,MELO3C020221T1,MELO3C025242T1,MELO3C001211T1,MELO3C022807T1,MELO3C000808T1,MELO3C004711T1,MELO3C000716T1,MELO3C025239T1,MELO3C000672T1,MELO3C024637T1,MELO3C026123T1	0.12	82.9
maker-chr00-exonerate_est2genome-gene-65.83-mRNA-1	chr00	19554664	19555315	Unknown protein	Alias=MELO3C024637T1,MELO3C026123T1,MELO3C000672T1,MELO3C000716T1,MELO3C025239T1,MELO3C004711T1,MELO3C000808T1,MELO3C022807T1,MELO3C025242T1,MELO3C001211T1,MELO3C020221T1,MELO3C000963T1,MELO3C000630T1,MELO3C027295T1,MELO3C000383T1	0.09	76.6877
maker-chr00-exonerate_est2genome-gene-65.18-mRNA-1	chr00	19554778	19555046	Unknown protein	Alias=MELO3C025236T1,MELO3C001129T1,MELO3C000862T1,MELO3C001443T1,MELO3C000188T1,MELO3C001694T1,MELO3C001616T1,MELO3C001136T1,MELO3C000586T1	0.33	84
maker-chr00-exonerate_est2genome-gene-65.15-mRNA-1	chr00	19554844	19555181	Unknown protein	Alias=MELO3C001443T1,MELO3C000188T1,MELO3C001694T1,MELO3C001136T1,MELO3C001616T1,MELO3C001129T1,MELO3C025236T1,MELO3C000862T1	0.56	83.7
maker-chr00-exonerate_est2genome-gene-65.22-mRNA-1	chr00	19576380	19576682	Unknown protein	Alias=MELO3C001100T1,MELO3C000907T1,MELO3C001118T1	0.09	94.8
maker-chr00-exonerate_est2genome-gene-65.107-mRNA-1	chr00	19576405	19576598	Unknown protein	Alias=MELO3C001683T1,MELO3C000396T1,MELO3C000573T1,MELO3C000861T1,MELO3C001487T1,MELO3C001221T1,MELO3C001429T1,MELO3C001524T1	0.35	78.4282
maker-chr00-exonerate_est2genome-gene-65.114-mRNA-1	chr00	19588333	19588511	Unknown protein	Alias=MELO3C019672T1	1	69.326
maker-chr00-exonerate_est2genome-gene-65.112-mRNA-1	chr00	19588483	19588636	Unknown protein	Alias=MELO3C019672T1	1	67.9346
maker-chr00-exonerate_est2genome-gene-65.116-mRNA-1	chr00	19611810	19612013	Unknown protein	Alias=MELO3C001244T1,MELO3C001580T1,MELO3C001755T1	1	72.4523
maker-chr00-exonerate_est2genome-gene-65.25-mRNA-1	chr00	19611879	19612247	Unknown protein	Alias=MELO3C000561T1	0.5	88.6937
maker-chr00-exonerate_est2genome-gene-65.28-mRNA-1	chr00	19637243	19637685	Unknown protein	Alias=MELO3C027412T1,MELO3C001546T1,MELO3C001080T1,MELO3C001668T1,MELO3C001201T1	0	90.568
maker-chr00-exonerate_est2genome-gene-65.119-mRNA-1	chr00	19637243	19637533	Unknown protein	Alias=MELO3C001374T1,MELO3C001417T1,MELO3C001762T1	1	89.8941
maker-chr00-exonerate_est2genome-gene-65.36-mRNA-1	chr00	19696379	19696646	Unknown protein	Alias=MELO3C000160T1	0	91.4603
snap-chr00-processed-gene-197.27-mRNA-1	chr00	19702260	19709447	Transposon Ty3-I Gag-Pol polyprotein	0	0.3	0
snap_masked-chr00-processed-gene-197.15-mRNA-1	chr00	19712889	19715363	Unknown protein	0	0.59	0
maker-chr00-exonerate_est2genome-gene-65.37-mRNA-1	chr00	19720007	19720241	Unknown protein	Alias=MELO3C001818T1,MELO3C000580T1	1	77.5669
maker-chr00-exonerate_est2genome-gene-65.123-mRNA-1	chr00	19720062	19720258	Unknown protein	Alias=MELO3C001743T1,MELO3C001752T1,MELO3C001776T1	0.43	79.1667
maker-chr00-exonerate_est2genome-gene-65.134-mRNA-1	chr00	19729047	19729349	Unknown protein	Alias=MELO3C025242T1,MELO3C001857T1,MELO3C026125T1,MELO3C000194T1,MELO3C004676T1	0.39	76.7299
maker-chr00-exonerate_est2genome-gene-65.44-mRNA-1	chr00	19729096	19729391	Unknown protein	Alias=MELO3C001457T1,MELO3C026060T1,MELO3C001432T1,MELO3C001423T1,MELO3C000697T1,MELO3C001273T1	0.33	83.7772
maker-chr00-exonerate_est2genome-gene-65.132-mRNA-1	chr00	19729263	19729633	Unknown protein	Alias=MELO3C016639T1,MELO3C003978T1,MELO3C025242T1,MELO3C026669T1,MELO3C000630T1,MELO3C000194T1,MELO3C022872T1,MELO3C004676T1,MELO3C000427T1,MELO3C000767T1	0.37	82.4881
maker-chr00-exonerate_est2genome-gene-65.45-mRNA-1	chr00	19729351	19729629	Unknown protein	Alias=MELO3C001273T1,MELO3C001694T1,MELO3C001432T1,MELO3C026060T1,MELO3C001457T1	0.34	85.4
maker-chr00-exonerate_est2genome-gene-65.136-mRNA-1	chr00	19729477	19729754	Unknown protein	0	0.07	Alias=MELO3C026669T1,MELO3C025315T1,MELO3C026124T1,MELO3C016639T1,MELO3C003978T1,MELO3C025242T1,snap_masked-chr00-processed-gene-197,17-mRNA-1,MELO3C000194T1,MELO3C001193T1,MELO3C022872T1
maker-chr00-exonerate_est2genome-gene-65.53-mRNA-1	chr00	19738275	19739963	Unknown protein	0	0.14	Alias=MELO3C001231T1,MELO3C001859T1,MELO3C000852T1,MELO3C001780T1,MELO3C001903T1,MELO3C001125T1,snap_masked-chr00-processed-gene-197,3-mRNA-1,MELO3C001562T1,MELO3C001228T1
maker-chr00-exonerate_est2genome-gene-65.142-mRNA-1	chr00	19739503	19740104	Unknown protein	Alias=MELO3C001217T1,MELO3C001301T1,MELO3C000730T1	0.25	84.3506
snap_masked-chr00-processed-gene-197.22-mRNA-1	chr00	19757013	19757228	Polyprotein	0	0.37	0
snap_masked-chr00-processed-gene-197.23-mRNA-1	chr00	19757231	19757569	Unknown protein	0	0.2	0
maker-chr00-exonerate_est2genome-gene-65.62-mRNA-1	chr00	19768002	19768195	Unknown protein	Alias=MELO3C026350T1	0	85.0113
maker-chr00-exonerate_est2genome-gene-66.8-mRNA-1	chr00	19774654	19774974	Unknown protein	Alias=MELO3C001424T1,MELO3C000006T1,MELO3C000427T1,MELO3C000734T1,MELO3C001528T1,MELO3C020221T1,MELO3C000963T1,MELO3C000630T1	0.39	86
maker-chr00-exonerate_est2genome-gene-66.81-mRNA-1	chr00	19774677	19774939	Unknown protein	Alias=MELO3C001053T1,MELO3C001091T1,MELO3C026060T1,MELO3C001273T1,MELO3C001694T1	0.33	85.6
maker-chr00-exonerate_est2genome-gene-66.9-mRNA-1	chr00	19774798	19775048	Unknown protein	Alias=MELO3C001528T1,MELO3C020221T1,MELO3C001418T1,MELO3C000963T1,MELO3C000630T1,MELO3C000427T1,MELO3C000006T1,MELO3C000734T1,MELO3C001424T1,MELO3C000025T1	0.23	83.7
maker-chr00-exonerate_est2genome-gene-66.78-mRNA-1	chr00	19774916	19775214	Unknown protein	Alias=MELO3C001694T1,MELO3C001273T1,MELO3C000216T1,MELO3C001091T1	0.39	81.774
maker-chr00-exonerate_est2genome-gene-66.77-mRNA-1	chr00	19775095	19775471	Unknown protein	Alias=MELO3C001694T1,MELO3C001091T1	0.26	72.8263
maker-chr00-exonerate_est2genome-gene-66.13-mRNA-1	chr00	19775162	19775328	Unknown protein	Alias=MELO3C001424T1	0.75	78.7036
maker-chr00-exonerate_est2genome-gene-66.15-mRNA-1	chr00	19791227	19791422	Unknown protein	Alias=MELO3C001694T1	1	58.3326
maker-chr00-exonerate_est2genome-gene-66.86-mRNA-1	chr00	19791227	19791411	Unknown protein	Alias=MELO3C025234T1	0.86	58.7475
maker-chr00-exonerate_est2genome-gene-66.87-mRNA-1	chr00	19791393	19791643	Unknown protein	Alias=MELO3C000963T1,MELO3C001760T1,MELO3C000734T1	0	82.5
maker-chr00-exonerate_est2genome-gene-66.89-mRNA-1	chr00	19809785	19809964	Unknown protein	Alias=MELO3C001356T1	1	93.9
maker-chr00-exonerate_est2genome-gene-66.19-mRNA-1	chr00	19838555	19838828	Unknown protein	Alias=MELO3C001437T1,MELO3C001196T1	0.06	92.3
maker-chr00-exonerate_est2genome-gene-66.90-mRNA-1	chr00	19838566	19839006	Unknown protein	Alias=MELO3C000869T1	0	100
maker-chr00-exonerate_est2genome-gene-66.94-mRNA-1	chr00	19877818	19878099	Unknown protein	Alias=MELO3C000132T1,MELO3C000961T1,MELO3C000958T1	0.75	95.4
maker-chr00-exonerate_est2genome-gene-66.22-mRNA-1	chr00	19877944	19878240	Unknown protein	Alias=MELO3C000858T1,MELO3C001145T1	0.15	100
maker-chr00-exonerate_est2genome-gene-66.95-mRNA-1	chr00	19878005	19878191	Unknown protein	Alias=MELO3C000132T1,MELO3C000110T1,MELO3C000958T1,MELO3C001644T1	0.33	91.4
maker-chr00-exonerate_est2genome-gene-66.97-mRNA-1	chr00	19880056	19880209	Unknown protein	Alias=MELO3C027286T1	1	79.3113
maker-chr00-exonerate_est2genome-gene-66.23-mRNA-1	chr00	19886994	19887347	Unknown protein	Alias=MELO3C008184T1	1	94.1357
maker-chr00-exonerate_est2genome-gene-66.24-mRNA-1	chr00	19903723	19904128	Unknown protein	Alias=MELO3C026999T1,MELO3C001020T1,MELO3C000434T1	1	86.3315
maker-chr00-exonerate_est2genome-gene-66.99-mRNA-1	chr00	19903882	19904047	Unknown protein	Alias=MELO3C000864T1,MELO3C001800T1	0.37	91.1
maker-chr00-exonerate_est2genome-gene-66.32-mRNA-1	chr00	19913967	19914263	Unknown protein	Alias=MELO3C000980T1,MELO3C000788T1,MELO3C001054T1,MELO3C001278T1	0.17	91.7
maker-chr00-exonerate_est2genome-gene-66.108-mRNA-1	chr00	19913992	19914248	Unknown protein	Alias=MELO3C001823T1,MELO3C001399T1,MELO3C014913T1,MELO3C000660T1,MELO3C000285T1	0.62	74.202
maker-chr00-exonerate_est2genome-gene-66.103-mRNA-1	chr00	19914078	19914608	Unknown protein	Alias=MELO3C001399T1,MELO3C014913T1,MELO3C027397T1,MELO3C000315T1,MELO3C001605T1,MELO3C000660T1,MELO3C000285T1,MELO3C000618T1,MELO3C000946T1	0.62	87.6282
maker-chr00-exonerate_est2genome-gene-66.33-mRNA-1	chr00	19914347	19914586	Unknown protein	Alias=MELO3C001575T1,MELO3C001734T1	0.15	83.9
snap_masked-chr00-processed-gene-199.17-mRNA-1	chr00	19934728	19935003	Unknown protein	0	0.21	0
maker-chr00-exonerate_est2genome-gene-66.37-mRNA-1	chr00	19949632	19950295	Unknown protein	Alias=MELO3C000700T1,MELO3C001647T1	1	73.1093
maker-chr00-exonerate_est2genome-gene-66.119-mRNA-1	chr00	19949735	19950149	Unknown protein	Alias=MELO3C000010T1	0.82	91.7
maker-chr00-exonerate_est2genome-gene-66.122-mRNA-1	chr00	19950064	19950295	Unknown protein	Alias=MELO3C000383T1,MELO3C001237T1,MELO3C000838T1,MELO3C000462T1,MELO3C004762T1,MELO3C000734T1	0	81.6695
maker-chr00-exonerate_est2genome-gene-66.127-mRNA-1	chr00	19961603	19962024	Unknown protein	Alias=MELO3C000700T1,MELO3C001616T1,MELO3C000473T1,MELO3C001694T1,MELO3C001443T1,MELO3C001647T1,MELO3C001091T1,MELO3C001264T1,MELO3C000524T1,MELO3C027401T1,MELO3C001457T1,MELO3C001711T1,MELO3C001053T1,MELO3C025236T1,MELO3C001252T1,MELO3C001129T1	0.15	62.583
maker-chr00-exonerate_est2genome-gene-66.48-mRNA-1	chr00	19961775	19962234	Unknown protein	Alias=MELO3C027400T1,MELO3C025245T1,MELO3C020221T1,MELO3C005026T1,MELO3C000523T1,MELO3C000383T1,MELO3C026125T1,MELO3C000838T1,MELO3C000725T1,MELO3C026993T1,MELO3C000672T1,MELO3C000716T1,MELO3C000633T1,MELO3C024636T1,MELO3C004711T1,MELO3C000379T1,MELO3C025931T1	0.17	85.2031
snap_masked-chr00-processed-gene-199.21-mRNA-1	chr00	19970969	19971559	Unknown protein	0	0.34	0
maker-chr00-exonerate_est2genome-gene-66.144-mRNA-1	chr00	19977274	19977576	Unknown protein	Alias=MELO3C001118T1	0.42	91.3
maker-chr00-exonerate_est2genome-gene-66.62-mRNA-1	chr00	19977328	19977490	Unknown protein	Alias=MELO3C000861T1,MELO3C001683T1,MELO3C001304T1	0	100
maker-chr00-exonerate_est2genome-gene-66.59-mRNA-1	chr00	19977424	19977700	Unknown protein	Alias=MELO3C001468T1,MELO3C001683T1	0.67	77.4509
maker-chr00-exonerate_est2genome-gene-66.146-mRNA-1	chr00	19988551	19988916	Retrotransposon protein, putative	Alias=MELO3C000860T1,MELO3C000933T1	0	100
maker-chr00-exonerate_est2genome-gene-66.154-mRNA-1	chr00	20038174	20038710	Unknown protein	Alias=MELO3C001133T1,MELO3C001668T1,MELO3C001479T1,MELO3C000170T1,MELO3C000095T1,MELO3C000338T1,MELO3C000870T1,MELO3C001522T1,MELO3C000719T1	0.07	94.6
maker-chr00-exonerate_est2genome-gene-66.69-mRNA-1	chr00	20038239	20038487	Unknown protein	Alias=MELO3C000550T1	0	95.6
maker-chr00-exonerate_est2genome-gene-66.70-mRNA-1	chr00	20038440	20038710	Unknown protein	Alias=MELO3C009085T1,MELO3C000819T1	0.79	70.1391
maker-chr00-exonerate_est2genome-gene-66.68-mRNA-1	chr00	20038440	20038644	Unknown protein	Alias=MELO3C000819T1,MELO3C009085T1	0.82	72.431
snap_masked-chr00-processed-gene-200.6-mRNA-1	chr00	20045152	20051340	Unknown protein	0	0.46	0
maker-chr00-exonerate_est2genome-gene-66.71-mRNA-1	chr00	20052787	20053231	Unknown protein	Alias=MELO3C000907T1	0.52	69.4254
maker-chr00-exonerate_est2genome-gene-66.168-mRNA-1	chr00	20052854	20053008	Unknown protein	Alias=MELO3C001304T1,MELO3C001221T1,MELO3C001487T1,MELO3C001643T1,MELO3C001683T1,MELO3C000861T1,MELO3C000573T1	0	79.4111
maker-chr00-exonerate_est2genome-gene-66.72-mRNA-1	chr00	20067495	20068009	Transposase	Alias=MELO3C001750T1,MELO3C000871T1,MELO3C000892T1,MELO3C027059T1	0.1	93.4504
maker-chr00-exonerate_est2genome-gene-67.91-mRNA-1	chr00	20091797	20092118	Unknown protein	Alias=MELO3C001312T1,MELO3C001359T1,MELO3C001518T1,MELO3C000464T1,MELO3C001620T1,MELO3C013607T1,MELO3C001329T1,MELO3C000883T1,MELO3C001149T1,MELO3C001540T1	0.16	81.5675
maker-chr00-exonerate_est2genome-gene-67.1-mRNA-1	chr00	20091925	20092270	Unknown protein	Alias=MELO3C001368T1	0.08	77.0718
maker-chr00-exonerate_est2genome-gene-67.2-mRNA-1	chr00	20093516	20094075	Unknown protein	Alias=MELO3C001432T1,MELO3C001616T1,MELO3C000700T1,MELO3C001443T1,MELO3C000473T1,MELO3C001694T1,MELO3C001658T1,MELO3C001172T1,MELO3C000862T1,MELO3C001457T1,MELO3C001105T1,MELO3C001264T1	0.16	83.4495
maker-chr00-exonerate_est2genome-gene-67.102-mRNA-1	chr00	20093570	20094225	Unknown protein	Alias=MELO3C000383T1,MELO3C000015T1,MELO3C004709T1,MELO3C022807T1,MELO3C026122T1,MELO3C025242T1,MELO3C004708T1,MELO3C000808T1,MELO3C000633T1,MELO3C022872T1,MELO3C025934T1,MELO3C000716T1,MELO3C000838T1,MELO3C000163T1,MELO3C024637T1	0.18	75.7998
maker-chr00-exonerate_est2genome-gene-67.4-mRNA-1	chr00	20093869	20094225	Unknown protein	Alias=MELO3C001616T1,MELO3C001443T1,MELO3C001694T1,MELO3C000862T1,MELO3C001457T1,MELO3C001264T1,MELO3C001105T1	0.25	70.5595
maker-chr00-exonerate_est2genome-gene-67.119-mRNA-1	chr00	20095227	20095343	Unknown protein	Alias=MELO3C001694T1	1	68.9416
maker-chr00-exonerate_est2genome-gene-67.19-mRNA-1	chr00	20095227	20096030	Unknown protein	Alias=MELO3C001850T1	1	67.3421
maker-chr00-exonerate_est2genome-gene-67.122-mRNA-1	chr00	20097086	20097501	Unknown protein	Alias=MELO3C019038T1,MELO3C000864T1,MELO3C000078T1,MELO3C001800T1	0	100
maker-chr00-exonerate_est2genome-gene-67.20-mRNA-1	chr00	20097147	20097557	Unknown protein	Alias=MELO3C001020T1,MELO3C026999T1,MELO3C000434T1	1	85.9381
maker-chr00-exonerate_est2genome-gene-67.23-mRNA-1	chr00	20101032	20101293	Unknown protein	Alias=MELO3C000894T1	0	91.56
maker-chr00-exonerate_est2genome-gene-67.26-mRNA-1	chr00	20114036	20114372	Unknown protein	Alias=MELO3C001570T1,MELO3C000426T1,MELO3C000775T1	0.34	79.7916
maker-chr00-exonerate_est2genome-gene-67.127-mRNA-1	chr00	20114135	20114449	Unknown protein	Alias=MELO3C000867T1,MELO3C014913T1,MELO3C001905T1	0.21	100
maker-chr00-exonerate_est2genome-gene-67.28-mRNA-1	chr00	20114314	20114514	Unknown protein	Alias=MELO3C000125T1	0.83	90.5541
maker-chr00-exonerate_est2genome-gene-67.129-mRNA-1	chr00	20129652	20129892	Unknown protein	Alias=MELO3C000819T1	1	68.8009
maker-chr00-exonerate_est2genome-gene-67.30-mRNA-1	chr00	20129745	20129935	Unknown protein	Alias=MELO3C001479T1	0.39	71.8495
maker-chr00-exonerate_est2genome-gene-67.31-mRNA-1	chr00	20134702	20134841	Unknown protein	Alias=MELO3C019672T1	1	65.0139
maker-chr00-exonerate_est2genome-gene-67.37-mRNA-1	chr00	20148049	20148369	Unknown protein	Alias=MELO3C027263T1,MELO3C001057T1,MELO3C000194T1,MELO3C000778T1,MELO3C000672T1,MELO3C000007T1,MELO3C024636T1,MELO3C000227T1,MELO3C001582T1,MELO3C025315T1,MELO3C027400T1,MELO3C001452T1,MELO3C001439T1	0.21	69.3277
maker-chr00-exonerate_est2genome-gene-67.131-mRNA-1	chr00	20148128	20148443	Unknown protein	Alias=MELO3C001172T1,MELO3C001432T1,MELO3C001293T1,MELO3C000473T1	0.27	82.8225
maker-chr00-exonerate_est2genome-gene-67.35-mRNA-1	chr00	20148188	20148608	Unknown protein	Alias=MELO3C004707T1,MELO3C001452T1,MELO3C027400T1,MELO3C025315T1,MELO3C003978T1,MELO3C027003T1,MELO3C000227T1,MELO3C024636T1,MELO3C000716T1,MELO3C000007T1,MELO3C000672T1,MELO3C000778T1,MELO3C001057T1,MELO3C026993T1	0.12	85.8
maker-chr00-exonerate_est2genome-gene-67.132-mRNA-1	chr00	20148423	20148723	Unknown protein	Alias=MELO3C001457T1,MELO3C000524T1,MELO3C001273T1	0.28	86.8144
maker-chr00-exonerate_est2genome-gene-67.137-mRNA-1	chr00	20150165	20150420	Unknown protein	Alias=MELO3C026350T1,MELO3C000160T1	0.09	83.2907
maker-chr00-exonerate_est2genome-gene-67.140-mRNA-1	chr00	20150265	20150451	Unknown protein	Alias=MELO3C000160T1,MELO3C026350T1	0.2	59.2155
maker-chr00-exonerate_est2genome-gene-67.143-mRNA-1	chr00	20155121	20155321	Unknown protein	Alias=MELO3C000074T1,MELO3C000890T1	0.31	67.9318
maker-chr00-exonerate_est2genome-gene-67.151-mRNA-1	chr00	20162973	20163175	Unknown protein	Alias=MELO3C001781T1,MELO3C001743T1,MELO3C001126T1	0.37	58.0271
maker-chr00-exonerate_est2genome-gene-67.152-mRNA-1	chr00	20164627	20164794	Unknown protein	Alias=MELO3C000901T1	0.39	98.2
maker-chr00-exonerate_est2genome-gene-67.153-mRNA-1	chr00	20198329	20198575	Unknown protein	Alias=MELO3C001151T1	0.4	56.2968
maker-chr00-exonerate_est2genome-gene-67.63-mRNA-1	chr00	20198443	20198614	Unknown protein	Alias=MELO3C000890T1,MELO3C000074T1	0	55.7045
maker-chr00-exonerate_est2genome-gene-67.66-mRNA-1	chr00	20199658	20199861	Unknown protein	Alias=MELO3C001177T1,MELO3C000580T1	0	75.0513
maker-chr00-exonerate_est2genome-gene-67.154-mRNA-1	chr00	20199689	20200047	Unknown protein	Alias=MELO3C001743T1,MELO3C000877T1	0.35	100
maker-chr00-exonerate_est2genome-gene-67.73-mRNA-1	chr00	20211568	20212045	Unknown protein	Alias=MELO3C000884T1,MELO3C000686T1,MELO3C023141T1,MELO3C013501T1	0.06	94.8
maker-chr00-exonerate_est2genome-gene-67.158-mRNA-1	chr00	20240527	20240776	Unknown protein	Alias=MELO3C001478T1,MELO3C001813T1,MELO3C001509T1	0	81.6288
maker-chr00-exonerate_est2genome-gene-67.83-mRNA-1	chr00	20240555	20240707	Unknown protein	Alias=MELO3C000181T1,MELO3C001342T1,MELO3C000471T1,MELO3C000878T1,MELO3C001182T1,MELO3C001241T1,MELO3C001670T1	0	98.7
maker-chr00-exonerate_est2genome-gene-67.160-mRNA-1	chr00	20243748	20243976	Unknown protein	Alias=MELO3C000573T1	1	93.8851
maker-chr00-exonerate_est2genome-gene-67.161-mRNA-1	chr00	20254466	20255181	Unknown protein	Alias=MELO3C025315T1,MELO3C027400T1,MELO3C001883T1,MELO3C001452T1,MELO3C000383T1,MELO3C022971T1,MELO3C027368T1,MELO3C000838T1,MELO3C001760T1,MELO3C000716T1,MELO3C000214T1	0.59	78.2906
maker-chr00-exonerate_est2genome-gene-67.172-mRNA-1	chr00	20254840	20254995	Unknown protein	Alias=MELO3C000838T1,MELO3C027368T1,MELO3C000716T1,MELO3C000214T1,MELO3C001883T1,MELO3C027400T1,MELO3C001452T1,MELO3C022971T1,MELO3C000383T1	0.4	86.8725
maker-chr00-exonerate_est2genome-gene-67.85-mRNA-1	chr00	20254969	20255197	Unknown protein	Alias=MELO3C001252T1	0.29	72.2023
maker-chr00-exonerate_est2genome-gene-67.171-mRNA-1	chr00	20255040	20255204	Unknown protein	Alias=MELO3C027400T1,MELO3C000383T1,MELO3C000838T1,MELO3C000716T1,MELO3C001760T1	0.4	80.2074
maker-chr00-exonerate_est2genome-gene-68.75-mRNA-1	chr00	20392584	20393288	Unknown protein	Alias=MELO3C026993T1,MELO3C000672T1,MELO3C000461T1,MELO3C022872T1,MELO3C000778T1,MELO3C000716T1,MELO3C027232T1,MELO3C001582T1,MELO3C025315T1,MELO3C001632T1,MELO3C022807T1,MELO3C004679T1,MELO3C001528T1,MELO3C001294T1,MELO3C001452T1,MELO3C022808T1	0.05	73.2587
maker-chr00-exonerate_est2genome-gene-68.92-mRNA-1	chr00	20392665	20392858	Unknown protein	Alias=MELO3C022807T1,MELO3C001528T1,MELO3C026993T1,MELO3C000716T1,MELO3C000672T1,MELO3C022872T1,MELO3C027232T1	0.36	83.5
maker-chr00-exonerate_est2genome-gene-68.3-mRNA-1	chr00	20392709	20393041	Unknown protein	Alias=MELO3C001136T1,MELO3C001616T1,MELO3C001443T1,MELO3C001694T1,MELO3C000862T1	0.12	84.3426
maker-chr00-exonerate_est2genome-gene-68.95-mRNA-1	chr00	20394817	20395029	Unknown protein	Alias=MELO3C000726T1,MELO3C027197T1	1	90.1
maker-chr00-exonerate_est2genome-gene-68.98-mRNA-1	chr00	20396477	20396716	Unknown protein	Alias=MELO3C001054T1,MELO3C001278T1	0.35	64.6985
maker-chr00-exonerate_est2genome-gene-68.7-mRNA-1	chr00	20396515	20396729	Unknown protein	Alias=MELO3C001713T1,MELO3C000657T1,MELO3C000435T1,MELO3C000702T1	0.4	92.2
maker-chr00-exonerate_est2genome-gene-68.13-mRNA-1	chr00	20401878	20402081	Unknown protein	Alias=MELO3C000907T1,MELO3C001100T1,MELO3C001118T1	0.18	93.7
maker-chr00-exonerate_est2genome-gene-68.103-mRNA-1	chr00	20401883	20402092	Unknown protein	Alias=MELO3C000861T1,MELO3C000573T1,MELO3C001683T1,MELO3C001429T1,MELO3C001221T1,MELO3C001487T1,MELO3C001304T1	0.37	95.2
maker-chr00-exonerate_est2genome-gene-68.109-mRNA-1	chr00	20441922	20442116	Unknown protein	Alias=MELO3C000893T1	0.23	100
maker-chr00-exonerate_est2genome-gene-68.111-mRNA-1	chr00	20443323	20443488	Unknown protein	Alias=MELO3C027059T1,MELO3C001750T1	0.27	94.6
maker-chr00-exonerate_est2genome-gene-68.115-mRNA-1	chr00	20459468	20459601	Unknown protein	Alias=MELO3C001432T1,MELO3C026060T1	1	63.5806
maker-chr00-exonerate_est2genome-gene-68.114-mRNA-1	chr00	20459658	20459957	Unknown protein	Alias=MELO3C001273T1	0.88	81.7486
maker-chr00-exonerate_est2genome-gene-68.25-mRNA-1	chr00	20459688	20460032	Unknown protein	Alias=MELO3C000778T1,MELO3C001424T1,MELO3C027003T1	0.12	83.5
maker-chr00-exonerate_est2genome-gene-68.113-mRNA-1	chr00	20459889	20460143	Unknown protein	Alias=MELO3C001105T1	0.16	67.0538
maker-chr00-exonerate_est2genome-gene-68.27-mRNA-1	chr00	20459896	20460063	Unknown protein	Alias=MELO3C027003T1,MELO3C001424T1,MELO3C000462T1,MELO3C000778T1	0.32	84.0474
maker-chr00-snap-gene-205.0-mRNA-1	chr00	20500867	20503858	Unknown protein	0	0.31	0
snap-chr00-processed-gene-205.11-mRNA-1	chr00	20525304	20526048	Mutator-like transposase	0	0.13	0
maker-chr00-exonerate_est2genome-gene-68.117-mRNA-1	chr00	20544885	20545055	Unknown protein	Alias=MELO3C000394T1	0	93.7
maker-chr00-exonerate_est2genome-gene-68.34-mRNA-1	chr00	20544907	20545059	Unknown protein	Alias=MELO3C000952T1	0	96.7
snap-chr00-processed-gene-205.32-mRNA-1	chr00	20559825	20561424	Unknown protein	0	0.42	0
maker-chr00-exonerate_est2genome-gene-68.120-mRNA-1	chr00	20564819	20564986	Retrotransposon protein	Alias=MELO3C001383T1,MELO3C000164T1,MELO3C001675T1,MELO3C027394T1	0	88
maker-chr00-exonerate_est2genome-gene-68.35-mRNA-1	chr00	20570120	20570444	Unknown protein	Alias=MELO3C000364T1	0	88.6
maker-chr00-exonerate_est2genome-gene-68.38-mRNA-1	chr00	20585431	20585954	Unknown protein	Alias=MELO3C000734T1,MELO3C000214T1,MELO3C000427T1,MELO3C004711T1,MELO3C000716T1,MELO3C004781T1,MELO3C022872T1,MELO3C000194T1,MELO3C000025T1,MELO3C000917T1,MELO3C000963T1,MELO3C004707T1,MELO3C004766T1,MELO3C025242T1,MELO3C004774T1,MELO3C025315T1,MELO3C003978T1,MELO3C001883T1	0.07	85.0381
maker-chr00-exonerate_est2genome-gene-68.122-mRNA-1	chr00	20585575	20585876	Unknown protein	Alias=MELO3C001616T1	0.64	83.8225
maker-chr00-exonerate_est2genome-gene-68.39-mRNA-1	chr00	20585606	20586035	Unknown protein	Alias=MELO3C000214T1,MELO3C000734T1,MELO3C004711T1,MELO3C000427T1,MELO3C000716T1,MELO3C004781T1,MELO3C000194T1,MELO3C022872T1,MELO3C000963T1,MELO3C004766T1,MELO3C025242T1,MELO3C004774T1,MELO3C001883T1,MELO3C003978T1	0.14	80.1346
maker-chr00-exonerate_est2genome-gene-68.52-mRNA-1	chr00	20585784	20586000	Unknown protein	Alias=MELO3C000716T1,MELO3C022872T1,MELO3C000734T1,MELO3C004711T1,MELO3C000427T1,MELO3C004774T1,MELO3C000963T1	0.32	82.2
maker-chr00-exonerate_est2genome-gene-68.127-mRNA-1	chr00	20607234	20607377	Unknown protein	Alias=MELO3C021081T1	1	78.5
maker-chr00-exonerate_est2genome-gene-68.123-mRNA-1	chr00	20607339	20607834	Unknown protein	Alias=MELO3C021081T1	0.9	76.9035
maker-chr00-exonerate_est2genome-gene-68.59-mRNA-1	chr00	20607543	20607786	Unknown protein	Alias=MELO3C018270T1	0.36	79.2554
maker-chr00-exonerate_est2genome-gene-68.124-mRNA-1	chr00	20607717	20607917	Unknown protein	0	0.19	Alias=MELO3C000337T1,snap_masked-chr00-processed-gene-206,16-mRNA-1,MELO3C000420T1
maker-chr00-exonerate_est2genome-gene-68.128-mRNA-1	chr00	20623853	20624098	Unknown protein	Alias=MELO3C000918T1	0.39	100
maker-chr00-exonerate_est2genome-gene-68.64-mRNA-1	chr00	20623890	20624113	Unknown protein	Alias=MELO3C001677T1,MELO3C001482T1,MELO3C001325T1	1	88.8
maker-chr00-exonerate_est2genome-gene-68.136-mRNA-1	chr00	20646074	20646312	Unknown protein	Alias=MELO3C026662T1,MELO3C003789T1,MELO3C010613T1,MELO3C000441T1,MELO3C014893T1,MELO3C026672T1	0.07	73.6044
maker-chr00-exonerate_est2genome-gene-68.145-mRNA-1	chr00	20648269	20648626	Unknown protein	Alias=MELO3C001883T1,MELO3C025315T1,MELO3C025234T1,MELO3C022807T1,MELO3C025242T1,MELO3C000734T1,MELO3C001057T1,MELO3C022872T1,MELO3C000445T1	0.23	68.665
maker-chr00-exonerate_est2genome-gene-68.66-mRNA-1	chr00	20648269	20648732	Unknown protein	Alias=MELO3C001508T1,MELO3C000700T1,MELO3C001616T1	0.38	68.9645
maker-chr00-exonerate_est2genome-gene-68.142-mRNA-1	chr00	20648359	20648939	Unknown protein	Alias=MELO3C025242T1,MELO3C022807T1,MELO3C025315T1,MELO3C001883T1,MELO3C022971T1,MELO3C004766T1,MELO3C001528T1,MELO3C020221T1,MELO3C000445T1,MELO3C000716T1,MELO3C001850T1,MELO3C022872T1,MELO3C001057T1,MELO3C000214T1,MELO3C000734T1,MELO3C000379T1	0.07	67.6182
maker-chr00-exonerate_est2genome-gene-68.67-mRNA-1	chr00	20648532	20648939	Unknown protein	Alias=MELO3C001172T1,MELO3C001293T1,MELO3C001432T1,MELO3C001616T1,MELO3C000700T1	0.61	61.5224
snap-chr00-processed-gene-207.5-mRNA-1	chr00	20691206	20695500	Unknown protein	0	0.32	0
snap-chr00-processed-gene-207.7-mRNA-1	chr00	20698879	20706284	Retrotransposon protein, putative, Ty3-gypsy subclass	0	0.92	0
maker-chr00-exonerate_est2genome-gene-69.66-mRNA-1	chr00	20725692	20726059	Unknown protein	Alias=MELO3C001683T1,MELO3C000573T1,MELO3C001221T1,MELO3C001524T1,MELO3C001429T1,MELO3C001542T1,MELO3C001304T1	0.26	79.1
maker-chr00-exonerate_est2genome-gene-69.3-mRNA-1	chr00	20725707	20726087	Unknown protein	Alias=MELO3C000907T1	0.09	100
maker-chr00-exonerate_est2genome-gene-69.6-mRNA-1	chr00	20727156	20727610	Unknown protein	Alias=MELO3C000707T1,MELO3C001512T1,MELO3C001374T1	1	60.7943
maker-chr00-exonerate_est2genome-gene-69.74-mRNA-1	chr00	20727363	20727752	Unknown protein	Alias=MELO3C019038T1,MELO3C001013T1,MELO3C000078T1,MELO3C001668T1	0.24	91.3
maker-chr00-exonerate_est2genome-gene-69.11-mRNA-1	chr00	20727430	20727664	Unknown protein	Alias=MELO3C001374T1,MELO3C001512T1,MELO3C000707T1	1	93.6
maker-chr00-exonerate_est2genome-gene-69.10-mRNA-1	chr00	20728996	20729245	Unknown protein	Alias=MELO3C001686T1,MELO3C000174T1,MELO3C000617T1,MELO3C001261T1	0.2	84.4845
maker-chr00-exonerate_est2genome-gene-69.80-mRNA-1	chr00	20746714	20747022	Unknown protein	Alias=MELO3C001785T1,MELO3C000412T1,MELO3C025234T1,MELO3C003978T1,MELO3C025242T1,MELO3C025244T1,MELO3C001384T1,MELO3C000379T1,MELO3C001424T1,MELO3C000716T1,MELO3C022872T1,MELO3C001193T1,MELO3C000672T1	0.21	66.667
maker-chr00-exonerate_est2genome-gene-69.14-mRNA-1	chr00	20746714	20746974	Unknown protein	Alias=MELO3C001694T1,MELO3C000473T1	0.02	82.2511
maker-chr00-exonerate_est2genome-gene-69.93-mRNA-1	chr00	20746714	20747381	Unknown protein	Alias=MELO3C000412T1,MELO3C001785T1,MELO3C025242T1,MELO3C025234T1,MELO3C003978T1,MELO3C000379T1,MELO3C001384T1,MELO3C000716T1,MELO3C001193T1,MELO3C022872T1,MELO3C001424T1	0.29	82.7347
maker-chr00-exonerate_est2genome-gene-69.13-mRNA-1	chr00	20746971	20747229	Unknown protein	Alias=MELO3C000697T1	0.91	86.9488
maker-chr00-exonerate_est2genome-gene-69.104-mRNA-1	chr00	20752050	20752554	Unknown protein	Alias=MELO3C001157T1,MELO3C001154T1,MELO3C001597T1,MELO3C000927T1,MELO3C001092T1,MELO3C001803T1,MELO3C001527T1,MELO3C001795T1,MELO3C001421T1,MELO3C001499T1,MELO3C001022T1,MELO3C001540T1,MELO3C001796T1,MELO3C001584T1,MELO3C001630T1,MELO3C000926T1,MELO3C001690T1,MELO3C001878T1	0	100
maker-chr00-exonerate_est2genome-gene-69.18-mRNA-1	chr00	20752219	20752509	Unknown protein	Alias=MELO3C001375T1,MELO3C000747T1,MELO3C000935T1,MELO3C001695T1,MELO3C001799T1	0.14	79.0231
maker-chr00-exonerate_est2genome-gene-69.123-mRNA-1	chr00	20804450	20804923	Unknown protein	Alias=MELO3C001295T1,MELO3C001539T1,MELO3C001022T1,MELO3C000926T1,MELO3C001720T1,MELO3C001853T1,MELO3C023652T1,MELO3C000970T1,MELO3C001870T1	0	100
maker-chr00-exonerate_est2genome-gene-69.27-mRNA-1	chr00	20804479	20804707	Unknown protein	Alias=MELO3C001799T1,MELO3C001460T1,MELO3C001569T1,MELO3C001410T1	0.22	82.444
maker-chr00-exonerate_est2genome-gene-69.29-mRNA-1	chr00	20830600	20830774	Unknown protein	Alias=MELO3C026350T1	0.15	80.9048
maker-chr00-exonerate_est2genome-gene-69.140-mRNA-1	chr00	20868086	20868438	Unknown protein	Alias=MELO3C001353T1,MELO3C000939T1,MELO3C011543T1,MELO3C001465T1	0.04	93.8
maker-chr00-exonerate_est2genome-gene-69.31-mRNA-1	chr00	20871389	20871610	Unknown protein	Alias=MELO3C014330T1	0	96.1
maker-chr00-exonerate_est2genome-gene-69.146-mRNA-1	chr00	20884309	20884576	Unknown protein	Alias=MELO3C001460T1,MELO3C000907T1	0.43	88.1
maker-chr00-exonerate_est2genome-gene-69.35-mRNA-1	chr00	20884419	20884647	Unknown protein	Alias=MELO3C001023T1,MELO3C000861T1,MELO3C001683T1,MELO3C001429T1,MELO3C001524T1,MELO3C001487T1,MELO3C001221T1,MELO3C001304T1	0.08	96.9
maker-chr00-exonerate_est2genome-gene-69.40-mRNA-1	chr00	20884629	20884768	Unknown protein	Alias=MELO3C001524T1,MELO3C001429T1,MELO3C001221T1,MELO3C000820T1	0.65	83.0271
maker-chr00-exonerate_est2genome-gene-69.150-mRNA-1	chr00	20905904	20906296	Unknown protein	Alias=MELO3C001105T1,MELO3C000700T1	0.39	58.842
maker-chr00-exonerate_est2genome-gene-69.52-mRNA-1	chr00	20905916	20906273	Unknown protein	Alias=MELO3C000015T1,MELO3C001528T1,MELO3C025932T1,MELO3C025242T1,MELO3C001632T1,MELO3C001476T1,MELO3C026993T1,MELO3C001760T1,MELO3C000462T1	0.24	83.3659
maker-chr00-exonerate_est2genome-gene-69.149-mRNA-1	chr00	20906089	20906590	Unknown protein	Alias=MELO3C000473T1,MELO3C001616T1,MELO3C000700T1,MELO3C001711T1,MELO3C000862T1,MELO3C001457T1,MELO3C001105T1	0.07	75.1013
maker-chr00-exonerate_est2genome-gene-69.49-mRNA-1	chr00	20906195	20906590	Unknown protein	Alias=MELO3C022872T1,MELO3C000778T1,MELO3C001760T1,MELO3C000716T1,MELO3C000562T1,MELO3C024637T1,MELO3C001452T1,MELO3C004709T1,MELO3C000015T1,MELO3C001632T1,MELO3C025242T1,MELO3C001883T1,MELO3C004677T1	0.21	74.9471
maker-chr00-exonerate_est2genome-gene-69.155-mRNA-1	chr00	20917210	20917438	Unknown protein	Alias=MELO3C001762T1	1	75.7786
snap-chr00-processed-gene-209.20-mRNA-1	chr00	20922697	20925772	Unknown protein	0	0.45	0
maker-chr00-exonerate_est2genome-gene-69.156-mRNA-1	chr00	20951800	20952002	Unknown protein	Alias=MELO3C000950T1	1	100
maker-chr00-exonerate_est2genome-gene-69.61-mRNA-1	chr00	20955717	20955943	Unknown protein	Alias=MELO3C000547T1,MELO3C001765T1,MELO3C001615T1	0.17	49.3286
maker-chr00-exonerate_est2genome-gene-70.1-mRNA-1	chr00	20995927	20996253	Retrotransposon protein, putative	Alias=MELO3C000933T1,MELO3C000860T1	0.16	100
maker-chr00-exonerate_est2genome-gene-70.50-mRNA-1	chr00	20997843	20998013	Unknown protein	Alias=MELO3C000394T1	0	90.8
maker-chr00-exonerate_est2genome-gene-70.2-mRNA-1	chr00	20997865	20998017	Unknown protein	Alias=MELO3C000952T1	0.34	100
maker-chr00-exonerate_est2genome-gene-70.7-mRNA-1	chr00	21027016	21027222	Unknown protein	Alias=MELO3C001718T1,MELO3C001571T1,MELO3C001474T1	0.06	78.1
maker-chr00-exonerate_est2genome-gene-70.15-mRNA-1	chr00	21056592	21056730	Unknown protein	Alias=MELO3C001155T1,MELO3C022571T1	0.5	80.2677
maker-chr00-exonerate_est2genome-gene-70.12-mRNA-1	chr00	21056605	21057196	Unknown protein	Alias=MELO3C025440T1,MELO3C025402T1,MELO3C001155T1,MELO3C022571T1	0.26	73.8677
snap-chr00-processed-gene-210.37-mRNA-1	chr00	21057025	21062333	Transposase	0	0.58	0
maker-chr00-exonerate_est2genome-gene-70.20-mRNA-1	chr00	21068769	21068935	Unknown protein	Alias=MELO3C000411T1,MELO3C027333T1,MELO3C008268T1,MELO3C014096T1	1	91.0321
maker-chr00-exonerate_est2genome-gene-70.19-mRNA-1	chr00	21068859	21069003	Unknown protein	Alias=MELO3C027333T1,MELO3C014096T1	1	73.3426
maker-chr00-exonerate_est2genome-gene-70.24-mRNA-1	chr00	21083288	21083457	Unknown protein	Alias=MELO3C025246T1,MELO3C000726T1	1	55.4862
maker-chr00-exonerate_est2genome-gene-70.54-mRNA-1	chr00	21128040	21128258	Unknown protein	Alias=MELO3C001482T1,MELO3C001677T1,MELO3C001325T1	1	91.3
maker-chr00-exonerate_est2genome-gene-70.27-mRNA-1	chr00	21128055	21128295	Unknown protein	Alias=MELO3C000692T1,MELO3C000918T1	0.2	91.5
maker-chr00-exonerate_est2genome-gene-70.61-mRNA-1	chr00	21152467	21152741	Unknown protein	Alias=MELO3C001044T1,MELO3C026993T1	1	82.6023
maker-chr00-exonerate_est2genome-gene-70.59-mRNA-1	chr00	21152625	21153271	Unknown protein	Alias=MELO3C026993T1,MELO3C003978T1	1	84.2
maker-chr00-exonerate_est2genome-gene-70.30-mRNA-1	chr00	21152642	21152785	Unknown protein	Alias=MELO3C001172T1	1	62.551
maker-chr00-exonerate_est2genome-gene-70.29-mRNA-1	chr00	21152943	21153138	Unknown protein	Alias=MELO3C001432T1,MELO3C001172T1	1	81.6
maker-chr00-exonerate_est2genome-gene-70.64-mRNA-1	chr00	21174992	21175273	Unknown protein	Alias=MELO3C001151T1	0	100
snap-chr00-processed-gene-212.2-mRNA-1	chr00	21188307	21188645	Transposase, Ptta/En/Spm, plant	0	0.3	0
maker-chr00-exonerate_est2genome-gene-70.65-mRNA-1	chr00	21192121	21192424	Unknown protein	Alias=MELO3C001278T1,MELO3C001054T1	0.12	72.3979
maker-chr00-exonerate_est2genome-gene-70.35-mRNA-1	chr00	21192225	21192425	Unknown protein	Alias=MELO3C000657T1,MELO3C001713T1	0.38	85.6643
maker-chr00-exonerate_est2genome-gene-70.67-mRNA-1	chr00	21205279	21205460	Unknown protein	Alias=MELO3C001714T1	1	62.6061
maker-chr00-exonerate_est2genome-gene-70.72-mRNA-1	chr00	21220559	21222234	Unknown protein	0	0.15	Alias=MELO3C001575T1,MELO3C001660T1,MELO3C001661T1,MELO3C000788T1,MELO3C001436T1,snap_masked-chr00-processed-gene-212,29-mRNA-1,MELO3C001236T1,MELO3C000125T1,MELO3C001734T1
maker-chr00-exonerate_est2genome-gene-70.47-mRNA-1	chr00	21220601	21220869	Unknown protein	Alias=MELO3C000947T1,MELO3C015003T1,MELO3C025155T1,MELO3C001530T1,MELO3C001467T1,MELO3C000315T1,MELO3C000285T1	0.17	84.5253
snap-chr00-processed-gene-212.26-mRNA-1	chr00	21266632	21269503	Unknown protein	0	0.61	0
maker-chr00-exonerate_est2genome-gene-71.0-mRNA-1	chr00	21272752	21272915	Unknown protein	Alias=MELO3C004870T1	1	86.8818
maker-chr00-exonerate_est2genome-gene-71.7-mRNA-1	chr00	21275894	21276157	Unknown protein	Alias=MELO3C001530T1,MELO3C000618T1,MELO3C000947T1,MELO3C000948T1,MELO3C027397T1,MELO3C025155T1	0.17	100
maker-chr00-exonerate_est2genome-gene-71.69-mRNA-1	chr00	21276013	21276440	Unknown protein	Alias=MELO3C001575T1,MELO3C001752T1,MELO3C001236T1,MELO3C001099T1,MELO3C001125T1,MELO3C001661T1	0.25	82.6918
maker-chr00-exonerate_est2genome-gene-71.10-mRNA-1	chr00	21277706	21277981	Unknown protein	Alias=MELO3C019672T1	1	72.2982
maker-chr00-exonerate_est2genome-gene-71.11-mRNA-1	chr00	21277953	21278131	Unknown protein	Alias=MELO3C019672T1	1	81
maker-chr00-exonerate_est2genome-gene-71.80-mRNA-1	chr00	21299221	21299504	Unknown protein	Alias=MELO3C025155T1,MELO3C027397T1,MELO3C000947T1,MELO3C000618T1,MELO3C001382T1,MELO3C001530T1,MELO3C000946T1	0.35	73.8653
maker-chr00-exonerate_est2genome-gene-71.85-mRNA-1	chr00	21307923	21308135	Unknown protein	Alias=MELO3C000954T1	0	100
maker-chr00-exonerate_est2genome-gene-71.22-mRNA-1	chr00	21315986	21316328	Unknown protein	Alias=MELO3C000618T1,MELO3C001530T1,MELO3C025155T1,MELO3C000948T1,MELO3C000947T1,MELO3C013303T1,MELO3C027397T1	0.27	82.7
maker-chr00-exonerate_est2genome-gene-71.88-mRNA-1	chr00	21316121	21316362	Unknown protein	Alias=MELO3C001752T1,MELO3C001661T1,MELO3C000584T1,MELO3C001236T1	0.13	91.3
maker-chr00-exonerate_est2genome-gene-71.29-mRNA-1	chr00	21324317	21324622	Ty3-gypsy retrotransposon protein	Alias=MELO3C025207T1	0.31	90.2
maker-chr00-exonerate_est2genome-gene-71.51-mRNA-1	chr00	21351341	21373765	Unknown protein	Alias=MELO3C004708T1,MELO3C025242T1,MELO3C022807T1	0.74	75.7194
maker-chr00-exonerate_est2genome-gene-71.102-mRNA-1	chr00	21373466	21374275	Unknown protein	Alias=MELO3C025235T1,MELO3C022810T1,MELO3C000862T1	0.18	68.7323
maker-chr00-exonerate_est2genome-gene-71.32-mRNA-1	chr00	21373587	21418356	Unknown protein	Alias=MELO3C000725T1,MELO3C024637T1,MELO3C000716T1,MELO3C004708T1,MELO3C022807T1,MELO3C025242T1	0.65	84.813
maker-chr00-exonerate_est2genome-gene-71.105-mRNA-1	chr00	21373611	21374275	Unknown protein	Alias=MELO3C025235T1,MELO3C022810T1	0.27	63.72
snap-chr00-processed-gene-214.11-mRNA-1	chr00	21373882	21375913	Unknown protein	0	0.45	0
snap-chr00-processed-gene-214.23-mRNA-1	chr00	21375539	21377385	Unknown protein	0	0.46	0
maker-chr00-exonerate_est2genome-gene-71.104-mRNA-1	chr00	21382578	21384015	Unknown protein	0	0.05	Alias=snap_masked-chr00-processed-gene-214,18-mRNA-1,MELO3C000595T1
maker-chr00-exonerate_est2genome-gene-71.107-mRNA-1	chr00	21390177	21414436	Unknown protein	Alias=MELO3C022810T1	0.91	61.1225
maker-chr00-exonerate_est2genome-gene-71.46-mRNA-1	chr00	21390355	21418076	Unknown protein	Alias=MELO3C025937T1,MELO3C000725T1	0.4	84.2
maker-chr00-exonerate_est2genome-gene-71.97-mRNA-1	chr00	21390628	21418183	Unknown protein	Alias=MELO3C001091T1,MELO3C025235T1,MELO3C001171T1,MELO3C000700T1	0.57	84.9188
maker-chr00-exonerate_est2genome-gene-71.108-mRNA-1	chr00	21390772	21418183	Unknown protein	Alias=MELO3C000023T1	0.61	84.1
maker-chr00-exonerate_est2genome-gene-71.55-mRNA-1	chr00	21438351	21438597	Unknown protein	Alias=MELO3C001823T1,MELO3C001399T1	0.38	65.7862
maker-chr00-exonerate_est2genome-gene-71.57-mRNA-1	chr00	21466501	21466639	Unknown protein	Alias=MELO3C000610T1	1	62.1485
maker-chr00-exonerate_est2genome-gene-71.120-mRNA-1	chr00	21482525	21482762	Unknown protein	Alias=MELO3C020304T1,MELO3C018944T1	0.4	88.7571
maker-chr00-exonerate_est2genome-gene-71.119-mRNA-1	chr00	21482533	21482924	Unknown protein	Alias=MELO3C018944T1,MELO3C020304T1	0.33	85.2
maker-chr00-exonerate_est2genome-gene-71.122-mRNA-1	chr00	21483556	21483793	Unknown protein	Alias=MELO3C020304T1,MELO3C018944T1	0.39	88.7571
maker-chr00-exonerate_est2genome-gene-71.121-mRNA-1	chr00	21483564	21483955	Unknown protein	Alias=MELO3C018944T1,MELO3C020304T1	0.32	85.2
maker-chr00-exonerate_est2genome-gene-71.126-mRNA-1	chr00	21530554	21530711	Unknown protein	Alias=MELO3C000697T1	0.34	87.4456
maker-chr00-exonerate_est2genome-gene-71.58-mRNA-1	chr00	21530635	21530978	Unknown protein	Alias=MELO3C000748T1,MELO3C004776T1,MELO3C000778T1	0.25	84.1
maker-chr00-exonerate_est2genome-gene-71.62-mRNA-1	chr00	21548852	21549019	Retrotransposon protein	Alias=MELO3C027394T1,MELO3C001675T1	0.29	89.6
snap-chr00-processed-gene-215.23-mRNA-1	chr00	21563694	21565599	Retrotransposon protein, putative, Ty3-gypsy subclass	0	0.51	0
maker-chr00-exonerate_est2genome-gene-72.0-mRNA-1	chr00	21573418	21573570	Unknown protein	Alias=MELO3C019672T1	1	69.5603
maker-chr00-exonerate_est2genome-gene-72.13-mRNA-1	chr00	21592605	21592829	Unknown protein	Alias=MELO3C001304T1,MELO3C001221T1,MELO3C001643T1,MELO3C001429T1	0.43	93.1
maker-chr00-exonerate_est2genome-gene-72.125-mRNA-1	chr00	21595737	21596162	Unknown protein	Alias=MELO3C001740T1,MELO3C025986T1,MELO3C018320T1	0.21	89.8284
maker-chr00-exonerate_est2genome-gene-72.24-mRNA-1	chr00	21595805	21596242	Unknown protein	Alias=MELO3C001355T1,MELO3C000975T1,MELO3C001107T1,MELO3C001477T1,MELO3C027366T1,MELO3C001367T1,MELO3C000799T1	0.27	100
snap_masked-chr00-processed-gene-216.8-mRNA-1	chr00	21605786	21612509	Transposase	0	0.56	0
snap_masked-chr00-processed-gene-216.18-mRNA-1	chr00	21664560	21665238	Unknown protein	0	0.04	0
maker-chr00-exonerate_est2genome-gene-72.131-mRNA-1	chr00	21671094	21671258	Unknown protein	Alias=MELO3C025208T1	1	66.7331
maker-chr00-exonerate_est2genome-gene-72.134-mRNA-1	chr00	21685415	21685757	Unknown protein	Alias=MELO3C001025T1,MELO3C000092T1,MELO3C001138T1,MELO3C000607T1	0.17	88.4093
maker-chr00-exonerate_est2genome-gene-72.155-mRNA-1	chr00	21693829	21694008	Unknown protein	Alias=MELO3C000672T1,MELO3C022872T1,MELO3C000716T1,MELO3C004762T1,MELO3C000734T1,MELO3C025245T1,MELO3C022807T1,MELO3C025242T1,MELO3C000963T1	0.46	62.1726
maker-chr00-exonerate_est2genome-gene-72.138-mRNA-1	chr00	21693865	21694460	Unknown protein	Alias=MELO3C004767T1,MELO3C004778T1,MELO3C000734T1,MELO3C026993T1,MELO3C001850T1,MELO3C022872T1,MELO3C000672T1,MELO3C004762T1,MELO3C000716T1,MELO3C001140T1,MELO3C020221T1,MELO3C000963T1,MELO3C025245T1,MELO3C022807T1,MELO3C004774T1,MELO3C025242T1	0.08	68.6591
maker-chr00-exonerate_est2genome-gene-72.39-mRNA-1	chr00	21693882	21694184	Unknown protein	Alias=MELO3C001694T1,MELO3C026985T1,MELO3C001616T1,MELO3C000981T1,MELO3C001159T1,MELO3C001457T1,MELO3C001091T1	0.24	83.8
maker-chr00-exonerate_est2genome-gene-72.37-mRNA-1	chr00	21694005	21694338	Unknown protein	Alias=MELO3C001091T1,MELO3C000981T1,MELO3C001616T1,MELO3C026985T1	0.22	83.3966
maker-chr00-exonerate_est2genome-gene-72.142-mRNA-1	chr00	21694060	21694460	Unknown protein	Alias=MELO3C026993T1,MELO3C001760T1,MELO3C000716T1,MELO3C004762T1,MELO3C000672T1,MELO3C001850T1,MELO3C004767T1,MELO3C004778T1,MELO3C025242T1,MELO3C004774T1,MELO3C025245T1,MELO3C022807T1,MELO3C001140T1,MELO3C004766T1,MELO3C020221T1	0.16	74.1751
maker-chr00-exonerate_est2genome-gene-72.46-mRNA-1	chr00	21694213	21694433	Unknown protein	Alias=MELO3C001091T1,MELO3C026060T1,MELO3C001172T1,MELO3C001053T1,MELO3C001616T1,MELO3C001432T1,MELO3C000473T1	0.49	82.4874
maker-chr00-exonerate_est2genome-gene-72.159-mRNA-1	chr00	21717577	21718018	Unknown protein	Alias=MELO3C001743T1,MELO3C001776T1,MELO3C000877T1,MELO3C001066T1	0.1	84.0614
maker-chr00-exonerate_est2genome-gene-72.52-mRNA-1	chr00	21717608	21718018	Unknown protein	Alias=MELO3C001875T1,MELO3C001544T1,MELO3C001003T1,MELO3C000580T1,MELO3C001032T1,MELO3C000739T1,MELO3C001106T1,MELO3C001320T1	0.29	64.0494
maker-chr00-exonerate_est2genome-gene-72.60-mRNA-1	chr00	21720696	21721109	Unknown protein	Alias=MELO3C000607T1,MELO3C027084T1,MELO3C001248T1,MELO3C000092T1,MELO3C001145T1,MELO3C001025T1,MELO3C000858T1,MELO3C001300T1,MELO3C027279T1,MELO3C000008T1	0.29	94
maker-chr00-exonerate_est2genome-gene-72.164-mRNA-1	chr00	21720745	21721115	Unknown protein	Alias=MELO3C000059T1,MELO3C000961T1,MELO3C000958T1	0.66	93
maker-chr00-exonerate_est2genome-gene-72.70-mRNA-1	chr00	21725603	21726031	transposon Tf2-1 polyprotein isoform X1	Alias=MELO3C021775T1,MELO3C000976T1	0	100
maker-chr00-exonerate_est2genome-gene-72.172-mRNA-1	chr00	21735251	21735445	Unknown protein	Alias=MELO3C023864T1,MELO3C000570T1,MELO3C000610T1,MELO3C025246T1,MELO3C000726T1	0	81.4
maker-chr00-snap-gene-218.49-mRNA-1	chr00	21752274	21756242	Unknown protein	0	0.76	0
maker-chr00-exonerate_est2genome-gene-72.89-mRNA-1	chr00	21761423	21761577	Unknown protein	Alias=MELO3C001670T1	0.43	98.1
maker-chr00-exonerate_est2genome-gene-72.194-mRNA-1	chr00	21762597	21763066	Unknown protein	Alias=MELO3C024637T1,MELO3C000838T1,MELO3C000725T1,MELO3C000716T1,MELO3C022872T1,MELO3C000633T1,MELO3C000984T1,MELO3C000808T1,MELO3C027400T1,MELO3C000986T1,MELO3C022807T1,MELO3C025245T1,MELO3C004709T1,MELO3C004707T1	0.13	83.2249
snap_masked-chr00-processed-gene-218.2-mRNA-1	chr00	21762817	21763032	Unknown protein	0	0.21	0
maker-chr00-exonerate_est2genome-gene-72.209-mRNA-1	chr00	21790109	21790684	Unknown protein	Alias=MELO3C000473T1,MELO3C001694T1,MELO3C001616T1,MELO3C001264T1,MELO3C001159T1	0.41	86.4258
maker-chr00-exonerate_est2genome-gene-72.99-mRNA-1	chr00	21790109	21791161	Unknown protein	Alias=MELO3C004709T1,MELO3C027400T1,MELO3C000808T1,MELO3C022807T1,MELO3C025242T1,MELO3C000725T1,MELO3C000838T1,MELO3C000716T1	0.29	82.161
maker-chr00-exonerate_est2genome-gene-72.98-mRNA-1	chr00	21790738	21794312	Unknown protein	Alias=MELO3C022807T1,MELO3C025242T1,MELO3C000808T1,MELO3C000633T1,MELO3C000716T1,MELO3C000725T1,MELO3C000838T1,MELO3C024637T1	0.34	82.0613
maker-chr00-exonerate_est2genome-gene-72.219-mRNA-1	chr00	21790895	21791209	Unknown protein	0	0.16	Alias=MELO3C000700T1,snap-chr00-processed-gene-218,22-mRNA-1,MELO3C000862T1,MELO3C025236T1
maker-chr00-exonerate_est2genome-gene-72.106-mRNA-1	chr00	21791123	21794312	Unknown protein	Alias=MELO3C025242T1,MELO3C000808T1,MELO3C000725T1	0.38	79.1065
maker-chr00-exonerate_est2genome-gene-72.216-mRNA-1	chr00	21793909	21794419	Unknown protein	Alias=MELO3C001171T1,MELO3C025235T1,MELO3C025236T1,MELO3C022810T1	0.04	74.6214
maker-chr00-exonerate_est2genome-gene-72.221-mRNA-1	chr00	21802823	21803326	Unknown protein	Alias=MELO3C001227T1,MELO3C000739T1,MELO3C001106T1,MELO3C001445T1,MELO3C000291T1,MELO3C001875T1,MELO3C000580T1,MELO3C001032T1,MELO3C001003T1,MELO3C001496T1,MELO3C000536T1	0.15	100
maker-chr00-exonerate_est2genome-gene-72.116-mRNA-1	chr00	21802872	21803118	Unknown protein	Alias=MELO3C000877T1,MELO3C001316T1,MELO3C001066T1,MELO3C001743T1,MELO3C000616T1	0.41	63.3202
maker-chr00-exonerate_est2genome-gene-72.118-mRNA-1	chr00	21803232	21803398	Unknown protein	Alias=MELO3C001484T1,MELO3C001066T1	0.44	86.5
maker-chr00-exonerate_est2genome-gene-72.120-mRNA-1	chr00	21804673	21804867	Unknown protein	Alias=MELO3C001408T1,MELO3C000501T1	0.43	89.7744
maker-chr00-exonerate_est2genome-gene-72.236-mRNA-1	chr00	21804681	21804900	Unknown protein	Alias=MELO3C001361T1	0	91.8846
maker-chr00-exonerate_est2genome-gene-72.123-mRNA-1	chr00	21840325	21840486	Unknown protein	Alias=MELO3C019672T1	0	72.9251
maker-chr00-exonerate_est2genome-gene-72.122-mRNA-1	chr00	21840387	21840624	Unknown protein	Alias=MELO3C019672T1	0.41	84.6
snap_masked-chr00-processed-gene-219.0-mRNA-1	chr00	21865077	21869086	Unknown protein	0	0.18	0
maker-chr00-exonerate_est2genome-gene-73.65-mRNA-1	chr00	21889162	21889404	Unknown protein	Alias=MELO3C000838T1,MELO3C027263T1,MELO3C000461T1,MELO3C000778T1,MELO3C004707T1,MELO3C022807T1	0.31	61.1621
maker-chr00-exonerate_est2genome-gene-73.61-mRNA-1	chr00	21889187	21889787	Unknown protein	Alias=MELO3C000778T1,MELO3C001850T1,MELO3C000461T1,MELO3C000445T1,MELO3C027263T1,MELO3C026993T1,MELO3C000838T1,MELO3C001785T1,MELO3C004707T1,MELO3C022807T1,MELO3C001632T1	0.02	70.8373
maker-chr00-exonerate_est2genome-gene-73.76-mRNA-1	chr00	21930251	21930964	Unknown protein	Alias=MELO3C001616T1,MELO3C000797T1,MELO3C001293T1,MELO3C001443T1,MELO3C001273T1,MELO3C000862T1,MELO3C001264T1,MELO3C001091T1,MELO3C001457T1,MELO3C001129T1	0.1	79.7557
maker-chr00-exonerate_est2genome-gene-73.11-mRNA-1	chr00	21930251	21930638	Unknown protein	Alias=MELO3C000633T1,MELO3C025244T1,MELO3C022872T1,MELO3C000672T1,MELO3C000838T1,MELO3C026993T1,MELO3C000725T1,MELO3C024637T1,MELO3C025928T1,MELO3C026669T1,MELO3C000015T1,MELO3C004709T1,MELO3C026122T1,MELO3C022807T1,MELO3C001211T1,MELO3C004708T1,MELO3C027400T1	0.06	65.6133
maker-chr00-exonerate_est2genome-gene-73.18-mRNA-1	chr00	21930389	21930859	Unknown protein	Alias=MELO3C022872T1,MELO3C026993T1,MELO3C000725T1,MELO3C000838T1,MELO3C024637T1,MELO3C000633T1,MELO3C025244T1,MELO3C026122T1,MELO3C022807T1,MELO3C001211T1,MELO3C004708T1,MELO3C027400T1,MELO3C025928T1,MELO3C000015T1,MELO3C026669T1	0.21	84.6
maker-chr00-exonerate_est2genome-gene-73.91-mRNA-1	chr00	21930413	21930684	Unknown protein	Alias=MELO3C001443T1,MELO3C026985T1,MELO3C001687T1,MELO3C000797T1,MELO3C001293T1,MELO3C001616T1,MELO3C000700T1,MELO3C001129T1,MELO3C000862T1,MELO3C001091T1,MELO3C001264T1,MELO3C001457T1	0.3	84.6
maker-chr00-exonerate_est2genome-gene-73.12-mRNA-1	chr00	21930441	21931070	Unknown protein	Alias=MELO3C025244T1,MELO3C000633T1,MELO3C024637T1,MELO3C000838T1,MELO3C000725T1,MELO3C026993T1,MELO3C022872T1,MELO3C000672T1,MELO3C026669T1,MELO3C004709T1,MELO3C000015T1,MELO3C025928T1,MELO3C027400T1,MELO3C004708T1,MELO3C001211T1,MELO3C022807T1,MELO3C026122T1	0.12	73.3416
maker-chr00-exonerate_est2genome-gene-73.79-mRNA-1	chr00	21930777	21931070	Unknown protein	Alias=MELO3C001091T1,MELO3C001264T1,MELO3C001457T1,MELO3C000862T1,MELO3C001129T1,MELO3C000700T1	0.13	61.9353
maker-chr00-exonerate_est2genome-gene-73.24-mRNA-1	chr00	21938438	21938703	Unknown protein	Alias=MELO3C001691T1,MELO3C000815T1	0.01	75.236
maker-chr00-exonerate_est2genome-gene-73.93-mRNA-1	chr00	21938441	21938654	Unknown protein	Alias=MELO3C001725T1	1	86
maker-chr00-exonerate_est2genome-gene-73.25-mRNA-1	chr00	21938811	21938971	Unknown protein	Alias=MELO3C001004T1	0	100
maker-chr00-exonerate_est2genome-gene-73.95-mRNA-1	chr00	21941964	21942130	Unknown protein	Alias=MELO3C001209T1	1	66.5171
maker-chr00-exonerate_est2genome-gene-73.98-mRNA-1	chr00	21962204	21962724	Unknown protein	Alias=MELO3C019672T1	1	70.0872
snap-chr00-processed-gene-220.15-mRNA-1	chr00	22004110	22011152	Retrotransposable element Tf2	0	0.52	0
maker-chr00-snap-gene-220.31-mRNA-1	chr00	22039563	22049517	Unknown protein	0	0.42	0
maker-chr00-exonerate_est2genome-gene-73.27-mRNA-1	chr00	22050536	22050923	Unknown protein	Alias=MELO3C000207T1,MELO3C000741T1,MELO3C001094T1,MELO3C001360T1,MELO3C001030T1,MELO3C001104T1	0.42	88.1
maker-chr00-exonerate_est2genome-gene-73.35-mRNA-1	chr00	22057049	22057425	Unknown protein	Alias=MELO3C000838T1	0.79	61.9928
maker-chr00-exonerate_est2genome-gene-73.100-mRNA-1	chr00	22057064	22057381	Unknown protein	Alias=MELO3C001009T1	0	100
maker-chr00-exonerate_est2genome-gene-73.34-mRNA-1	chr00	22057316	22057716	Unknown protein	Alias=MELO3C000445T1,MELO3C000562T1,MELO3C027263T1,MELO3C000838T1,MELO3C001785T1	0.28	69.5625
maker-chr00-exonerate_est2genome-gene-73.101-mRNA-1	chr00	22057585	22057716	Unknown protein	Alias=MELO3C001432T1	1	64.0401
maker-chr00-exonerate_est2genome-gene-73.108-mRNA-1	chr00	22067984	22068406	Unknown protein	Alias=MELO3C001016T1,MELO3C000386T1,MELO3C000338T1,MELO3C001522T1,MELO3C000870T1,MELO3C001673T1	0.08	100
maker-chr00-exonerate_est2genome-gene-73.39-mRNA-1	chr00	22068109	22068356	Unknown protein	Alias=MELO3C000550T1	1	92.7
maker-chr00-exonerate_est2genome-gene-73.113-mRNA-1	chr00	22108168	22108324	Unknown protein	Alias=MELO3C000981T1,MELO3C001722T1,MELO3C000697T1	0.33	87.4456
maker-chr00-exonerate_est2genome-gene-73.111-mRNA-1	chr00	22108213	22108419	Unknown protein	Alias=MELO3C001722T1,MELO3C000981T1,MELO3C000697T1	0.28	68.4015
maker-chr00-exonerate_est2genome-gene-73.114-mRNA-1	chr00	22117685	22117917	Unknown protein	Alias=MELO3C000819T1,MELO3C009085T1,MELO3C001147T1	0.42	65.4939
maker-chr00-exonerate_est2genome-gene-73.57-mRNA-1	chr00	22117737	22117964	Unknown protein	Alias=MELO3C001010T1,MELO3C001479T1,MELO3C001284T1	0.36	95.6
maker-chr00-exonerate_est2genome-gene-73.119-mRNA-1	chr00	22140033	22140336	Unknown protein	Alias=MELO3C019672T1	1	77.5
maker-chr00-exonerate_est2genome-gene-74.105-mRNA-1	chr00	22169832	22170008	Unknown protein	Alias=MELO3C014422T1	0.45	93.2
maker-chr00-exonerate_est2genome-gene-74.104-mRNA-1	chr00	22169947	22170136	Unknown protein	Alias=MELO3C021797T1	0.34	86.6
maker-chr00-exonerate_est2genome-gene-74.1-mRNA-1	chr00	22174854	22175201	Unknown protein	Alias=MELO3C001022T1,MELO3C001540T1	1	100
maker-chr00-exonerate_est2genome-gene-74.2-mRNA-1	chr00	22177927	22178378	Unknown protein	Alias=MELO3C000707T1,MELO3C001374T1,MELO3C001417T1	1	74.0788
maker-chr00-exonerate_est2genome-gene-74.110-mRNA-1	chr00	22177996	22178507	Unknown protein	Alias=MELO3C027412T1,MELO3C019038T1,MELO3C008540T1,MELO3C000078T1,MELO3C001668T1,MELO3C001613T1,MELO3C001013T1	0.02	100
maker-chr00-exonerate_est2genome-gene-74.3-mRNA-1	chr00	22178214	22178495	Unknown protein	Alias=MELO3C000819T1,MELO3C001417T1	1	80.5894
maker-chr00-exonerate_est2genome-gene-74.114-mRNA-1	chr00	22185259	22185435	Unknown protein	Alias=MELO3C001018T1	0.43	100
maker-chr00-exonerate_est2genome-gene-74.12-mRNA-1	chr00	22213558	22213970	Unknown protein	Alias=MELO3C001668T1,MELO3C000834T1,MELO3C001028T1,MELO3C001016T1,MELO3C001188T1,MELO3C000386T1,MELO3C000338T1,MELO3C000095T1,MELO3C000632T1,MELO3C001522T1,MELO3C000719T1,MELO3C000870T1,MELO3C001673T1	0.32	89.1356
maker-chr00-exonerate_est2genome-gene-74.115-mRNA-1	chr00	22213608	22213855	Unknown protein	Alias=MELO3C000550T1	1	95.2
maker-chr00-exonerate_est2genome-gene-74.21-mRNA-1	chr00	22240669	22241137	Unknown protein	Alias=MELO3C000884T1,MELO3C000686T1,MELO3C023141T1,MELO3C013501T1	0.41	96.7
maker-chr00-exonerate_est2genome-gene-74.25-mRNA-1	chr00	22247884	22248345	Unknown protein	Alias=MELO3C001028T1,MELO3C001668T1	0.4	100
maker-chr00-exonerate_est2genome-gene-74.116-mRNA-1	chr00	22262176	22262499	Unknown protein	Alias=MELO3C001026T1	0.23	100
maker-chr00-exonerate_est2genome-gene-74.126-mRNA-1	chr00	22287881	22288052	Unknown protein	Alias=MELO3C000905T1,MELO3C000291T1	0	73.4585
maker-chr00-exonerate_est2genome-gene-74.33-mRNA-1	chr00	22287935	22288422	Unknown protein	Alias=MELO3C000616T1,MELO3C001743T1,MELO3C000588T1,MELO3C001066T1,MELO3C000877T1,MELO3C001742T1,MELO3C001776T1	0	57.9438
maker-chr00-exonerate_est2genome-gene-74.119-mRNA-1	chr00	22288086	22288480	Unknown protein	Alias=MELO3C000978T1,MELO3C000536T1,MELO3C001003T1,MELO3C000580T1,MELO3C001032T1,MELO3C001449T1,MELO3C000291T1,MELO3C001243T1,MELO3C001106T1,MELO3C000739T1	0	100
maker-chr00-exonerate_est2genome-gene-74.38-mRNA-1	chr00	22293903	22294214	Unknown protein	Alias=MELO3C001033T1	0.34	100
maker-chr00-exonerate_est2genome-gene-74.129-mRNA-1	chr00	22297007	22297318	Unknown protein	Alias=MELO3C001033T1	0.38	97.8
maker-chr00-exonerate_est2genome-gene-74.139-mRNA-1	chr00	22321984	22322228	Unknown protein	Alias=MELO3C001468T1	0.14	67.5071
maker-chr00-exonerate_est2genome-gene-74.39-mRNA-1	chr00	22322076	22322378	Unknown protein	Alias=MELO3C001118T1,MELO3C001100T1	0.34	92.6
maker-chr00-exonerate_est2genome-gene-74.149-mRNA-1	chr00	22322162	22322324	Unknown protein	Alias=MELO3C001473T1,MELO3C000861T1	0.26	98.2
maker-chr00-exonerate_est2genome-gene-74.44-mRNA-1	chr00	22330750	22331207	Unknown protein	Alias=MELO3C001847T1,MELO3C001041T1,MELO3C001670T1,MELO3C001241T1,MELO3C000270T1,MELO3C001182T1,MELO3C000471T1,MELO3C000181T1,MELO3C001342T1	0.08	63.3299
maker-chr00-exonerate_est2genome-gene-74.138-mRNA-1	chr00	22330877	22331163	Unknown protein	Alias=MELO3C001509T1,MELO3C001813T1,MELO3C001860T1,MELO3C001478T1	0	86.6075
maker-chr00-exonerate_est2genome-gene-74.52-mRNA-1	chr00	22341284	22341620	Unknown protein	Alias=MELO3C012669T1,MELO3C004894T1,MELO3C001038T1	0.33	85.1488
maker-chr00-exonerate_est2genome-gene-74.55-mRNA-1	chr00	22342643	22343003	Unknown protein	Alias=MELO3C000907T1	0	76.5
maker-chr00-exonerate_est2genome-gene-74.134-mRNA-1	chr00	22342731	22343117	Unknown protein	Alias=MELO3C000396T1,MELO3C001683T1,MELO3C001473T1,MELO3C001023T1,MELO3C001304T1,MELO3C001221T1,MELO3C001487T1,MELO3C001429T1	0.11	100
maker-chr00-exonerate_est2genome-gene-74.150-mRNA-1	chr00	22357888	22358082	Unknown protein	Alias=MELO3C001034T1	0.2	100
maker-chr00-exonerate_est2genome-gene-74.70-mRNA-1	chr00	22357894	22366628	Unknown protein	0	0.29	Alias=MELO3C001073T1,MELO3C000607T1,snap-chr00-processed-gene-223,22-mRNA-1,MELO3C001145T1,MELO3C000092T1,MELO3C027084T1,MELO3C001248T1,MELO3C001399T1,MELO3C027279T1,MELO3C001177T1,MELO3C001300T1,MELO3C001025T1,MELO3C001042T1,MELO3C000008T1,MELO3C000783T1,MELO3C001061T1,MELO3C020383T1
maker-chr00-exonerate_est2genome-gene-74.152-mRNA-1	chr00	22364944	22365231	Unknown protein	Alias=MELO3C001644T1,MELO3C001351T1,MELO3C000390T1,MELO3C000982T1,MELO3C000059T1,MELO3C000653T1,MELO3C000132T1	0.03	59.4053
maker-chr00-exonerate_est2genome-gene-74.155-mRNA-1	chr00	22365033	22365231	Unknown protein	Alias=MELO3C000653T1,MELO3C000132T1,MELO3C000982T1,MELO3C000059T1,MELO3C000390T1	0.17	73.0793
maker-chr00-exonerate_est2genome-gene-74.164-mRNA-1	chr00	22367842	22368181	Unknown protein	Alias=MELO3C001248T1,MELO3C027084T1,MELO3C000092T1,MELO3C001145T1,MELO3C000607T1,MELO3C001061T1,MELO3C000008T1,MELO3C001042T1,MELO3C001025T1,MELO3C000858T1,MELO3C027279T1	0.12	84.7294
maker-chr00-exonerate_est2genome-gene-74.81-mRNA-1	chr00	22367842	22368256	Unknown protein	Alias=MELO3C001351T1,MELO3C001644T1,MELO3C000390T1,MELO3C000958T1	0.64	82.2914
maker-chr00-exonerate_est2genome-gene-74.83-mRNA-1	chr00	22367922	22368104	Unknown protein	Alias=MELO3C000958T1,MELO3C000390T1,MELO3C001644T1,MELO3C001351T1	0.41	86.6061
maker-chr00-exonerate_est2genome-gene-74.173-mRNA-1	chr00	22374665	22374887	Unknown protein	Alias=MELO3C025453T1	1	64.4219
maker-chr00-exonerate_est2genome-gene-74.176-mRNA-1	chr00	22391391	22391609	Unknown protein	Alias=MELO3C001477T1,MELO3C001770T1,MELO3C019580T1,MELO3C001709T1	0.37	92.7
maker-chr00-exonerate_est2genome-gene-74.88-mRNA-1	chr00	22392952	22393322	Unknown protein	Alias=MELO3C000714T1,MELO3C000929T1,MELO3C001264T1,MELO3C000862T1,MELO3C000626T1,MELO3C001687T1,MELO3C001443T1	0.19	75.362
maker-chr00-exonerate_est2genome-gene-74.189-mRNA-1	chr00	22392970	22393314	Unknown protein	Alias=MELO3C004707T1,MELO3C026983T1,MELO3C026669T1,MELO3C025315T1,MELO3C026124T1,MELO3C025242T1,MELO3C000379T1,MELO3C000006T1,MELO3C000725T1,MELO3C026125T1,MELO3C016638T1,MELO3C000838T1,MELO3C000778T1	0.29	87
maker-chr00-exonerate_est2genome-gene-74.87-mRNA-1	chr00	22393008	22393472	Unknown protein	Alias=MELO3C001687T1,MELO3C001443T1,MELO3C001053T1,MELO3C000929T1,MELO3C000714T1,MELO3C001159T1,MELO3C000862T1,MELO3C000524T1,MELO3C001264T1,MELO3C000626T1	0.12	84
maker-chr00-exonerate_est2genome-gene-74.187-mRNA-1	chr00	22393213	22393553	Unknown protein	Alias=MELO3C000672T1,MELO3C000838T1,MELO3C016638T1,MELO3C000725T1,MELO3C000734T1,MELO3C004711T1,MELO3C027003T1,MELO3C025242T1,MELO3C001632T1,MELO3C025315T1,MELO3C026124T1,MELO3C004707T1,MELO3C001528T1,MELO3C001452T1	0.29	74.1576
maker-chr00-exonerate_est2genome-gene-74.92-mRNA-1	chr00	22393277	22393553	Unknown protein	Alias=MELO3C001443T1,MELO3C001616T1,MELO3C000929T1,MELO3C000714T1,MELO3C001053T1,MELO3C000626T1,MELO3C001159T1,MELO3C000524T1,MELO3C001264T1	0.27	71.1332
maker-chr00-exonerate_est2genome-gene-74.102-mRNA-1	chr00	22434087	22434509	Unknown protein	Alias=MELO3C001045T1,MELO3C000485T1,MELO3C021039T1	0.23	100
maker-chr00-exonerate_est2genome-gene-75.116-mRNA-1	chr00	22457272	22457429	Unknown protein	Alias=MELO3C001795T1	0.36	69.2818
maker-chr00-exonerate_est2genome-gene-75.127-mRNA-1	chr00	22458430	22469166	Unknown protein	Alias=MELO3C025242T1,MELO3C004708T1,MELO3C000838T1,MELO3C000024T1	0.58	63.4202
maker-chr00-exonerate_est2genome-gene-75.18-mRNA-1	chr00	22458468	22458794	Unknown protein	Alias=MELO3C005022T1,MELO3C001105T1,MELO3C001053T1	0.49	87.2983
maker-chr00-exonerate_est2genome-gene-75.19-mRNA-1	chr00	22458588	22458852	Unknown protein	Alias=MELO3C005022T1,MELO3C026060T1,MELO3C001105T1,MELO3C000862T1,MELO3C001053T1	0.29	70.1604
maker-chr00-exonerate_est2genome-gene-75.122-mRNA-1	chr00	22458728	22497135	Unknown protein	Alias=MELO3C000838T1,MELO3C022872T1,MELO3C022807T1,MELO3C025242T1,MELO3C000963T1,MELO3C026669T1,MELO3C000383T1	0.73	83.7773
maker-chr00-exonerate_est2genome-gene-75.131-mRNA-1	chr00	22468901	22496995	Unknown protein	Alias=MELO3C000838T1,MELO3C000716T1,MELO3C026669T1,MELO3C000963T1,MELO3C025242T1,MELO3C022807T1	0.56	84.0316
maker-chr00-exonerate_est2genome-gene-75.2-mRNA-1	chr00	22468977	22497205	Unknown protein	Alias=MELO3C001616T1,MELO3C001432T1,MELO3C001457T1,MELO3C026060T1	0.45	86.978
[truncated: 11,586 more rows]
