# Supplementary material for: An improved assembly and annotation of the melon (Cucumis melo L.) reference genome
Source: Sci Rep. 2018 May 24;8:8088. doi: 10.1038/s41598-018-26416-2 (PMC5967340; doi:10.1038/s41598-018-26416-2)
Supplement: Supplementary file 3 — Supplementary Table S5 [file 41598_2018_26416_MOESM3_ESM.xlsx]

## Sheet: Sheet1
Supplementary Table S5. For each annotated gene the transcript ID of the melon genome annotation v4.0 , the position (chr, start and end), the orientation (strand), the functional description (Annotation), the AHRD score as well as the Gene Ontology annotation and the KEGG pathway association are reported. In addition the correspondence of each gene with the previous melon genome annotation v3.5.…
Gene_row_ID	Transcript_ID	Chr	start	end	strand	Annotation	Score AHRD	Gene Ontology	KEGG Pathway Association	Coming_from_v3.5.1
MELO3C027429	MELO3C027429.2.1	chr00	131062	131377	+	Unknown protein
MELO3C001407	MELO3C001407.2.1	chr00	185158	185346	+	Unknown protein				coming_from=MELO3C001407T1
MELO3C027430	MELO3C027430.2.1	chr00	186786	186977	+	Unknown protein
MELO3C027439	MELO3C027439.2.1	chr00	228358	229802	-	Pyruvate kinase	score_ahrd=*-*	GO:0000287, GO:0003824, GO:0004743, GO:0006096, GO:0016301, GO:0016310, GO:0016740, GO:0030955	kegg=00010+2.7.1.40, 00230+2.7.1.40, 00620+2.7.1.40
MELO3C027428	MELO3C027428.2.1	chr00	242037	242447	-	Calcium uniporter protein, mitochondrial	score_ahrd=*-*	GO:0016020, GO:0016021
MELO3C027004	MELO3C027004.2.1	chr00	262140	273622	+	poly(A)-specific ribonuclease PARN-like	score_ahrd=***	GO:0003676		coming_from=MELO3C027004T1
MELO3C027431	MELO3C027431.2.1	chr00	283888	284162	-	serine/threonine-protein kinase ATG1a isoform X2	score_ahrd=--*	GO:0004672, GO:0005524, GO:0006468, GO:0016301, GO:0016310
MELO3C027432	MELO3C027432.2.1	chr00	292634	297236	-	ATP-dependent helicase/deoxyribonuclease subunit B	score_ahrd=--*	GO:0004386
MELO3C027445	MELO3C027445.2.1	chr00	322035	327523	+	Unknown protein
MELO3C027433	MELO3C027433.2.1	chr00	340420	345162	-	Unknown protein
MELO3C027442	MELO3C027442.2.1	chr00	344996	352256	+	Beta-glucosidase 18	score_ahrd=*-*	GO:0004553, GO:0005975, GO:0008152, GO:0008422, GO:0016787, GO:0016798, GO:0102483
MELO3C027434	MELO3C027434.2.1	chr00	569981	570188	+	Unknown protein
MELO3C027436	MELO3C027436.2.1	chr00	571987	572139	-	Unknown protein
MELO3C027437	MELO3C027437.2.1	chr00	577107	577322	-	Unknown protein
MELO3C027438	MELO3C027438.2.1	chr00	579579	579864	-	Unknown protein
MELO3C001335	MELO3C001335.2.1	chr00	601831	602073	-	Cytochrome b reductase 1	score_ahrd=*-*			coming_from=MELO3C001335T1
MELO3C001504	MELO3C001504.2.1	chr00	608503	608733	-	Unknown protein				coming_from=MELO3C001504T1
MELO3C000965	MELO3C000965.2.1	chr00	616335	616737	+	ATP synthase subunit a	score_ahrd=*-*	GO:0005739, GO:0005743, GO:0015078, GO:0015986, GO:0045263		coming_from=MELO3C000965T1,MELO3C027031T1
MELO3C027031	MELO3C027031.2.1	chr00	616496	616668	+	Unknown protein				coming_from=MELO3C027031T1
MELO3C027032	MELO3C027032.2.1	chr00	616899	617113	+	ATP synthase subunit a	score_ahrd=*-*	GO:0005739, GO:0005743, GO:0015078, GO:0015986, GO:0016020, GO:0016021, GO:0045263		coming_from=MELO3C027032T1
MELO3C027460	MELO3C027460.2.1	chr00	647593	661322	-	Ribulose-1,5 bisphosphate carboxylase/oxygenase large subunit N-methyltransferase	score_ahrd=--*	GO:0008168, GO:0016740, GO:0032259
MELO3C027019	MELO3C027019.2.1	chr00	705621	709009	+	Translation initiation factor IF-2, putative	score_ahrd=***	GO:0003743, GO:0006413		coming_from=MELO3C027019T1
MELO3C027440	MELO3C027440.2.1	chr00	818505	818705	-	girdin-like	score_ahrd=*-*
MELO3C027030	MELO3C027030.2.1	chr00	847649	848265	+	Cysteine proteinase inhibitor	score_ahrd=***	GO:0004869, GO:0010466, GO:0010951, GO:0030414		coming_from=MELO3C027030T1
MELO3C027435	MELO3C027435.2.1	chr00	863481	864169	+	Lysine-specific demethylase 8	score_ahrd=*-*	GO:0008168, GO:0032259
MELO3C027026	MELO3C027026.2.1	chr00	881206	881432	+	Unknown protein				coming_from=MELO3C027026T1
MELO3C027443	MELO3C027443.2.1	chr00	882189	882444	-	Unknown protein
MELO3C027441	MELO3C027441.2.1	chr00	904650	907719	+	Unknown protein
MELO3C027446	MELO3C027446.2.1	chr00	929601	929971	+	Zf-CCHC domain-containing protein	score_ahrd=--*	GO:0003676, GO:0008270
MELO3C027033	MELO3C027033.2.1	chr00	1047932	1048255	+	Unknown protein				coming_from=MELO3C027033T1
MELO3C023154	MELO3C023154.2.1	chr00	1050316	1050537	+	Unknown protein				coming_from=MELO3C023154T1
MELO3C027040	MELO3C027040.2.1	chr00	1064495	1065627	+	17 kDa phloem lectin	score_ahrd=***	GO:0030246		coming_from=MELO3C027040T1
MELO3C027444	MELO3C027444.2.1	chr00	1066138	1066359	-	Unknown protein
MELO3C027483	MELO3C027483.2.1	chr00	1143299	1148617	+	protein ENHANCED DISEASE RESISTANCE 2	score_ahrd=*-*	GO:0008289
MELO3C027484	MELO3C027484.2.1	chr00	1148651	1150295	+	calcium uniporter protein 6, mitochondrial-like	score_ahrd=--*
MELO3C027447	MELO3C027447.2.1	chr00	1185837	1186114	+	Serine/threonine-protein phosphatase 7 long form-like protein	score_ahrd=*-*	GO:0016787
MELO3C027075	MELO3C027075.2.1	chr00	1200557	1201699	-	Zinc finger family protein	score_ahrd=*-*	GO:0003676, GO:0046872		coming_from=MELO3C027075T1
MELO3C027448	MELO3C027448.2.1	chr00	1232640	1232876	+	ORF64c	score_ahrd=--*
MELO3C027053	MELO3C027053.2.1	chr00	1241780	1242709	+	Protein TIC 214	score_ahrd=*-*	GO:0009507, GO:0009536, GO:0016020, GO:0016021		coming_from=MELO3C027053T1
MELO3C027054	MELO3C027054.2.1	chr00	1243165	1244143	+	NAD(P)H-quinone oxidoreductase subunit H, chloroplastic	score_ahrd=***	GO:0006810, GO:0009507, GO:0009535, GO:0009536, GO:0009579, GO:0016020, GO:0016491, GO:0016651, GO:0016655, GO:0019684, GO:0048038, GO:0051287, GO:0055114		coming_from=MELO3C027054T1
MELO3C027055	MELO3C027055.2.1	chr00	1244306	1244872	+	NAD(P)H-quinone oxidoreductase subunit 1, chloroplastic	score_ahrd=***	GO:0005886, GO:0009507, GO:0009535, GO:0009536, GO:0009579, GO:0016020, GO:0016021, GO:0016491, GO:0016655, GO:0019684, GO:0048038, GO:0055114		coming_from=MELO3C027055T1
MELO3C027052	MELO3C027052.2.1	chr00	1261724	1263436	-	GDSL esterase/lipase	score_ahrd=***	GO:0016788		coming_from=MELO3C027052T1
MELO3C027454	MELO3C027454.2.1	chr00	1281328	1281528	+	Unknown protein
MELO3C027066	MELO3C027066.2.1	chr00	1349436	1360398	+	disease resistance protein RGA2-like	score_ahrd=***	GO:0043531		coming_from=MELO3C027066T1,MELO3C027067T1,MELO3C001475T1
MELO3C000321	MELO3C000321.2.1	chr00	1362174	1362842	+	LOW QUALITY PROTEIN: disease resistance protein RGA2-like	score_ahrd=***	GO:0043531		coming_from=MELO3C000321T1
MELO3C027449	MELO3C027449.2.1	chr00	1378806	1379248	-	glycine-rich cell wall structural protein 1-like	score_ahrd=*-*
MELO3C027450	MELO3C027450.2.1	chr00	1400500	1401750	-	girdin-like	score_ahrd=*-*
MELO3C027451	MELO3C027451.2.1	chr00	1400644	1401790	-	girdin-like	score_ahrd=*-*
MELO3C027453	MELO3C027453.2.1	chr00	1400741	1401105	-	girdin-like	score_ahrd=*-*
MELO3C027452	MELO3C027452.2.1	chr00	1400864	1401763	-	girdin-like	score_ahrd=*-*
MELO3C027455	MELO3C027455.2.1	chr00	1408120	1408336	-	Unknown protein
MELO3C027456	MELO3C027456.2.1	chr00	1441683	1441897	-	Unknown protein
MELO3C027516	MELO3C027516.2.1	chr00	1441698	1441913	+	Unknown protein
MELO3C027101	MELO3C027101.2.1	chr00	1546474	1547172	+	DNA-directed RNA polymerase subunit beta	score_ahrd=*-*	GO:0003677, GO:0003899, GO:0006351, GO:0009507, GO:0009536, GO:0016740, GO:0016779, GO:0032549	kegg=00230+2.7.7.6, 00240+2.7.7.6	coming_from=MELO3C027101T1
MELO3C027102	MELO3C027102.2.1	chr00	1547199	1547633	+	DNA-directed RNA polymerase subunit beta'	score_ahrd=*-*	GO:0003677, GO:0003899, GO:0006351, GO:0009507, GO:0009536, GO:0016740, GO:0016779	kegg=00230+2.7.7.6, 00240+2.7.7.6	coming_from=MELO3C027102T1
MELO3C027060	MELO3C027060.2.1	chr00	1559719	1561345	+	Pectinesterase	score_ahrd=***	GO:0004857, GO:0005618, GO:0016020, GO:0016021, GO:0016787, GO:0030599, GO:0042545, GO:0043086, GO:0045330, GO:0045490	kegg=00040+3.1.1.11, 00500+3.1.1.11	coming_from=MELO3C027060T1
MELO3C027111	MELO3C027111.2.1	chr00	1573092	1573268	+	Unknown protein				coming_from=MELO3C027111T1
MELO3C027057	MELO3C027057.2.1	chr00	1582539	1584421	+	9-cis-epoxycarotenoid dioxygenase	score_ahrd=***	GO:0016702, GO:0051213, GO:0055114		coming_from=MELO3C027057T1
MELO3C027530	MELO3C027530.2.1	chr00	1655821	1656213	+	subtilisin-like protease SBT3.17 isoform X1	score_ahrd=--*	GO:0006508, GO:0008233
MELO3C027457	MELO3C027457.2.1	chr00	1739845	1741640	-	Aminotransferase-like, plant mobile domain family protein	score_ahrd=--*	GO:0008150, GO:0008483, GO:0016740
MELO3C027458	MELO3C027458.2.1	chr00	1740939	1741640	-	Serine/threonine-protein phosphatase 7 long form-like protein	score_ahrd=*-*	GO:0003674, GO:0008150, GO:0016020	kegg=04660+3.1.3.16
MELO3C027041	MELO3C027041.2.1	chr00	1782907	1783080	+	Unknown protein				coming_from=MELO3C027041T1
MELO3C027042	MELO3C027042.2.1	chr00	1851286	1852839	+	Protein SHI RELATED SEQUENCE 1	score_ahrd=***	GO:0003677, GO:0005634, GO:0007275, GO:0009734, GO:0009851, GO:0045893, GO:0046872, GO:0046982		coming_from=MELO3C027042T1
MELO3C027044	MELO3C027044.2.1	chr00	1866428	1866946	+	pectinesterase inhibitor-like	score_ahrd=***	GO:0004857, GO:0043086, GO:0046910	kegg=00040+3.1.1.11, 00500+3.1.1.11	coming_from=MELO3C027044T1
MELO3C027046	MELO3C027046.2.1	chr00	1890625	1891372	-	Cleavage and polyadenylation specificity factor subunit 3-I	score_ahrd=*-*	GO:0016787		coming_from=MELO3C027046T1
MELO3C027047	MELO3C027047.2.1	chr00	1892406	1898673	-	Multiple organellar RNA editing factor 1, mitochondrial	score_ahrd=*-*	GO:0005515, GO:0005739, GO:0009507, GO:1900864, GO:1900865		coming_from=MELO3C027047T1
MELO3C027091	MELO3C027091.2.1	chr00	1919968	1920174	-	Unknown protein				coming_from=MELO3C027091T1
MELO3C027051	MELO3C027051.2.1	chr00	1970348	1971719	+	GEM-like protein 4	score_ahrd=***	GO:0005575, GO:0008150		coming_from=MELO3C027051T1
MELO3C027056	MELO3C027056.2.1	chr00	1979366	1979581	+	Unknown protein				coming_from=MELO3C027056T1
MELO3C027088	MELO3C027088.2.1	chr00	2002857	2003264	-	50S ribosomal protein L20, chloroplastic	score_ahrd=***	GO:0000027, GO:0003723, GO:0003735, GO:0005622, GO:0005840, GO:0006412, GO:0009507, GO:0009536, GO:0019843, GO:0030529		coming_from=MELO3C027088T1
MELO3C027089	MELO3C027089.2.1	chr00	2004336	2004557	-	ATP-dependent Clp protease proteolytic subunit	score_ahrd=*-*	GO:0004252, GO:0006508, GO:0008233, GO:0008236, GO:0009507, GO:0009536, GO:0009570, GO:0016787		coming_from=MELO3C027089T1
MELO3C027090	MELO3C027090.2.1	chr00	2005045	2005574	-	ATP-dependent Clp protease proteolytic subunit	score_ahrd=*-*	GO:0004252, GO:0006508, GO:0008233, GO:0008236, GO:0009507, GO:0009536, GO:0009570, GO:0016787		coming_from=MELO3C027090T1
MELO3C027459	MELO3C027459.2.1	chr00	2008584	2009020	+	Photosystem II CP47 reaction center protein	score_ahrd=*-*	GO:0009507, GO:0009521, GO:0009523, GO:0009535, GO:0009536, GO:0009579, GO:0009767, GO:0009772, GO:0015979, GO:0016020, GO:0016021, GO:0016168, GO:0018298, GO:0019684, GO:0045156
MELO3C027061	MELO3C027061.2.1	chr00	2015666	2018419	+	PLATZ transcription factor family protein	score_ahrd=***	GO:0016020, GO:0016021		coming_from=MELO3C027061T1
MELO3C027552	MELO3C027552.2.1	chr00	2059185	2060590	-	WD-40 repeat-containing protein MSI4	score_ahrd=--*	GO:0005634, GO:0016020, GO:0016021
MELO3C027064	MELO3C027064.2.1	chr00	2124884	2126998	+	Pentatricopeptide repeat-containing protein	score_ahrd=***	GO:0009658		coming_from=MELO3C027064T1
MELO3C027069	MELO3C027069.2.1	chr00	2205861	2210090	-	Proteasome subunit beta type	score_ahrd=***	GO:0000502, GO:0004175, GO:0004298, GO:0005634, GO:0005737, GO:0005839, GO:0006508, GO:0008233, GO:0016787, GO:0051603		coming_from=MELO3C027069T2,MELO3C027069T1
MELO3C027465	MELO3C027465.2.1	chr00	2234703	2234945	+	Unknown protein
MELO3C016026	MELO3C016026.2.1	chr00	2239368	2239598	+	Unknown protein				coming_from=MELO3C016026T1,MELO3C027070T1
MELO3C027071	MELO3C027071.2.1	chr00	2261598	2261945	+	subtilisin-like protease SBT3.17 isoform X1	score_ahrd=*-*	GO:0006508, GO:0008233		coming_from=MELO3C027071T1
MELO3C027072	MELO3C027072.2.1	chr00	2279792	2279945	+	Unknown protein				coming_from=MELO3C027072T1
MELO3C027560	MELO3C027560.2.1	chr00	2280976	2282364	-	LOW QUALITY PROTEIN: gamma-aminobutyrate transaminase POP2, mitochondrial-like	score_ahrd=*-*	GO:0003824, GO:0008483, GO:0030170
MELO3C027074	MELO3C027074.2.1	chr00	2296620	2297865	-	girdin-like	score_ahrd=*-*			coming_from=MELO3C027074T1
MELO3C027463	MELO3C027463.2.1	chr00	2296639	2297305	-	girdin-like	score_ahrd=*-*
MELO3C027464	MELO3C027464.2.1	chr00	2297468	2297878	-	Transmembrane protein, putative	score_ahrd=*-*	GO:0016020, GO:0016021
MELO3C027127	MELO3C027127.2.1	chr00	2323124	2323410	+	Orf108a	score_ahrd=--*	GO:0005739		coming_from=MELO3C027127T1
MELO3C027566	MELO3C027566.2.1	chr00	2325375	2326225	+	Unknown protein
MELO3C027076	MELO3C027076.2.1	chr00	2331064	2333983	+	Bidirectional sugar transporter SWEET	score_ahrd=***	GO:0005886, GO:0006810, GO:0008643, GO:0016020, GO:0016021		coming_from=MELO3C027076T1
MELO3C027461	MELO3C027461.2.1	chr00	2334983	2336410	+	Heat shock protein, putative	score_ahrd=*-*	GO:0005524, GO:0006457, GO:0006950, GO:0051082
MELO3C027462	MELO3C027462.2.1	chr00	2338317	2338568	+	Cytochrome b559 subunit alpha	score_ahrd=***	GO:0005506, GO:0009055, GO:0009507, GO:0009523, GO:0009535, GO:0009536, GO:0009539, GO:0009579, GO:0009767, GO:0015979, GO:0016020, GO:0016021, GO:0019684, GO:0020037, GO:0046872, GO:0055114
MELO3C027106	MELO3C027106.2.1	chr00	2340754	2341060	-	Cytochrome f	score_ahrd=*-*	GO:0005506, GO:0009055, GO:0009507, GO:0009535, GO:0009536, GO:0009579, GO:0015979, GO:0016020, GO:0016021, GO:0020037, GO:0031361, GO:0046872, GO:0055114		coming_from=MELO3C027106T1
MELO3C027107	MELO3C027107.2.1	chr00	2341614	2343309	-	Photosystem I assembly protein Ycf4	score_ahrd=***	GO:0009507, GO:0009522, GO:0009535, GO:0009536, GO:0009579, GO:0015979, GO:0016020, GO:0016021		coming_from=MELO3C027107T1
MELO3C027103	MELO3C027103.2.1	chr00	2370154	2371154	+	Transcription repressor KAN1	score_ahrd=***	GO:0003677, GO:0005634, GO:0006351, GO:0006355		coming_from=MELO3C027103T1
MELO3C027471	MELO3C027471.2.1	chr00	2386350	2387537	+	Unknown protein
MELO3C027079	MELO3C027079.2.1	chr00	2394434	2398143	-	heat stress transcription factor A-3	score_ahrd=***	GO:0003700, GO:0005634, GO:0006355, GO:0043565		coming_from=MELO3C027079T1,MELO3C027078T1
MELO3C027472	MELO3C027472.2.1	chr00	2413612	2414546	-	girdin-like	score_ahrd=*-*
MELO3C027473	MELO3C027473.2.1	chr00	2414098	2414519	-	Transmembrane protein, putative	score_ahrd=--*	GO:0016020, GO:0016021
MELO3C027474	MELO3C027474.2.1	chr00	2421210	2421444	-	Auxin response factor	score_ahrd=*-*	GO:0003677, GO:0005634, GO:0006351, GO:0006355, GO:0009725, GO:0009734
MELO3C027082	MELO3C027082.2.1	chr00	2432655	2433615	+	transcription factor bHLH149-like	score_ahrd=***	GO:0046983		coming_from=MELO3C027082T1
MELO3C027083	MELO3C027083.2.1	chr00	2436562	2439980	+	Metal-nicotianamine transporter	score_ahrd=***	GO:0016020, GO:0016021, GO:0055085		coming_from=MELO3C027083T1
MELO3C027475	MELO3C027475.2.1	chr00	2449735	2449963	-	Unknown protein
MELO3C027087	MELO3C027087.2.1	chr00	2449739	2450365	+	transformation/transcription domain-associated protein-like	score_ahrd=*-*	GO:0000123, GO:0005634, GO:0016301, GO:0016310, GO:0016573		coming_from=MELO3C027087T1
MELO3C027085	MELO3C027085.2.1	chr00	2479232	2481134	+	Isochorismatase-like protein	score_ahrd=***	GO:0003824, GO:0008152		coming_from=MELO3C027085T1
MELO3C027092	MELO3C027092.2.1	chr00	2502772	2503692	-	DExH-box ATP-dependent RNA helicase DExH12-like	score_ahrd=*-*	GO:0003676, GO:0004386, GO:0005524		coming_from=MELO3C027092T1
MELO3C027093	MELO3C027093.2.1	chr00	2503717	2505588	-	DExH-box ATP-dependent RNA helicase DExH12-like	score_ahrd=*-*	GO:0003676, GO:0004386, GO:0005524		coming_from=MELO3C027093T1
MELO3C027094	MELO3C027094.2.1	chr00	2505619	2506395	-	DExH-box ATP-dependent RNA helicase DExH12-like	score_ahrd=*-*	GO:0003676, GO:0004386, GO:0005524		coming_from=MELO3C027094T1
MELO3C027468	MELO3C027468.2.1	chr00	2507738	2508392	+	kinesin-like protein KIN12B	score_ahrd=*-*	GO:0000166, GO:0003774, GO:0003777, GO:0005524, GO:0007018, GO:0008017
MELO3C027095	MELO3C027095.2.1	chr00	2526986	2531384	+	metal-nicotianamine transporter YSL1-like	score_ahrd=***	GO:0055085		coming_from=MELO3C027095T1
MELO3C027575	MELO3C027575.2.1	chr00	2531686	2532954	+	U11/U12 small nuclear ribonucleoprotein 59 kDa protein isoform X3	score_ahrd=--*	GO:0019013, GO:0030529
MELO3C027576	MELO3C027576.2.1	chr00	2532958	2534789	+	Unknown protein
MELO3C027469	MELO3C027469.2.1	chr00	2573065	2573465	+	Unknown protein
MELO3C027577	MELO3C027577.2.1	chr00	2574187	2577589	+	Peroxisome biogenesis protein 5	score_ahrd=--*	GO:0005052, GO:0005515, GO:0005737, GO:0005777, GO:0005778, GO:0005829, GO:0006625, GO:0006810, GO:0007031, GO:0009733, GO:0015031, GO:0016020, GO:0016560
MELO3C027096	MELO3C027096.2.1	chr00	2588415	2589854	-	Glycosyltransferase	score_ahrd=***	GO:0008152, GO:0016740, GO:0016757, GO:0016758		coming_from=MELO3C027096T1
MELO3C027097	MELO3C027097.2.1	chr00	2603515	2603700	-	O-fucosyltransferase family protein	score_ahrd=*-*	GO:0005768, GO:0005794, GO:0005802, GO:0016740, GO:0016757		coming_from=MELO3C027097T1
MELO3C027466	MELO3C027466.2.1	chr00	2618962	2619119	-	Unknown protein
MELO3C027098	MELO3C027098.2.1	chr00	2625650	2629499	+	Mitochondrial inner membrane protease subunit 1	score_ahrd=***	GO:0006508, GO:0008233, GO:0008236, GO:0016020, GO:0016021		coming_from=MELO3C027098T1
MELO3C027100	MELO3C027100.2.1	chr00	2632880	2633053	-	Unknown protein				coming_from=MELO3C027100T1
MELO3C027467	MELO3C027467.2.1	chr00	2651391	2655942	+	kinesin-like protein KIN12B	score_ahrd=--*	GO:0000166, GO:0003774, GO:0003777, GO:0005524, GO:0007018, GO:0008017
MELO3C027470	MELO3C027470.2.1	chr00	2655875	2656178	+	Pyruvate kinase	score_ahrd=*-*	GO:0000287, GO:0003824, GO:0004743, GO:0006096, GO:0016301, GO:0016310, GO:0016740, GO:0030955	kegg=00010+2.7.1.40, 00230+2.7.1.40, 00620+2.7.1.40
MELO3C027112	MELO3C027112.2.1	chr00	2690193	2693925	-	Protein PHLOEM PROTEIN 2-LIKE A1	score_ahrd=***	GO:0009625, GO:0030246, GO:0043394		coming_from=MELO3C027112T1,MELO3C000614T1
MELO3C027476	MELO3C027476.2.1	chr00	2712419	2712611	+	aspartic proteinase A1-like isoform X1	score_ahrd=--*	GO:0004190, GO:0006508
MELO3C027587	MELO3C027587.2.1	chr00	2725785	2732399	-	DUF21 domain-containing protein At2g14520	score_ahrd=--*	GO:0016020, GO:0016021
MELO3C027480	MELO3C027480.2.1	chr00	2729826	2730243	+	Unknown protein
MELO3C027104	MELO3C027104.2.1	chr00	2737128	2737915	+	Protein LIGHT-DEPENDENT SHORT HYPOCOTYLS 10	score_ahrd=***	GO:0003677, GO:0005634, GO:0006351, GO:0006355, GO:0007275, GO:0009299, GO:0009416, GO:0090698		coming_from=MELO3C027104T1
MELO3C027105	MELO3C027105.2.1	chr00	2754416	2756332	-	Sodium/hydrogen exchanger	score_ahrd=*-*	GO:0006810, GO:0006811, GO:0006812, GO:0006814, GO:0006885, GO:0015297, GO:0015299, GO:0015385, GO:0016020, GO:0016021, GO:0035725, GO:0055085, GO:1902600		coming_from=MELO3C027105T1
MELO3C027479	MELO3C027479.2.1	chr00	2768368	2768534	-	Unknown protein
MELO3C027108	MELO3C027108.2.1	chr00	2771866	2772102	-	Xyloglucan endotransglucosylase/hydrolase	score_ahrd=*-*	GO:0004553, GO:0005576, GO:0005618, GO:0005975, GO:0006073, GO:0008152, GO:0010411, GO:0016740, GO:0016762, GO:0016787, GO:0016798, GO:0042546, GO:0048046, GO:0071555		coming_from=MELO3C027108T1
MELO3C027109	MELO3C027109.2.1	chr00	2772427	2772633	-	Unknown protein				coming_from=MELO3C027109T1
MELO3C027597	MELO3C027597.2.1	chr00	2789983	2790684	-	Myb/SANT-like DNA-binding domain protein	score_ahrd=***	GO:0003677
MELO3C027591	MELO3C027591.2.1	chr00	2814103	2814528	+	subtilisin-like protease SBT3.17 isoform X1	score_ahrd=-*-	GO:0006508, GO:0008233
MELO3C027117	MELO3C027117.2.1	chr00	2880540	2884920	-	N-alpha-acetyltransferase 25, NatB auxiliary subunit	score_ahrd=*-*	GO:0016740		coming_from=MELO3C027117T1
MELO3C027118	MELO3C027118.2.1	chr00	2905399	2905566	+	Unknown protein				coming_from=MELO3C027118T1
MELO3C027119	MELO3C027119.2.1	chr00	2929000	2931086	-	1-aminocyclopropane-1-carboxylate oxidase 2	score_ahrd=***	GO:0009693, GO:0009815, GO:0009835, GO:0016491, GO:0031418, GO:0046872, GO:0055114		coming_from=MELO3C027119T1
MELO3C027120	MELO3C027120.2.1	chr00	2931486	2933095	-	1-aminocyclopropane-1-carboxylate oxidase 2	score_ahrd=***	GO:0009693, GO:0009815, GO:0009835, GO:0016491, GO:0031418, GO:0046872, GO:0055114		coming_from=MELO3C027120T1
MELO3C027477	MELO3C027477.2.1	chr00	2942799	2942947	+	Pyruvate kinase	score_ahrd=*-*	GO:0000287, GO:0003824, GO:0004743, GO:0006096, GO:0016301, GO:0016310, GO:0016740, GO:0030955	kegg=00010+2.7.1.40, 00230+2.7.1.40, 00620+2.7.1.40
MELO3C027478	MELO3C027478.2.1	chr00	2944319	2945182	+	Pyruvate kinase	score_ahrd=*-*	GO:0000287, GO:0003824, GO:0004743, GO:0006096, GO:0016301, GO:0016310, GO:0016740, GO:0030955	kegg=00010+2.7.1.40, 00230+2.7.1.40, 00620+2.7.1.40
MELO3C027481	MELO3C027481.2.1	chr00	3029845	3030339	+	protein FAR1-RELATED SEQUENCE 4-like	score_ahrd=*-*	GO:0008270
MELO3C027603	MELO3C027603.2.1	chr00	3061777	3072838	+	Unknown protein
MELO3C027124	MELO3C027124.2.1	chr00	3096811	3097603	-	17.5 kDa class I heat shock protein	score_ahrd=***	GO:0005737		coming_from=MELO3C027124T1
MELO3C027122	MELO3C027122.2.1	chr00	3107616	3109397	+	RING-type E3 ubiquitin transferase	score_ahrd=***	GO:0004842, GO:0016567, GO:0016740		coming_from=MELO3C027122T1
MELO3C027616	MELO3C027616.2.1	chr00	3123448	3125001	+	Envelope-like protein, putative	score_ahrd=*-*	GO:0003676, GO:0008270
MELO3C027123	MELO3C027123.2.1	chr00	3129635	3130280	-	Unknown protein				coming_from=MELO3C027123T1
MELO3C027482	MELO3C027482.2.1	chr00	3129825	3130143	-	Unknown protein
MELO3C027158	MELO3C027158.2.1	chr00	3151317	3154955	+	Protein LIGHT-DEPENDENT SHORT HYPOCOTYLS 10	score_ahrd=***	GO:0003677, GO:0005634, GO:0006351, GO:0006355, GO:0007275, GO:0009299, GO:0009416, GO:0090698		coming_from=MELO3C027158T2
MELO3C027609	MELO3C027609.2.1	chr00	3156262	3157549	+	Ulp1 peptidase-like	score_ahrd=*-*	GO:0006508, GO:0008234
MELO3C027610	MELO3C027610.2.1	chr00	3187634	3188436	+	LOW QUALITY PROTEIN: gamma-aminobutyrate transaminase POP2, mitochondrial-like	score_ahrd=*-*	GO:0003824, GO:0008483, GO:0030170
MELO3C027617	MELO3C027617.2.1	chr00	3236874	3237647	+	Unknown protein
MELO3C027619	MELO3C027619.2.1	chr00	3272319	3274568	-	Ubiquitin-protein ligase, putative	score_ahrd=*-*	GO:0016874
MELO3C027126	MELO3C027126.2.1	chr00	3274533	3276261	+	mediator-associated protein 1-like	score_ahrd=***	GO:0006355		coming_from=MELO3C027126T1
MELO3C027132	MELO3C027132.2.1	chr00	3277937	3281500	+	disease resistance protein RGA2-like	score_ahrd=***	GO:0043531		coming_from=MELO3C027132T1
MELO3C027133	MELO3C027133.2.1	chr00	3281785	3282275	+	Pentatricopeptide repeat-containing family protein	score_ahrd=*-*	GO:0003723, GO:0004519, GO:0009451, GO:0042170, GO:0043231, GO:0090305		coming_from=MELO3C027133T1
MELO3C027487	MELO3C027487.2.1	chr00	3281845	3282017	+	Pentatricopeptide repeat-containing protein	score_ahrd=--*	GO:0042170
MELO3C027624	MELO3C027624.2.1	chr00	3322298	3323772	+	LOW QUALITY PROTEIN: gamma-aminobutyrate transaminase POP2, mitochondrial-like	score_ahrd=*-*	GO:0003824, GO:0008483, GO:0030170
MELO3C027351	MELO3C027351.2.1	chr00	3342701	3343827	-	Photosystem I assembly protein Ycf3	score_ahrd=***	GO:0009507, GO:0009535, GO:0009536, GO:0009579, GO:0015979, GO:0016020		coming_from=MELO3C027351T1
MELO3C027485	MELO3C027485.2.1	chr00	3345913	3346062	-	30S ribosomal protein S4, chloroplastic	score_ahrd=*-*	GO:0003723, GO:0003735, GO:0005622, GO:0005840, GO:0006412, GO:0009507, GO:0009536, GO:0015935, GO:0019843, GO:0030529
MELO3C027486	MELO3C027486.2.1	chr00	3354817	3354978	-	Unknown protein
MELO3C027489	MELO3C027489.2.1	chr00	3355359	3355524	+	Unknown protein
MELO3C027136	MELO3C027136.2.1	chr00	3356131	3356400	+	beta-glucuronosyltransferase GlcAT14B	score_ahrd=*-*	GO:0008375, GO:0016020, GO:0016740		coming_from=MELO3C027136T1
MELO3C027488	MELO3C027488.2.1	chr00	3356420	3356821	+	Unknown protein
MELO3C027134	MELO3C027134.2.1	chr00	3366486	3369035	+	Sucrose transporter	score_ahrd=***	GO:0005887, GO:0008515, GO:0015770, GO:0016020, GO:0016021		coming_from=MELO3C027134T1
MELO3C027137	MELO3C027137.2.1	chr00	3394840	3395795	+	Gibberellin receptor GID1A	score_ahrd=***	GO:0005515, GO:0005634, GO:0005737, GO:0008152, GO:0009056, GO:0009739, GO:0009939, GO:0010331, GO:0010476, GO:0016787, GO:0048444, GO:0048530, GO:1905516		coming_from=MELO3C027137T1
MELO3C027629	MELO3C027629.2.1	chr00	3396014	3404618	+	Unknown protein
MELO3C027168	MELO3C027168.2.1	chr00	3408954	3409415	-	Chalcone synthase	score_ahrd=*-*	GO:0003824, GO:0008152, GO:0009058, GO:0016740, GO:0016746, GO:0016747		coming_from=MELO3C027168T1
MELO3C027162	MELO3C027162.2.1	chr00	3430083	3432380	+	Serine/threonine-protein kinase	score_ahrd=***	GO:0000166, GO:0004672, GO:0004674, GO:0005524, GO:0006468, GO:0016301, GO:0016310, GO:0016740		coming_from=MELO3C027162T1
MELO3C027138	MELO3C027138.2.1	chr00	3515268	3518392	+	leukotriene A-4 hydrolase homolog	score_ahrd=***	GO:0006508, GO:0008237, GO:0008270, GO:0016787		coming_from=MELO3C027138T1
MELO3C027140	MELO3C027140.2.1	chr00	3549208	3550144	-	LOW QUALITY PROTEIN: disease resistance protein RGA2-like	score_ahrd=***	GO:0043531		coming_from=MELO3C027140T1
MELO3C027143	MELO3C027143.2.1	chr00	3559670	3562536	-	Ribosomal protein	score_ahrd=***	GO:0003735, GO:0005622, GO:0005840, GO:0006412, GO:0030529		coming_from=MELO3C027143T2,MELO3C027143T3,MELO3C027143T1
MELO3C027639	MELO3C027639.2.1	chr00	3578819	3580705	+	Unknown protein
MELO3C027638	MELO3C027638.2.1	chr00	3580900	3581628	+	Unknown protein
MELO3C027490	MELO3C027490.2.1	chr00	3585757	3586527	+	Zf-CCHC domain-containing protein	score_ahrd=*-*	GO:0003676, GO:0008270
MELO3C027498	MELO3C027498.2.1	chr00	3587231	3588026	+	Zf-CCHC domain-containing protein	score_ahrd=*-*	GO:0003676, GO:0008270
MELO3C027188	MELO3C027188.2.1	chr00	3609754	3614488	+	Rhamnogalacturonate lyase	score_ahrd=*-*	GO:0003824, GO:0005975, GO:0016829, GO:0030246		coming_from=MELO3C027188T1
MELO3C027493	MELO3C027493.2.1	chr00	3663457	3663739	-	RRM_1 domain-containing protein/TraB domain-containing protein	score_ahrd=--*	GO:0003676
MELO3C027492	MELO3C027492.2.1	chr00	3663482	3664009	-	Unknown protein
MELO3C027146	MELO3C027146.2.1	chr00	3699323	3699604	-	Unknown protein				coming_from=MELO3C027146T1
MELO3C027654	MELO3C027654.2.1	chr00	3736548	3739852	+	histone-lysine N-methyltransferase ASHR3	score_ahrd=*-*	GO:0005634, GO:0008168, GO:0016740, GO:0018024, GO:0032259, GO:0034968
MELO3C027491	MELO3C027491.2.1	chr00	3749353	3749563	+	Protein PHLOEM PROTEIN 2-LIKE A9	score_ahrd=*-*	GO:0030246
MELO3C027653	MELO3C027653.2.1	chr00	3753625	3766467	-	Ulp1 protease family, carboxy-terminal domain protein	score_ahrd=***	GO:0006508, GO:0008233, GO:0008234
MELO3C027494	MELO3C027494.2.1	chr00	3778579	3778904	-	Unknown protein
MELO3C027495	MELO3C027495.2.1	chr00	3778602	3778869	-	Unknown protein
MELO3C027496	MELO3C027496.2.1	chr00	3805343	3806489	-	serine/threonine-protein phosphatase 7 long form homolog	score_ahrd=*-*
MELO3C027661	MELO3C027661.2.1	chr00	3819703	3820750	-	LOW QUALITY PROTEIN: gamma-aminobutyrate transaminase POP2, mitochondrial-like	score_ahrd=*-*	GO:0003824, GO:0008483, GO:0030170
MELO3C027413	MELO3C027413.2.1	chr00	3851145	3852327	-	Maturase K	score_ahrd=*-*	GO:0003723, GO:0006397, GO:0008033, GO:0008380, GO:0009507, GO:0009536		coming_from=MELO3C027413T1
MELO3C027497	MELO3C027497.2.1	chr00	3852449	3852616	-	Maturase K	score_ahrd=*-*	GO:0003723, GO:0006397, GO:0008033, GO:0008380, GO:0009507, GO:0009536
MELO3C027662	MELO3C027662.2.1	chr00	3857231	3862666	-	Unknown protein
MELO3C027151	MELO3C027151.2.1	chr00	3871049	3873416	+	alcohol dehydrogenase-like	score_ahrd=***	GO:0008270, GO:0016491, GO:0055114		coming_from=MELO3C027151T1
MELO3C027660	MELO3C027660.2.1	chr00	3878208	3879715	+	WAT1-related protein	score_ahrd=*-*	GO:0016020, GO:0016021, GO:0022857, GO:0055085
MELO3C027503	MELO3C027503.2.1	chr00	3903340	3903944	+	Serine/threonine-protein phosphatase 7 long form-like protein	score_ahrd=--*	GO:0003674, GO:0008150, GO:0016020	kegg=04660+3.1.3.16
MELO3C027504	MELO3C027504.2.1	chr00	3908976	3909142	+	Unknown protein
MELO3C027282	MELO3C027282.2.1	chr00	3913765	3913974	-	Receptor protein kinase	score_ahrd=*-*	GO:0004672, GO:0005524, GO:0006468, GO:0016301, GO:0016310		coming_from=MELO3C027282T1
MELO3C027505	MELO3C027505.2.1	chr00	3939843	3940270	+	Adenylyl-sulfate kinase	score_ahrd=*-*	GO:0000103, GO:0000166, GO:0004020, GO:0005524, GO:0016301, GO:0016310, GO:0016740, GO:0070814
MELO3C027499	MELO3C027499.2.1	chr00	3989375	3991283	-	Serine/threonine protein phosphatase 7 long form isogeny	score_ahrd=--*
MELO3C027500	MELO3C027500.2.1	chr00	3989713	3991283	-	Serine/threonine-protein phosphatase 7 long form-like protein	score_ahrd=--*	GO:0003674, GO:0008150, GO:0016020
MELO3C027161	MELO3C027161.2.1	chr00	4006950	4007615	+	beta-galactosidase-like	score_ahrd=*-*	GO:0004553, GO:0005975, GO:0030246	kegg=00052+3.2.1.23, 00511+3.2.1.23, 00531+3.2.1.23, 00600+3.2.1.23, 00604+3.2.1.23	coming_from=MELO3C027161T1
MELO3C027160	MELO3C027160.2.1	chr00	4013172	4013372	-	Unknown protein				coming_from=MELO3C027160T1
MELO3C027670	MELO3C027670.2.1	chr00	4015364	4016323	+	Unknown protein
MELO3C027672	MELO3C027672.2.1	chr00	4018501	4018713	+	Unknown protein
MELO3C027673	MELO3C027673.2.1	chr00	4023596	4024967	+	Serine/threonine-protein phosphatase 7 long form-like protein	score_ahrd=*-*	GO:0016787	kegg=04660+3.1.3.16
MELO3C027506	MELO3C027506.2.1	chr00	4024970	4025424	+	serine/threonine-protein phosphatase 7 long form homolog	score_ahrd=*-*
MELO3C027671	MELO3C027671.2.1	chr00	4025668	4030656	+	Histidine--tRNA ligase	score_ahrd=*-*	GO:0004821, GO:0005524, GO:0005737, GO:0006427, GO:0016874
MELO3C027501	MELO3C027501.2.1	chr00	4037232	4038481	-	girdin-like	score_ahrd=***
MELO3C027170	MELO3C027170.2.1	chr00	4037594	4038494	-	Transmembrane protein, putative	score_ahrd=*-*	GO:0016020, GO:0016021		coming_from=MELO3C027170T1
MELO3C027174	MELO3C027174.2.1	chr00	4042009	4043790	+	ATP synthase subunit beta, chloroplastic	score_ahrd=***	GO:0000166, GO:0005524, GO:0006754, GO:0006810, GO:0006811, GO:0009507, GO:0009535, GO:0009536, GO:0009579, GO:0015986, GO:0015992, GO:0016020, GO:0016787, GO:0045261, GO:0046034, GO:0046933, GO:0099132	kegg=00190+3.6.3.14, 00195+3.6.3.14	coming_from=MELO3C027174T1
MELO3C027676	MELO3C027676.2.1	chr00	4045474	4050106	-	Vacuolar protein sorting-associated protein 33 like	score_ahrd=*-*	GO:0006904, GO:0016192, GO:0016491, GO:0055114
MELO3C027169	MELO3C027169.2.1	chr00	4057668	4060298	+	Lipoxygenase	score_ahrd=***	GO:0006633, GO:0016491, GO:0016702, GO:0031408, GO:0046872, GO:0051213, GO:0055114		coming_from=MELO3C027169T1
MELO3C027171	MELO3C027171.2.1	chr00	4080836	4081328	-	Unknown protein				coming_from=MELO3C027171T1
MELO3C027172	MELO3C027172.2.1	chr00	4085741	4088330	+	MLP-like protein 28	score_ahrd=***	GO:0006952, GO:0009607		coming_from=MELO3C027172T1
MELO3C027507	MELO3C027507.2.1	chr00	4092841	4093055	+	Protein LAZ1	score_ahrd=*-*	GO:0009626, GO:0016020, GO:0016021
MELO3C027175	MELO3C027175.2.1	chr00	4125095	4126803	+	NADPH-dependent pterin aldehyde reductase-like isoform X1	score_ahrd=***	GO:0016491, GO:0055114		coming_from=MELO3C027175T1
MELO3C027681	MELO3C027681.2.1	chr00	4126489	4131162	-	Ulp1 protease family, carboxy-terminal domain protein	score_ahrd=--*	GO:0006508, GO:0008233, GO:0008234
MELO3C027680	MELO3C027680.2.1	chr00	4131048	4134838	+	Glycosyltransferase	score_ahrd=*-*	GO:0008152, GO:0016740, GO:0016757, GO:0016758
MELO3C027502	MELO3C027502.2.1	chr00	4146845	4147301	-	Transmembrane protein, putative	score_ahrd=-**	GO:0016021
MELO3C027509	MELO3C027509.2.1	chr00	4179996	4180227	-	N-terminal kinase-like protein	score_ahrd=*-*	GO:0016301, GO:0016310
MELO3C027508	MELO3C027508.2.1	chr00	4181115	4181339	+	Unknown protein
MELO3C027180	MELO3C027180.2.1	chr00	4199941	4200395	-	Transmembrane protein, putative	score_ahrd=-**	GO:0016021		coming_from=MELO3C027180T1
MELO3C027685	MELO3C027685.2.1	chr00	4217923	4218123	+	Protein RALF-like 30	score_ahrd=-**	GO:0004871, GO:0005179, GO:0005576, GO:0005622, GO:0007267, GO:0019722, GO:0048046
MELO3C027687	MELO3C027687.2.1	chr00	4218689	4220943	+	Histone-lysine N-methyltransferase ATXR3	score_ahrd=--*	GO:0008168, GO:0016740, GO:0032259
MELO3C027177	MELO3C027177.2.1	chr00	4223696	4225263	+	TRANSPORT INHIBITOR RESPONSE 1 protein, putative	score_ahrd=*-*	GO:0000822, GO:0009734		coming_from=MELO3C027177T1
MELO3C027510	MELO3C027510.2.1	chr00	4234782	4235000	-	Unknown protein
MELO3C027179	MELO3C027179.2.1	chr00	4253256	4253576	-	Mannose-6-phosphate isomerase	score_ahrd=*-*	GO:0004476, GO:0005975, GO:0008270, GO:0009298, GO:0016853, GO:0046872	kegg=00051+5.3.1.8, 00520+5.3.1.8	coming_from=MELO3C027179T1
MELO3C027511	MELO3C027511.2.1	chr00	4267345	4267696	-	Unknown protein
MELO3C027702	MELO3C027702.2.1	chr00	4296298	4296522	+	Unknown protein
MELO3C027183	MELO3C027183.2.1	chr00	4299236	4301157	+	AP2-like ethylene-responsive transcription factor PLT2	score_ahrd=***	GO:0003677, GO:0003700, GO:0005634, GO:0006351, GO:0006355, GO:0007275		coming_from=MELO3C027183T1
MELO3C027513	MELO3C027513.2.1	chr00	4303581	4305015	-	Serine/threonine-protein phosphatase 7 long form-like protein	score_ahrd=--*	GO:0003674, GO:0008150, GO:0016020	kegg=04660+3.1.3.16
MELO3C027512	MELO3C027512.2.1	chr00	4303615	4305525	-	Serine/threonine-protein phosphatase 7 long form-like protein	score_ahrd=*-*	GO:0003674, GO:0008150, GO:0016020	kegg=04660+3.1.3.16
MELO3C027517	MELO3C027517.2.1	chr00	4307144	4307507	+	Leguminosin group486 secreted peptide	score_ahrd=***
MELO3C027185	MELO3C027185.2.1	chr00	4319076	4319378	-	Regulatory-associated protein of TOR 1	score_ahrd=*-*	GO:0031929, GO:0031931		coming_from=MELO3C027185T1
MELO3C027184	MELO3C027184.2.1	chr00	4321322	4324499	-	DNA primase	score_ahrd=*-*	GO:0003896, GO:0003899, GO:0006260, GO:0006269, GO:0016740		coming_from=MELO3C027184T1
MELO3C027699	MELO3C027699.2.1	chr00	4332360	4333364	-	CMP-sialic acid transporter, putative	score_ahrd=*-*	GO:0000139, GO:0005351, GO:0008643, GO:0015992, GO:0016020, GO:0016021
MELO3C027697	MELO3C027697.2.1	chr00	4385133	4386003	+	SAP domain-containing protein	score_ahrd=--*	GO:0005509
MELO3C027701	MELO3C027701.2.1	chr00	4385180	4387954	-	Lysine ketoglutarate reductase trans-splicing protein	score_ahrd=--*	GO:0016020, GO:0016021
MELO3C027514	MELO3C027514.2.1	chr00	4400281	4400485	-	Homocysteine S-methyltransferase-like protein	score_ahrd=*-*	GO:0008168, GO:0008898, GO:0009086, GO:0016740, GO:0032259, GO:0046872
MELO3C027515	MELO3C027515.2.1	chr00	4424295	4424615	-	Unknown protein
MELO3C027187	MELO3C027187.2.1	chr00	4426839	4429788	-	Cyclopropane-fatty-acyl-phospholipid synthase family protein	score_ahrd=*-*	GO:0016491, GO:0055114		coming_from=MELO3C027187T1
MELO3C027705	MELO3C027705.2.1	chr00	4472873	4474501	+	Transmembrane protein, putative	score_ahrd=***	GO:0016020, GO:0016021
MELO3C027706	MELO3C027706.2.1	chr00	4474516	4475408	+	Myb/SANT-like DNA-binding domain protein	score_ahrd=***	GO:0003677
MELO3C027194	MELO3C027194.2.1	chr00	4477130	4479021	+	DNA-directed RNA polymerase II subunit	score_ahrd=***	GO:0003676, GO:0003899, GO:0006351		coming_from=MELO3C027194T1
MELO3C027707	MELO3C027707.2.1	chr00	4479410	4479616	+	Unknown protein
MELO3C027191	MELO3C027191.2.1	chr00	4483233	4483872	-	VQ motif-containing protein, putative	score_ahrd=*-*	GO:0016020, GO:0016021		coming_from=MELO3C027191T1
MELO3C027522	MELO3C027522.2.1	chr00	4510034	4511271	-	girdin-like	score_ahrd=*-*
MELO3C027523	MELO3C027523.2.1	chr00	4510178	4511312	-	girdin-like	score_ahrd=*-*
MELO3C027526	MELO3C027526.2.1	chr00	4510275	4510637	-	girdin-like	score_ahrd=*-*
MELO3C027525	MELO3C027525.2.1	chr00	4510418	4511041	-	girdin-like	score_ahrd=*-*
MELO3C027527	MELO3C027527.2.1	chr00	4510440	4510713	-	girdin-like	score_ahrd=*-*
MELO3C027719	MELO3C027719.2.1	chr00	4513089	4518118	-	Unknown protein
MELO3C027196	MELO3C027196.2.1	chr00	4524512	4525150	+	ethylene-responsive transcription factor ERF017-like	score_ahrd=***	GO:0003677, GO:0003700, GO:0005634, GO:0006351, GO:0006355		coming_from=MELO3C027196T1
MELO3C027524	MELO3C027524.2.1	chr00	4552951	4553168	+	ATP synthase subunit a	score_ahrd=*-*	GO:0005739, GO:0005743, GO:0015078, GO:0015986, GO:0016020, GO:0016021, GO:0045263
MELO3C027201	MELO3C027201.2.1	chr00	4581306	4581808	-	WAT1-related protein	score_ahrd=*-*	GO:0016020, GO:0016021, GO:0022857, GO:0055085		coming_from=MELO3C027201T1
MELO3C027718	MELO3C027718.2.1	chr00	4582489	4583405	-	WAT1-related protein	score_ahrd=*-*	GO:0016020, GO:0016021, GO:0022857, GO:0055085
MELO3C027728	MELO3C027728.2.1	chr00	4602928	4603803	-	LOW QUALITY PROTEIN: gamma-aminobutyrate transaminase POP2, mitochondrial-like	score_ahrd=--*	GO:0003824, GO:0008483, GO:0030170
MELO3C027727	MELO3C027727.2.1	chr00	4635121	4635934	-	(-)-germacrene D synthase-like	score_ahrd=*-*	GO:0000287, GO:0008152, GO:0010333, GO:0016829
MELO3C027203	MELO3C027203.2.1	chr00	4638172	4641276	-	Basic-leucine zipper (BZIP) transcription factor family protein	score_ahrd=*-*	GO:0000977, GO:0003700, GO:0005634, GO:0006355, GO:0043565, GO:0045893		coming_from=MELO3C027203T1,MELO3C027202T1
MELO3C027519	MELO3C027519.2.1	chr00	4640889	4641215	+	Unknown protein
MELO3C027205	MELO3C027205.2.1	chr00	4642573	4642857	-	Unknown protein				coming_from=MELO3C027205T1
MELO3C027520	MELO3C027520.2.1	chr00	4642675	4642859	+	Unknown protein
MELO3C027204	MELO3C027204.2.1	chr00	4670064	4670949	-	Alpha-1,3-glucosyltransferase	score_ahrd=***	GO:0005783, GO:0005789, GO:0006486, GO:0016020, GO:0016021, GO:0016740, GO:0016757, GO:0016758		coming_from=MELO3C027204T1
MELO3C027206	MELO3C027206.2.1	chr00	4680607	4682342	-	patatin-like protein 2	score_ahrd=***	GO:0006629, GO:0008152		coming_from=MELO3C027206T1
MELO3C027729	MELO3C027729.2.1	chr00	4700746	4701198	-	LOW QUALITY PROTEIN: gamma-aminobutyrate transaminase POP2, mitochondrial-like	score_ahrd=*-*	GO:0003824, GO:0008483, GO:0030170
MELO3C027521	MELO3C027521.2.1	chr00	4705319	4705682	+	Leguminosin group486 secreted peptide	score_ahrd=***
MELO3C027208	MELO3C027208.2.1	chr00	4714353	4716469	+	Zf-CCHC domain-containing protein	score_ahrd=*-*	GO:0003676, GO:0008270		coming_from=MELO3C027208T1
MELO3C027518	MELO3C027518.2.1	chr00	4729010	4729446	-	protein Ycf2-like	score_ahrd=--*
MELO3C027211	MELO3C027211.2.1	chr00	4760493	4760677	+	30S ribosomal protein S13, putative	score_ahrd=--*	GO:0003676, GO:0003723, GO:0003735, GO:0005622, GO:0005840, GO:0006412		coming_from=MELO3C027211T1
MELO3C027730	MELO3C027730.2.1	chr00	4765695	4768963	-	cyclic nucleotide-gated ion channel 1-like isoform X3	score_ahrd=*-*	GO:0005216, GO:0006811, GO:0016020, GO:0034220, GO:0055085
MELO3C027731	MELO3C027731.2.1	chr00	4769930	4770377	-	Pyruvate kinase	score_ahrd=*-*	GO:0000287, GO:0003824, GO:0004743, GO:0006096, GO:0016301, GO:0016310, GO:0016740, GO:0030955
MELO3C027212	MELO3C027212.2.1	chr00	4784989	4786066	+	Pre-mRNA-processing-splicing factor	score_ahrd=*-*	GO:0000398, GO:0003676, GO:0003924, GO:0005525, GO:0005681, GO:0017070, GO:0030623		coming_from=MELO3C027212T1
MELO3C027737	MELO3C027737.2.1	chr00	4786076	4791117	+	Peroxisome biogenesis protein 5	score_ahrd=--*	GO:0005052, GO:0005515, GO:0005737, GO:0005777, GO:0005778, GO:0005829, GO:0006625, GO:0006810, GO:0007031, GO:0009733, GO:0015031, GO:0016020, GO:0016560
MELO3C027743	MELO3C027743.2.1	chr00	4806653	4809177	+	Myb/SANT-like DNA-binding domain protein	score_ahrd=*-*	GO:0003677
MELO3C027218	MELO3C027218.2.1	chr00	4811716	4812398	+	O-fucosyltransferase family protein	score_ahrd=*-*	GO:0016740, GO:0016757		coming_from=MELO3C027218T1
MELO3C027528	MELO3C027528.2.1	chr00	4819831	4820804	-	Unknown protein
MELO3C027531	MELO3C027531.2.1	chr00	4820745	4820967	+	Unknown protein
MELO3C027216	MELO3C027216.2.1	chr00	4855082	4858018	+	Transcription factor, putative	score_ahrd=*-*	GO:0046983		coming_from=MELO3C027216T1
MELO3C027236	MELO3C027236.2.1	chr00	4890845	4891109	-	Photosystem I iron-sulfur center	score_ahrd=***	GO:0009055, GO:0009507, GO:0009522, GO:0009535, GO:0009536, GO:0009579, GO:0009773, GO:0015979, GO:0016020, GO:0016491, GO:0042651, GO:0046872, GO:0051536, GO:0051539, GO:0055114		coming_from=MELO3C027236T1
MELO3C027219	MELO3C027219.2.1	chr00	4896009	4897114	-	Hydroxycinnamoyl-CoA shikimate/quinate hydroxycinnamoyltransferase	score_ahrd=***	GO:0016740, GO:0016747		coming_from=MELO3C027219T1
MELO3C027221	MELO3C027221.2.1	chr00	4928789	4931243	+	RING-type E3 ubiquitin transferase	score_ahrd=***	GO:0004842, GO:0008270, GO:0016567, GO:0016740		coming_from=MELO3C027221T1
MELO3C027220	MELO3C027220.2.1	chr00	4948382	4948531	+	MADS-box protein SOC1-like	score_ahrd=*-*	GO:0000982, GO:0000987, GO:0003677, GO:0005634, GO:0006351, GO:0006355, GO:0045944, GO:0046983		coming_from=MELO3C027220T1
MELO3C027223	MELO3C027223.2.1	chr00	5004966	5005130	-	NAD-dependent protein deacylase	score_ahrd=*-*	GO:0005739, GO:0005759, GO:0006471, GO:0006476, GO:0008270, GO:0016787, GO:0034979, GO:0046872, GO:0070403		coming_from=MELO3C027223T1
MELO3C027529	MELO3C027529.2.1	chr00	5018910	5019137	-	Unknown protein
MELO3C027750	MELO3C027750.2.1	chr00	5039969	5042578	+	Unknown protein
MELO3C027754	MELO3C027754.2.1	chr00	5073190	5073462	-	Envelope-like protein	score_ahrd=*-*	GO:0016020, GO:0016021
MELO3C027752	MELO3C027752.2.1	chr00	5078047	5081120	+	Unknown protein
MELO3C027751	MELO3C027751.2.1	chr00	5081950	5084405	+	Cyclopropane-fatty-acyl-phospholipid synthase	score_ahrd=*-*	GO:0016491, GO:0055114
MELO3C027758	MELO3C027758.2.1	chr00	5109189	5110054	-	Myb/SANT-like DNA-binding domain protein	score_ahrd=***	GO:0003677
MELO3C027235	MELO3C027235.2.1	chr00	5121651	5123108	-	Beta-galactosidase	score_ahrd=***	GO:0004553, GO:0004565, GO:0005975, GO:0008152, GO:0016787, GO:0016798, GO:0030246	kegg=00052+3.2.1.23, 00511+3.2.1.23, 00531+3.2.1.23, 00600+3.2.1.23, 00604+3.2.1.23	coming_from=MELO3C027235T1,MELO3C001255T1
MELO3C027227	MELO3C027227.2.1	chr00	5130552	5130811	+	Unknown protein				coming_from=MELO3C027227T1
MELO3C027533	MELO3C027533.2.1	chr00	5133711	5133857	-	Unknown protein
MELO3C027228	MELO3C027228.2.1	chr00	5152575	5152725	-	periodic tryptophan protein 1 homolog	score_ahrd=--*			coming_from=MELO3C027228T1
MELO3C027532	MELO3C027532.2.1	chr00	5153708	5153884	+	Unknown protein
MELO3C027756	MELO3C027756.2.1	chr00	5177948	5178832	+	centromere/kinetochore protein zw10 homolog	score_ahrd=*-*	GO:0000775, GO:0005634
MELO3C027534	MELO3C027534.2.1	chr00	5180204	5180376	-	polygalacturonase-like	score_ahrd=*-*	GO:0004650, GO:0005975
MELO3C027233	MELO3C027233.2.1	chr00	5193572	5195482	-	Aminotransferase-like, plant mobile domain family protein	score_ahrd=*-*	GO:0008150, GO:0008483, GO:0016740	kegg=04660+3.1.3.16	coming_from=MELO3C027233T1,MELO3C016118T1
MELO3C027764	MELO3C027764.2.1	chr00	5214402	5215827	+	malonyl CoA-acyl carrier protein transacylase	score_ahrd=*-*	GO:0003824, GO:0004314, GO:0008152
MELO3C027759	MELO3C027759.2.1	chr00	5229920	5234320	+	Unknown protein
MELO3C027762	MELO3C027762.2.1	chr00	5231601	5237163	-	Transcriptional corepressor LEUNIG	score_ahrd=*-*
MELO3C027239	MELO3C027239.2.1	chr00	5251850	5253330	+	high mobility group B protein 7	score_ahrd=***	GO:0003677, GO:0005634		coming_from=MELO3C027239T1
MELO3C027761	MELO3C027761.2.1	chr00	5271445	5272731	+	zinc finger BED domain-containing protein RICESLEEPER 2-like	score_ahrd=*-*	GO:0003676, GO:0003677, GO:0046983
MELO3C027769	MELO3C027769.2.1	chr00	5285753	5288659	+	cytochrome P450 CYP82D47-like	score_ahrd=--*	GO:0005506, GO:0016705, GO:0020037, GO:0055114
MELO3C027773	MELO3C027773.2.1	chr00	5299637	5303118	-	Unknown protein
MELO3C027241	MELO3C027241.2.1	chr00	5323803	5326827	-	Cleavage and polyadenylation specificity factor subunit 3-I	score_ahrd=***	GO:0016787		coming_from=MELO3C027241T1
MELO3C027772	MELO3C027772.2.1	chr00	5341458	5342583	-	LOW QUALITY PROTEIN: gamma-aminobutyrate transaminase POP2, mitochondrial-like	score_ahrd=*-*	GO:0003824, GO:0008483, GO:0030170
MELO3C027242	MELO3C027242.2.1	chr00	5348144	5349697	+	E3 ubiquitin protein ligase RIE1-like	score_ahrd=***	GO:0008270, GO:0016874		coming_from=MELO3C027242T1
MELO3C027775	MELO3C027775.2.1	chr00	5361432	5363267	+	LOW QUALITY PROTEIN: gamma-aminobutyrate transaminase POP2, mitochondrial-like	score_ahrd=*-*	GO:0003824, GO:0008483, GO:0030170
MELO3C001279	MELO3C001279.2.1	chr00	5368261	5368526	-	NBS-LRR type resistance protein	score_ahrd=--*	GO:0016020, GO:0016021		coming_from=MELO3C001279T1
MELO3C027244	MELO3C027244.2.1	chr00	5380282	5383189	-	protein indeterminate-domain 7-like	score_ahrd=*-*	GO:0003676		coming_from=MELO3C027244T1
MELO3C027777	MELO3C027777.2.1	chr00	5406906	5408922	-	cytoplasmic tRNA 2-thiolation protein 1-like	score_ahrd=--*	GO:0000049, GO:0002098, GO:0004601, GO:0006979, GO:0020037, GO:0034227, GO:0055114, GO:0098869
MELO3C027786	MELO3C027786.2.1	chr00	5485926	5488125	+	protein Ycf2-like	score_ahrd=*-*
MELO3C027250	MELO3C027250.2.1	chr00	5489486	5490826	+	Protein Ycf2	score_ahrd=*-*	GO:0000166, GO:0005524, GO:0009507, GO:0009536, GO:0009570, GO:0016020, GO:0016021		coming_from=MELO3C027250T1
MELO3C027253	MELO3C027253.2.1	chr00	5505293	5506022	-	Methyltransferase	score_ahrd=***	GO:0008152, GO:0008168, GO:0016740, GO:0032259		coming_from=MELO3C027253T1
MELO3C027536	MELO3C027536.2.1	chr00	5505795	5506022	+	Unknown protein
MELO3C027257	MELO3C027257.2.1	chr00	5509781	5510006	+	Unknown protein				coming_from=MELO3C027257T1
MELO3C027537	MELO3C027537.2.1	chr00	5510946	5513396	+	ENTH/ANTH/VHS superfamily protein	score_ahrd=*-*	GO:0005543, GO:0005545, GO:0030136, GO:0030276, GO:0048268
MELO3C027539	MELO3C027539.2.1	chr00	5519417	5519585	-	Ty3-gypsy retrotransposon protein	score_ahrd=--*	GO:0003676, GO:0015074
MELO3C027540	MELO3C027540.2.1	chr00	5525065	5525381	-	Unknown protein
MELO3C027255	MELO3C027255.2.1	chr00	5541086	5543855	-	B3 domain-containing transcription factor FUS3	score_ahrd=***	GO:0003677, GO:0005634, GO:0006351, GO:0006355		coming_from=MELO3C027255T1
MELO3C027254	MELO3C027254.2.1	chr00	5544923	5547059	-	P-loop NTPase domain-containing protein LPA1 homolog 1	score_ahrd=*-*	GO:0003674, GO:0010264		coming_from=MELO3C027254T1
MELO3C027785	MELO3C027785.2.1	chr00	5553005	5555609	+	Serine/threonine-protein phosphatase	score_ahrd=*-*	GO:0004721, GO:0006470, GO:0016787, GO:0046872
MELO3C027541	MELO3C027541.2.1	chr00	5566377	5566588	-	Unknown protein
MELO3C027795	MELO3C027795.2.1	chr00	5598460	5602814	+	NBS-LRR type resistance protein	score_ahrd=*-*	GO:0016020, GO:0016021
MELO3C027538	MELO3C027538.2.1	chr00	5608289	5608471	+	12-oxophytodienoate reductase 3	score_ahrd=*-*	GO:0003824, GO:0010181, GO:0016491, GO:0055114
MELO3C027792	MELO3C027792.2.1	chr00	5610507	5610977	+	Ulp1 peptidase-like	score_ahrd=--*	GO:0006508, GO:0008234
MELO3C027543	MELO3C027543.2.1	chr00	5620053	5620535	-	Unknown protein
MELO3C027544	MELO3C027544.2.1	chr00	5620368	5621522	-	Unknown protein
MELO3C027542	MELO3C027542.2.1	chr00	5621872	5622162	-	Unknown protein
MELO3C027794	MELO3C027794.2.1	chr00	5628918	5630059	-	Myb/SANT-like DNA-binding domain protein	score_ahrd=***	GO:0003677
MELO3C027262	MELO3C027262.2.1	chr00	5632092	5632993	-	Transmembrane protein, putative	score_ahrd=*-*	GO:0016020, GO:0016021		coming_from=MELO3C027262T1
MELO3C027535	MELO3C027535.2.1	chr00	5632114	5632694	-	girdin-like	score_ahrd=*-*
MELO3C027261	MELO3C027261.2.1	chr00	5646788	5650997	-	lon protease homolog, mitochondrial-like	score_ahrd=***	GO:0004176, GO:0004252, GO:0005524, GO:0006508, GO:0008233, GO:0030163		coming_from=MELO3C027261T1
MELO3C027788	MELO3C027788.2.1	chr00	5657769	5658744	+	DUF21 domain-containing protein	score_ahrd=--*	GO:0016020, GO:0016021
MELO3C027793	MELO3C027793.2.1	chr00	5664436	5665787	+	Unknown protein
MELO3C027791	MELO3C027791.2.1	chr00	5669547	5673930	+	LOW QUALITY PROTEIN: gamma-aminobutyrate transaminase POP2, mitochondrial-like	score_ahrd=*-*	GO:0003824, GO:0008483, GO:0030170
MELO3C027548	MELO3C027548.2.1	chr00	5696445	5696658	+	carboxypeptidase Y-like	score_ahrd=*-*	GO:0004180, GO:0006508
MELO3C027265	MELO3C027265.2.1	chr00	5699021	5699583	-	pectinesterase inhibitor-like	score_ahrd=***	GO:0004857, GO:0043086, GO:0046910	kegg=00040+3.1.1.11, 00500+3.1.1.11	coming_from=MELO3C027265T1
MELO3C027550	MELO3C027550.2.1	chr00	5699198	5699476	+	Unknown protein
MELO3C027266	MELO3C027266.2.1	chr00	5740666	5742317	+	Non-specific serine/threonine protein kinase	score_ahrd=***	GO:0000166, GO:0004672, GO:0004674, GO:0005524, GO:0006468, GO:0007165, GO:0016301, GO:0016310, GO:0016740	kegg=04150+2.7.11.1, 04151+2.7.11.1	coming_from=MELO3C027266T1
MELO3C027545	MELO3C027545.2.1	chr00	5745952	5746181	+	Unknown protein
MELO3C027801	MELO3C027801.2.1	chr00	5748247	5753615	-	Pentatricopeptide repeat-containing protein	score_ahrd=*-*	GO:0008568, GO:0016787
MELO3C027268	MELO3C027268.2.1	chr00	5812541	5814065	-	exopolygalacturonase-like	score_ahrd=*-*	GO:0004650, GO:0005975		coming_from=MELO3C027268T1
MELO3C027549	MELO3C027549.2.1	chr00	5813586	5815881	-	polygalacturonase-like	score_ahrd=*-*	GO:0004650, GO:0005975
MELO3C027271	MELO3C027271.2.1	chr00	5815698	5817282	+	alanine--tRNA ligase-like	score_ahrd=***	GO:0000166, GO:0003676, GO:0004813, GO:0005524, GO:0006419, GO:0016874	kegg=00970+6.1.1.7	coming_from=MELO3C027271T1
MELO3C027546	MELO3C027546.2.1	chr00	5831039	5831337	+	Unknown protein
MELO3C027547	MELO3C027547.2.1	chr00	5838838	5839335	+	Pectinesterase inhibitor, putative	score_ahrd=-**	GO:0004857, GO:0043086	kegg=00040+3.1.1.11, 00500+3.1.1.11
MELO3C027269	MELO3C027269.2.1	chr00	5840577	5843917	-	Pectinesterase	score_ahrd=***	GO:0005618, GO:0016787, GO:0030599, GO:0042545, GO:0045330, GO:0045490	kegg=00040+3.1.1.11, 00500+3.1.1.11	coming_from=MELO3C027269T1
MELO3C027809	MELO3C027809.2.1	chr00	5871453	5881940	-	LOW QUALITY PROTEIN: gamma-aminobutyrate transaminase POP2, mitochondrial-like	score_ahrd=*-*	GO:0003824, GO:0008483, GO:0030170
MELO3C027275	MELO3C027275.2.1	chr00	5885526	5886000	+	phosphopantothenoylcysteine decarboxylase subunit VHS3-like	score_ahrd=***			coming_from=MELO3C027275T1
MELO3C027551	MELO3C027551.2.1	chr00	5901359	5901524	-	Unknown protein
MELO3C027274	MELO3C027274.2.1	chr00	5901377	5901562	+	Unknown protein				coming_from=MELO3C027274T1
MELO3C027277	MELO3C027277.2.1	chr00	5905647	5906159	+	Polygalacturonase	score_ahrd=*-*	GO:0004650, GO:0005576, GO:0005975, GO:0008152, GO:0016787, GO:0016798, GO:0071555		coming_from=MELO3C027277T1
MELO3C027276	MELO3C027276.2.1	chr00	5909085	5909446	-	Unknown protein				coming_from=MELO3C027276T1
MELO3C027812	MELO3C027812.2.1	chr00	5934143	5935340	-	G-box-binding factor 1 isoform X2	score_ahrd=--*	GO:0003700, GO:0006355, GO:0043565
MELO3C027813	MELO3C027813.2.1	chr00	5935355	5936170	-	vacuolar cation/proton exchanger 3	score_ahrd=*-*	GO:0006812, GO:0006816, GO:0008324, GO:0015369, GO:0016021, GO:0055085, GO:0070588, GO:0098655
MELO3C027291	MELO3C027291.2.1	chr00	5938510	5939781	+	Transmembrane protein, putative	score_ahrd=*-*	GO:0016020, GO:0016021		coming_from=MELO3C027291T1
MELO3C027278	MELO3C027278.2.1	chr00	5944753	5945693	-	F-box/FBD/LRR-repeat protein	score_ahrd=***	GO:0016020, GO:0016021		coming_from=MELO3C027278T1
MELO3C027285	MELO3C027285.2.1	chr00	6000616	6001008	-	Unknown protein				coming_from=MELO3C027285T1
MELO3C027554	MELO3C027554.2.1	chr00	6035675	6035889	-	Unknown protein
MELO3C027288	MELO3C027288.2.1	chr00	6084921	6088960	-	Threonine dehydratase	score_ahrd=***	GO:0004794, GO:0006520, GO:0008652, GO:0009082, GO:0009097, GO:0016829, GO:0030170	kegg=00260+4.3.1.19, 00290+4.3.1.19	coming_from=MELO3C027288T1
MELO3C027818	MELO3C027818.2.1	chr00	6095296	6096521	+	Ulp1 protease family, carboxy-terminal domain protein	score_ahrd=*-*	GO:0006508, GO:0008233, GO:0008234
MELO3C027820	MELO3C027820.2.1	chr00	6098378	6100288	+	DUF659 domain-containing protein/Dimer_Tnp_hAT domain-containing protein	score_ahrd=***	GO:0003676, GO:0046983
MELO3C027823	MELO3C027823.2.1	chr00	6101607	6109904	+	Ty3/gypsy retrotransposon protein	score_ahrd=*-*	GO:0003676, GO:0015074
MELO3C027289	MELO3C027289.2.1	chr00	6125760	6126463	+	ethylene-responsive transcription factor ERF014-like	score_ahrd=***	GO:0003677, GO:0003700, GO:0005634, GO:0006351, GO:0006355		coming_from=MELO3C027289T1
MELO3C027817	MELO3C027817.2.1	chr00	6132800	6133764	+	LOW QUALITY PROTEIN: gamma-aminobutyrate transaminase POP2, mitochondrial-like	score_ahrd=*-*	GO:0003824, GO:0008483, GO:0030170
MELO3C027555	MELO3C027555.2.1	chr00	6143899	6144200	-	Cysteine synthase	score_ahrd=*-*	GO:0004124, GO:0006535, GO:0008652, GO:0016740, GO:0019344
MELO3C027290	MELO3C027290.2.1	chr00	6146637	6148158	-	transcription factor PRE6-like	score_ahrd=***	GO:0046983		coming_from=MELO3C027290T1
MELO3C027298	MELO3C027298.2.1	chr00	6176160	6177049	-	tRNA modification GTPase MnmE	score_ahrd=*-*	GO:0003924, GO:0005525, GO:0005622, GO:0006400		coming_from=MELO3C027298T1
MELO3C027297	MELO3C027297.2.1	chr00	6226913	6227564	+	Myelin-associated oligodendrocyte basic protein isoform 1	score_ahrd=*-*	GO:0009507, GO:0016020, GO:0016021		coming_from=MELO3C027297T1
MELO3C027301	MELO3C027301.2.1	chr00	6237004	6239535	+	Transcription repressor kan1	score_ahrd=*-*	GO:0003677, GO:0005634, GO:0006351, GO:0006355		coming_from=MELO3C027301T1
MELO3C027553	MELO3C027553.2.1	chr00	6259569	6259770	+	kinesin-like protein KIN12B	score_ahrd=--*	GO:0000166, GO:0003774, GO:0003777, GO:0005524, GO:0007018, GO:0008017
MELO3C027831	MELO3C027831.2.1	chr00	6259814	6260790	+	kinesin-like protein KIN12B	score_ahrd=*-*	GO:0000166, GO:0003774, GO:0003777, GO:0005524, GO:0007018, GO:0008017
MELO3C027299	MELO3C027299.2.1	chr00	6266265	6268319	+	Protein nuclear fusion defective 4	score_ahrd=***	GO:0016020, GO:0016021		coming_from=MELO3C027299T1
MELO3C027303	MELO3C027303.2.1	chr00	6271780	6274804	+	Pectinesterase	score_ahrd=***	GO:0005618, GO:0016787, GO:0030599, GO:0042545, GO:0045330, GO:0045490	kegg=00040+3.1.1.11, 00500+3.1.1.11	coming_from=MELO3C027303T1
MELO3C027302	MELO3C027302.2.1	chr00	6282137	6283316	+	basic blue protein-like	score_ahrd=***	GO:0009055		coming_from=MELO3C027302T1
MELO3C027832	MELO3C027832.2.1	chr00	6286706	6288965	-	nucleoside diphosphate kinase IV, chloroplastic/mitochondrial-like isoform X4	score_ahrd=--*	GO:0016301, GO:0016310
MELO3C027305	MELO3C027305.2.1	chr00	6309111	6309296	-	exocyst complex component EXO70B1	score_ahrd=*-*	GO:0000145, GO:0006887		coming_from=MELO3C027305T1
MELO3C027306	MELO3C027306.2.1	chr00	6322827	6323075	+	Unknown protein				coming_from=MELO3C027306T1
MELO3C027838	MELO3C027838.2.1	chr00	6353354	6355558	+	Wall-associated receptor kinase-like 4	score_ahrd=--*	GO:0004672, GO:0005509, GO:0005524, GO:0006468, GO:0016020, GO:0016021, GO:0016301, GO:0016310
MELO3C027839	MELO3C027839.2.1	chr00	6365241	6366239	+	Activator of 90 kDa heat shock ATPase	score_ahrd=--*	GO:0001671, GO:0006950, GO:0032781, GO:0051087
MELO3C027308	MELO3C027308.2.1	chr00	6379395	6381844	+	alanine--tRNA ligase-like	score_ahrd=***	GO:0000166, GO:0003676, GO:0005524, GO:0016874, GO:0016876, GO:0043039	kegg=00970+6.1.1.7	coming_from=MELO3C027308T1
MELO3C027311	MELO3C027311.2.1	chr00	6387876	6388829	-	tRNA modification GTPase MnmE	score_ahrd=*-*	GO:0003924, GO:0005525, GO:0005622, GO:0006400		coming_from=MELO3C027311T1
MELO3C027309	MELO3C027309.2.1	chr00	6391318	6392569	+	wall-associated receptor kinase 3-like	score_ahrd=***	GO:0004672, GO:0005509, GO:0005524, GO:0006468, GO:0016301, GO:0016310		coming_from=MELO3C027309T1
MELO3C027312	MELO3C027312.2.1	chr00	6408518	6410465	+	Aminotransferase-like, plant mobile domain-containing protein	score_ahrd=*-*	GO:0008483, GO:0016740	kegg=04660+3.1.3.16	coming_from=MELO3C027312T1
MELO3C027849	MELO3C027849.2.1	chr00	6415487	6416776	-	Unknown protein
MELO3C027843	MELO3C027843.2.1	chr00	6427423	6436226	+	Autophagy-related protein	score_ahrd=--*	GO:0006914
MELO3C027556	MELO3C027556.2.1	chr00	6448620	6448981	-	Unknown protein
MELO3C027316	MELO3C027316.2.1	chr00	6473606	6478441	-	Unknown protein				coming_from=MELO3C027316T1
MELO3C027557	MELO3C027557.2.1	chr00	6478087	6478402	+	Unknown protein
MELO3C027851	MELO3C027851.2.1	chr00	6478398	6478709	+	Unknown protein
MELO3C027320	MELO3C027320.2.1	chr00	6544460	6545410	+	mitogen-activated protein kinase kinase kinase ANP1-like	score_ahrd=***	GO:0004672, GO:0005524, GO:0006468, GO:0016301, GO:0016310		coming_from=MELO3C027320T1
MELO3C027321	MELO3C027321.2.1	chr00	6560283	6560591	-	Unknown protein				coming_from=MELO3C027321T1
MELO3C027322	MELO3C027322.2.1	chr00	6572407	6574170	-	RNA exonuclease 4	score_ahrd=***	GO:0003676, GO:0004527, GO:0090305		coming_from=MELO3C027322T1
MELO3C027854	MELO3C027854.2.1	chr00	6580873	6583112	+	WAT1-related protein	score_ahrd=*-*	GO:0016020, GO:0016021, GO:0022857, GO:0055085
MELO3C027326	MELO3C027326.2.1	chr00	6610600	6612363	+	Serine/threonine-protein phosphatase 7 long form-like protein	score_ahrd=*-*	GO:0016787	kegg=04660+3.1.3.16	coming_from=MELO3C027326T1
MELO3C027564	MELO3C027564.2.1	chr00	6636525	6636780	-	U4/U6 small nuclear ribonucleoprotein Prp3, putative	score_ahrd=*-*	GO:0000398, GO:0019013, GO:0030529, GO:0046540
MELO3C027325	MELO3C027325.2.1	chr00	6643614	6645263	-	Lipoxygenase	score_ahrd=*-*	GO:0006633, GO:0016491, GO:0016702, GO:0031408, GO:0046872, GO:0051213, GO:0055114		coming_from=MELO3C027325T1
MELO3C027860	MELO3C027860.2.1	chr00	6658195	6662191	+	NBS-LRR type resistance protein	score_ahrd=*-*	GO:0016020, GO:0016021
MELO3C027863	MELO3C027863.2.1	chr00	6664326	6665393	+	CAI-1 autoinducer sensor kinase/phosphatase cqsS isoform 3	score_ahrd=***	GO:0016301, GO:0016310
MELO3C027328	MELO3C027328.2.1	chr00	6680245	6681030	+	Carboxypeptidase	score_ahrd=*-*	GO:0004180, GO:0004185, GO:0006508, GO:0008233, GO:0016020, GO:0016021, GO:0016787		coming_from=MELO3C027328T1
MELO3C027330	MELO3C027330.2.1	chr00	6701241	6705274	-	Caffeic acid O-methyltransferase	score_ahrd=***	GO:0008168, GO:0008171, GO:0016740, GO:0032259, GO:0046983		coming_from=MELO3C027330T1
MELO3C027329	MELO3C027329.2.1	chr00	6706175	6706396	+	Unknown protein				coming_from=MELO3C027329T1
MELO3C027331	MELO3C027331.2.1	chr00	6716112	6716955	-	1-phosphatidylinositol-3-phosphate 5-kinase	score_ahrd=*-*	GO:0005524, GO:0016301, GO:0016307, GO:0016310, GO:0046488, GO:0046854		coming_from=MELO3C027331T1
MELO3C027565	MELO3C027565.2.1	chr00	6719362	6719578	-	Unknown protein
MELO3C027558	MELO3C027558.2.1	chr00	6726381	6726545	+	Unknown protein
MELO3C027559	MELO3C027559.2.1	chr00	6726387	6726526	+	Unknown protein
MELO3C027333	MELO3C027333.2.1	chr00	6726491	6726668	+	Unknown protein				coming_from=MELO3C027333T1
MELO3C027561	MELO3C027561.2.1	chr00	6726557	6726692	+	Unknown protein
MELO3C027866	MELO3C027866.2.1	chr00	6727169	6730119	+	phototropin-1	score_ahrd=*-*	GO:0000155, GO:0000160, GO:0004672, GO:0005524, GO:0005622, GO:0006468, GO:0023014
MELO3C027332	MELO3C027332.2.1	chr00	6777540	6779543	+	UDP-glucuronate 4-epimerase 1	score_ahrd=***	GO:0003824, GO:0005975, GO:0016857, GO:0050662		coming_from=MELO3C027332T1
MELO3C027338	MELO3C027338.2.1	chr00	6799898	6800065	-	Unknown protein				coming_from=MELO3C027338T1
MELO3C027871	MELO3C027871.2.1	chr00	6804813	6806414	-	LOW QUALITY PROTEIN: gamma-aminobutyrate transaminase POP2, mitochondrial-like	score_ahrd=*-*	GO:0003824, GO:0008483, GO:0030170
MELO3C027562	MELO3C027562.2.1	chr00	6808167	6808303	+	Unknown protein
MELO3C027872	MELO3C027872.2.1	chr00	6833255	6837638	-	Unknown protein
MELO3C027337	MELO3C027337.2.1	chr00	6838858	6840091	-	Methyladenine glycosylase	score_ahrd=***	GO:0003824, GO:0006281, GO:0006284, GO:0008725		coming_from=MELO3C027337T1
MELO3C027563	MELO3C027563.2.1	chr00	6843238	6844139	+	Transmembrane protein, putative	score_ahrd=--*	GO:0016020, GO:0016021
MELO3C027339	MELO3C027339.2.1	chr00	6843251	6844506	+	girdin-like	score_ahrd=*-*			coming_from=MELO3C027339T1
MELO3C027342	MELO3C027342.2.1	chr00	6884020	6884433	+	Ribosomal RNA small subunit methyltransferase G, putative	score_ahrd=***	GO:0008168, GO:0016020, GO:0016021, GO:0016740, GO:0032259		coming_from=MELO3C027342T1
MELO3C027345	MELO3C027345.2.1	chr00	6890979	6892119	-	Kelch repeat-containing F-box family protein	score_ahrd=***	GO:0005634		coming_from=MELO3C027345T1
MELO3C027567	MELO3C027567.2.1	chr00	6896324	6896722	+	Serine/threonine-protein phosphatase 7 long form-like protein	score_ahrd=*-*	GO:0016787	kegg=04660+3.1.3.16
MELO3C027568	MELO3C027568.2.1	chr00	6898806	6899195	-	Unknown protein
MELO3C027877	MELO3C027877.2.1	chr00	6906489	6912768	-	methyltransferase-like protein 13	score_ahrd=*-*	GO:0008152, GO:0008168, GO:0016740, GO:0032259
MELO3C027344	MELO3C027344.2.1	chr00	6906695	6906954	+	protein RADIALIS-like 3	score_ahrd=***	GO:0003677		coming_from=MELO3C027344T1
MELO3C027352	MELO3C027352.2.1	chr00	6920687	6920848	-	WAT1-related protein	score_ahrd=*-*	GO:0016020, GO:0016021, GO:0022857, GO:0055085		coming_from=MELO3C027352T1
MELO3C027346	MELO3C027346.2.1	chr00	6956928	6960479	+	Indole-3-acetic acid-amido synthetase GH3.3	score_ahrd=***	GO:0010252, GO:0010279, GO:0016874		coming_from=MELO3C027346T1,MELO3C027348T1
MELO3C027878	MELO3C027878.2.1	chr00	6979059	6981828	-	LOW QUALITY PROTEIN: gamma-aminobutyrate transaminase POP2, mitochondrial-like	score_ahrd=*-*	GO:0003824, GO:0008483, GO:0030170
MELO3C027349	MELO3C027349.2.1	chr00	6983918	6984580	+	MACPF domain NSL1-like protein	score_ahrd=*-*	GO:0006955, GO:0008219, GO:0009626, GO:0010337, GO:0052542		coming_from=MELO3C027349T1
MELO3C027350	MELO3C027350.2.1	chr00	6985076	6985740	-	Myosin heavy chain-like protein, putative	score_ahrd=*-*	GO:0016020, GO:0016021		coming_from=MELO3C027350T1
MELO3C027887	MELO3C027887.2.1	chr00	6995455	6997920	-	F-box protein At1g67340	score_ahrd=*-*
MELO3C027354	MELO3C027354.2.1	chr00	7015803	7016030	-	nodulin homeobox isoform X2	score_ahrd=*-*	GO:0003677		coming_from=MELO3C027354T1
MELO3C027882	MELO3C027882.2.1	chr00	7018038	7022614	-	ARM repeat superfamily protein	score_ahrd=*-*
MELO3C027353	MELO3C027353.2.1	chr00	7022763	7022966	+	Unknown protein				coming_from=MELO3C027353T1
MELO3C027569	MELO3C027569.2.1	chr00	7025648	7025928	-	nodulin homeobox isoform X2	score_ahrd=*-*	GO:0003677
MELO3C027570	MELO3C027570.2.1	chr00	7035585	7036225	-	bifunctional dethiobiotin synthetase/7,8-diamino-pelargonic acid aminotransferase, mitochondrial	score_ahrd=*-*	GO:0000287, GO:0003824, GO:0004141, GO:0005524, GO:0008483, GO:0009102, GO:0016740, GO:0030170
MELO3C027880	MELO3C027880.2.1	chr00	7078939	7081063	+	LOW QUALITY PROTEIN: gamma-aminobutyrate transaminase POP2, mitochondrial-like	score_ahrd=*-*	GO:0003824, GO:0008483, GO:0030170
MELO3C027357	MELO3C027357.2.1	chr00	7089433	7091039	-	GDSL esterase/lipase	score_ahrd=***	GO:0016788		coming_from=MELO3C027357T1
MELO3C027891	MELO3C027891.2.1	chr00	7097108	7099636	+	Unknown protein
MELO3C027359	MELO3C027359.2.1	chr00	7118541	7118933	+	Unknown protein				coming_from=MELO3C027359T1
MELO3C027362	MELO3C027362.2.1	chr00	7148365	7149027	-	DUF740 family protein	score_ahrd=***	GO:0003674, GO:0008150		coming_from=MELO3C027362T1
MELO3C027571	MELO3C027571.2.1	chr00	7182323	7186794	+	Transposase	score_ahrd=***	GO:0006508, GO:0008234
MELO3C027367	MELO3C027367.2.1	chr00	7192878	7193066	-	Unknown protein				coming_from=MELO3C027367T1
MELO3C027370	MELO3C027370.2.1	chr00	7198460	7199554	+	O-methyltransferase, putative	score_ahrd=*-*	GO:0008168, GO:0008171, GO:0016740, GO:0030786, GO:0032259, GO:0046983		coming_from=MELO3C027370T1
MELO3C027371	MELO3C027371.2.1	chr00	7228676	7229819	+	RING-type E3 ubiquitin transferase	score_ahrd=*-*	GO:0004842, GO:0008270, GO:0016567, GO:0016740		coming_from=MELO3C027371T1
MELO3C027372	MELO3C027372.2.1	chr00	7232231	7232556	-	Unknown protein				coming_from=MELO3C027372T1
MELO3C027373	MELO3C027373.2.1	chr00	7254121	7256235	-	ADP-ribosylation factor GTPase-activating protein AGD12-like	score_ahrd=***	GO:0005096, GO:0043547		coming_from=MELO3C027373T1
MELO3C027899	MELO3C027899.2.1	chr00	7272211	7274932	-	Transmembrane protein, putative	score_ahrd=***	GO:0016020, GO:0016021
MELO3C027378	MELO3C027378.2.1	chr00	7275347	7282359	-	Ankyrin repeat-containing protein, putative	score_ahrd=*-*	GO:0016020, GO:0016021	kegg=04660+3.1.3.16	coming_from=MELO3C027378T1,MELO3C027377T1
MELO3C027374	MELO3C027374.2.1	chr00	7284024	7285458	+	Serine/threonine-protein phosphatase 7 long form-like protein	score_ahrd=*-*	GO:0003674, GO:0008150, GO:0016020	kegg=04660+3.1.3.16	coming_from=MELO3C027374T1,MELO3C000801T1,MELO3C000380T1
MELO3C027375	MELO3C027375.2.1	chr00	7308032	7308676	-	Pectinesterase	score_ahrd=*-*	GO:0004857, GO:0005618, GO:0016020, GO:0016021, GO:0016787, GO:0030599, GO:0042545, GO:0043086, GO:0045330, GO:0045490	kegg=00040+3.1.1.11, 00500+3.1.1.11	coming_from=MELO3C027375T1
MELO3C027376	MELO3C027376.2.1	chr00	7310239	7312486	+	TMV resistance protein N-like	score_ahrd=*-*	GO:0007165, GO:0043531		coming_from=MELO3C027376T1
MELO3C027905	MELO3C027905.2.1	chr00	7324024	7328743	+	Unknown protein
MELO3C027417	MELO3C027417.2.1	chr00	7330336	7331491	-	NADH dehydrogenase subunit 5	score_ahrd=*-*	GO:0008137, GO:0009536, GO:0042773, GO:0055114		coming_from=MELO3C027417T1
MELO3C027901	MELO3C027901.2.1	chr00	7345086	7348392	+	Unknown protein
MELO3C027380	MELO3C027380.2.1	chr00	7351218	7351409	+	Unknown protein				coming_from=MELO3C027380T1
MELO3C027379	MELO3C027379.2.1	chr00	7353663	7355517	+	Methylenetetrahydrofolate reductase	score_ahrd=*-*	GO:0004489, GO:0006555, GO:0016491, GO:0035999, GO:0055114		coming_from=MELO3C027379T1
MELO3C027383	MELO3C027383.2.1	chr00	7395835	7397745	-	Aminotransferase-like, plant mobile domain family protein	score_ahrd=*-*	GO:0008150, GO:0008483, GO:0016740	kegg=04660+3.1.3.16	coming_from=MELO3C027383T1,MELO3C016501T1
MELO3C027384	MELO3C027384.2.1	chr00	7421701	7422202	+	Unknown protein				coming_from=MELO3C027384T1
MELO3C027914	MELO3C027914.2.1	chr00	7434118	7435916	-	protein NRT1/ PTR FAMILY 1.2-like	score_ahrd=*-*	GO:0005215, GO:0006810, GO:0006857, GO:0016020
MELO3C027385	MELO3C027385.2.1	chr00	7445272	7446970	-	Vat protein	score_ahrd=*-*	GO:0006952, GO:0043531		coming_from=MELO3C027385T1
MELO3C027912	MELO3C027912.2.1	chr00	7470821	7472404	+	zinc finger BED domain-containing protein RICESLEEPER 2-like	score_ahrd=*-*	GO:0003676, GO:0046983
MELO3C027913	MELO3C027913.2.1	chr00	7477137	7478695	-	transcription factor bHLH68-like	score_ahrd=***	GO:0046983
MELO3C027387	MELO3C027387.2.1	chr00	7483918	7484777	-	N-carbamoylputrescine amidase	score_ahrd=*-*	GO:0003837, GO:0006596, GO:0006807, GO:0016787, GO:0016810, GO:0050126		coming_from=MELO3C027387T1
MELO3C027395	MELO3C027395.2.1	chr00	7486697	7487308	+	ATP synthase subunit a, chloroplastic	score_ahrd=*-*	GO:0005886, GO:0006754, GO:0006810, GO:0006811, GO:0009507, GO:0009535, GO:0009536, GO:0009579, GO:0015078, GO:0015986, GO:0015992, GO:0016020, GO:0016021, GO:0045263, GO:0046933, GO:0099132		coming_from=MELO3C027395T1
MELO3C027390	MELO3C027390.2.1	chr00	7509172	7511174	+	Centromere protein Mis12	score_ahrd=--*	GO:0000775, GO:0005634, GO:0007049		coming_from=MELO3C027390T1
MELO3C027391	MELO3C027391.2.1	chr00	7535124	7536747	-	GATA transcription factor	score_ahrd=***	GO:0003677, GO:0003700, GO:0005634, GO:0006351, GO:0006355, GO:0008270, GO:0043565, GO:0045893		coming_from=MELO3C027391T1
MELO3C027392	MELO3C027392.2.1	chr00	7548664	7550181	-	60S ribosomal protein L7-1	score_ahrd=***	GO:0005840		coming_from=MELO3C027392T1
MELO3C027393	MELO3C027393.2.1	chr00	7551848	7555438	+	Ankyrin repeat-containing protein family	score_ahrd=*-*	GO:0016020, GO:0016021		coming_from=MELO3C027393T1
MELO3C027398	MELO3C027398.2.1	chr00	7562352	7562914	-	pectinesterase inhibitor-like	score_ahrd=***	GO:0004857, GO:0043086, GO:0046910	kegg=00040+3.1.1.11, 00500+3.1.1.11	coming_from=MELO3C027398T1
MELO3C027572	MELO3C027572.2.1	chr00	7562529	7562806	+	Unknown protein
MELO3C001768	MELO3C001768.2.1	chr00	7573536	7573685	-	Cellulase (Glycosyl hydrolase family 5) protein	score_ahrd=*-*	GO:0004553, GO:0005975, GO:0008152, GO:0016787, GO:0016798		coming_from=MELO3C001768T1
MELO3C027578	MELO3C027578.2.1	chr00	7576832	7577260	+	Transcriptional activator TAF-1	score_ahrd=--*	GO:0003677, GO:0003700, GO:0005634, GO:0006351, GO:0006355, GO:0043565
MELO3C027397	MELO3C027397.2.1	chr00	7584671	7584965	+	protein BTR1	score_ahrd=--*	GO:0003676, GO:0003723		coming_from=MELO3C027397T1
MELO3C027396	MELO3C027396.2.1	chr00	7591388	7594718	-	Bromodomain-containing protein	score_ahrd=*-*	GO:0004402, GO:0016573, GO:0016740, GO:0016746		coming_from=MELO3C027396T1
MELO3C027574	MELO3C027574.2.1	chr00	7597272	7597608	-	protein FAR1-RELATED SEQUENCE 4-like	score_ahrd=--*	GO:0008270
MELO3C027402	MELO3C027402.2.1	chr00	7615193	7616966	+	AAA-ATPase At5g57480-like	score_ahrd=***	GO:0005524	kegg=00230+3.6.1.3	coming_from=MELO3C027402T1
MELO3C027923	MELO3C027923.2.1	chr00	7619297	7621624	+	Ulp1 protease family, carboxy-terminal domain protein	score_ahrd=*-*	GO:0006508, GO:0008233, GO:0008234
MELO3C027406	MELO3C027406.2.1	chr00	7633960	7635958	-	Protein MARD1	score_ahrd=***	GO:0000932, GO:0009737, GO:0010162, GO:0010494, GO:0046872		coming_from=MELO3C027406T2,MELO3C027406T1
MELO3C027924	MELO3C027924.2.1	chr00	7635262	7638594	+	CACTA en-spm transposon protein	score_ahrd=*-*
MELO3C027408	MELO3C027408.2.1	chr00	7641765	7642187	+	polygalacturonase-like	score_ahrd=***	GO:0004650, GO:0005975		coming_from=MELO3C027408T1
MELO3C027925	MELO3C027925.2.1	chr00	7643755	7644634	+	Serine/threonine-protein phosphatase 7 long form-like protein	score_ahrd=*-*	GO:0016787	kegg=04660+3.1.3.16
MELO3C027926	MELO3C027926.2.1	chr00	7644638	7645083	+	Serine/threonine-protein phosphatase 7 long form-like protein	score_ahrd=*-*	GO:0016787	kegg=04660+3.1.3.16
MELO3C022700	MELO3C022700.2.1	chr00	7645033	7645569	+	GATA zinc finger domain-containing protein 10-like isoform X2	score_ahrd=*-*			coming_from=MELO3C022700T1
MELO3C027407	MELO3C027407.2.1	chr00	7645280	7648815	-	regulatory-associated protein of TOR 1-like	score_ahrd=*-*	GO:0031929, GO:0031931		coming_from=MELO3C027407T1
MELO3C027927	MELO3C027927.2.1	chr00	7660205	7660549	+	E3 ubiquitin-protein ligase PRT1 isoform X2	score_ahrd=*-*	GO:0008270, GO:0016874
MELO3C027409	MELO3C027409.2.1	chr00	7701709	7702855	+	NAC domain-containing protein 83-like	score_ahrd=***	GO:0003677, GO:0006355		coming_from=MELO3C027409T1
MELO3C027426	MELO3C027426.2.1	chr00	7705429	7706582	+	Serine/threonine-protein phosphatase 7 long form homolog	score_ahrd=*-*	GO:0004721, GO:0005634, GO:0006470, GO:0016787, GO:0046872	kegg=04660+3.1.3.16	coming_from=MELO3C027426T1
MELO3C027573	MELO3C027573.2.1	chr00	7715565	7715735	+	Unknown protein
MELO3C027411	MELO3C027411.2.1	chr00	7727904	7728134	-	Unknown protein				coming_from=MELO3C027411T1
MELO3C027427	MELO3C027427.2.1	chr00	7822495	7822824	+	Unknown protein				coming_from=MELO3C027427T1
MELO3C027414	MELO3C027414.2.1	chr00	7824606	7824758	-	Unknown protein				coming_from=MELO3C027414T1
MELO3C027579	MELO3C027579.2.1	chr00	7825003	7825236	-	Unknown protein
MELO3C027418	MELO3C027418.2.1	chr00	7830647	7832117	+	GEM-like protein 4	score_ahrd=***	GO:0005575, GO:0008150		coming_from=MELO3C027418T2,MELO3C027418T1
MELO3C027420	MELO3C027420.2.1	chr00	7853238	7855142	+	Serine/threonine-protein kinase cx32	score_ahrd=***	GO:0000166, GO:0004672, GO:0004674, GO:0005524, GO:0006468, GO:0016301, GO:0016310		coming_from=MELO3C027420T1
MELO3C027421	MELO3C027421.2.1	chr00	7872379	7872942	+	Protein nrt1 ptr family 1.2	score_ahrd=*-*	GO:0005215, GO:0006810, GO:0006857, GO:0016020, GO:0016021		coming_from=MELO3C027421T1
MELO3C027425	MELO3C027425.2.1	chr00	7875429	7877208	-	TMV resistance protein N-like	score_ahrd=***	GO:0007165, GO:0043531		coming_from=MELO3C027425T2,MELO3C027425T1
MELO3C027945	MELO3C027945.2.1	chr00	7895051	7895365	-	Unknown protein
MELO3C027948	MELO3C027948.2.1	chr00	7904543	7908330	+	Ty3-gypsy retrotransposon protein	score_ahrd=--*	GO:0003676, GO:0015074
MELO3C027947	MELO3C027947.2.1	chr00	7937843	7942648	-	Unknown protein
MELO3C000003	MELO3C000003.2.1	chr00	7947386	7948445	-	Stress-related ozone-induced family protein	score_ahrd=***	GO:0016020, GO:0016021		coming_from=MELO3C000003T1
MELO3C000001	MELO3C000001.2.1	chr00	7971483	7971732	+	protein Ycf2-like	score_ahrd=*-*			coming_from=MELO3C000001T1
MELO3C000004	MELO3C000004.2.1	chr00	7973607	7973853	-	Unknown protein				coming_from=MELO3C000004T1
MELO3C027962	MELO3C027962.2.1	chr00	7986216	7993710	-	Vat protein	score_ahrd=*-*	GO:0006952, GO:0043531
MELO3C027954	MELO3C027954.2.1	chr00	8015930	8018190	+	Unknown protein
MELO3C027955	MELO3C027955.2.1	chr00	8030261	8031228	+	Transposase	score_ahrd=*-*	GO:0006508, GO:0008234
MELO3C000012	MELO3C000012.2.1	chr00	8039240	8039662	+	Unknown protein				coming_from=MELO3C000012T1
MELO3C000014	MELO3C000014.2.1	chr00	8044522	8045469	+	sm-like protein LSM7	score_ahrd=*-*	GO:0000398, GO:0000956		coming_from=MELO3C000014T1,MELO3C000014T2
MELO3C000009	MELO3C000009.2.1	chr00	8064262	8073121	+	ABC transporter B family protein	score_ahrd=*-*	GO:0000166, GO:0005524, GO:0006810, GO:0016020, GO:0016021, GO:0016887, GO:0042626, GO:0055085		coming_from=MELO3C000009T1,MELO3C000016T1
MELO3C027585	MELO3C027585.2.1	chr00	8081763	8082332	+	pectinesterase inhibitor-like	score_ahrd=***	GO:0004857, GO:0043086, GO:0046910	kegg=00040+3.1.1.11, 00500+3.1.1.11
MELO3C027588	MELO3C027588.2.1	chr00	8081870	8082148	-	Unknown protein
MELO3C027956	MELO3C027956.2.1	chr00	8086080	8088874	+	Unknown protein
MELO3C027970	MELO3C027970.2.1	chr00	8089329	8092148	-	LOW QUALITY PROTEIN: gamma-aminobutyrate transaminase POP2, mitochondrial-like	score_ahrd=*-*	GO:0003824, GO:0008483, GO:0030170
MELO3C027969	MELO3C027969.2.1	chr00	8097887	8098358	+	Transcription factor GTE10	score_ahrd=*-*	GO:0005515, GO:0005634, GO:0006351, GO:0006355, GO:0009409, GO:0009651, GO:0009737, GO:0009738, GO:0045892, GO:0051365
MELO3C000019	MELO3C000019.2.1	chr00	8128842	8129993	-	zinc finger protein ZAT10-like	score_ahrd=***	GO:0003676		coming_from=MELO3C000019T1
MELO3C027967	MELO3C027967.2.1	chr00	8137385	8139270	+	Ulp1 protease family, carboxy-terminal domain protein	score_ahrd=*-*	GO:0006508, GO:0008233, GO:0008234
MELO3C027589	MELO3C027589.2.1	chr00	8152400	8152824	-	pectinesterase inhibitor-like	score_ahrd=***	GO:0004857, GO:0043086, GO:0046910	kegg=00040+3.1.1.11, 00500+3.1.1.11
MELO3C027584	MELO3C027584.2.1	chr00	8152433	8154626	+	Unknown protein
MELO3C027590	MELO3C027590.2.1	chr00	8154171	8154692	-	pectinesterase inhibitor-like	score_ahrd=***	GO:0004857, GO:0043086, GO:0046910	kegg=00040+3.1.1.11, 00500+3.1.1.11
MELO3C027971	MELO3C027971.2.1	chr00	8166566	8170577	-	Ulp1 peptidase-like	score_ahrd=*-*	GO:0006508, GO:0008234
MELO3C000027	MELO3C000027.2.1	chr00	8211345	8212347	+	eukaryotic translation initiation factor 3 subunit M	score_ahrd=*-*	GO:0001731, GO:0003743, GO:0005737, GO:0005852, GO:0006413, GO:0006446, GO:0016282, GO:0033290		coming_from=MELO3C000027T1
MELO3C027580	MELO3C027580.2.1	chr00	8220148	8220341	-	Unknown protein
MELO3C000022	MELO3C000022.2.1	chr00	8220497	8220688	-	Unknown protein				coming_from=MELO3C000022T1
MELO3C027979	MELO3C027979.2.1	chr00	8245883	8246353	-	ATP-binding/protein serine/threonine kinase	score_ahrd=***	GO:0005524, GO:0016301, GO:0016310
MELO3C000032	MELO3C000032.2.1	chr00	8251246	8251599	-	U3 small nucleolar ribonucleoprotein IMP3	score_ahrd=***	GO:0003723, GO:0019013, GO:0030529		coming_from=MELO3C000032T1
MELO3C027980	MELO3C027980.2.1	chr00	8254504	8256015	-	Receptor-like kinase	score_ahrd=*-*	GO:0000166, GO:0004672, GO:0004674, GO:0005524, GO:0006468, GO:0016020, GO:0016021, GO:0016301, GO:0016310, GO:0016740
MELO3C000026	MELO3C000026.2.1	chr00	8257582	8257942	-	6,7-dimethyl-8-ribityllumazine synthase	score_ahrd=*-*	GO:0008150		coming_from=MELO3C000026T1
MELO3C000029	MELO3C000029.2.1	chr00	8260612	8262147	-	AT-hook motif nuclear-localized protein 22	score_ahrd=***	GO:0003677, GO:0003680, GO:0003700, GO:0005634, GO:0006351, GO:0006355, GO:0009640, GO:0009647, GO:0009908, GO:0010228, GO:0042826, GO:0043621		coming_from=MELO3C000029T1
MELO3C027586	MELO3C027586.2.1	chr00	8268106	8268368	+	Glycosyltransferase	score_ahrd=--*	GO:0008152, GO:0016740, GO:0016757, GO:0016758
MELO3C000030	MELO3C000030.2.1	chr00	8275655	8277317	-	LOW QUALITY PROTEIN: probable WRKY transcription factor 48	score_ahrd=***	GO:0003700, GO:0006355, GO:0043565		coming_from=MELO3C000030T1
MELO3C000036	MELO3C000036.2.1	chr00	8278372	8281968	-	U3 small nucleolar ribonucleoprotein protein IMP3	score_ahrd=***	GO:0003723, GO:0005622, GO:0019013, GO:0019843, GO:0030529		coming_from=MELO3C000036T1
MELO3C027977	MELO3C027977.2.1	chr00	8278611	8283382	+	Ulp1 peptidase-like	score_ahrd=*-*	GO:0006508, GO:0008234
MELO3C027581	MELO3C027581.2.1	chr00	8301240	8301432	-	Unknown protein
MELO3C027582	MELO3C027582.2.1	chr00	8301256	8301414	-	Unknown protein
MELO3C000031	MELO3C000031.2.1	chr00	8308914	8309252	-	Zinc finger, CCCH-type	score_ahrd=*-*	GO:0046872		coming_from=MELO3C000031T1
MELO3C027985	MELO3C027985.2.1	chr00	8311447	8314716	+	LOW QUALITY PROTEIN: gamma-aminobutyrate transaminase POP2, mitochondrial-like	score_ahrd=*-*	GO:0003824, GO:0008483, GO:0030170
MELO3C000043	MELO3C000043.2.1	chr00	8317478	8317756	+	Unknown protein				coming_from=MELO3C000043T1
MELO3C000034	MELO3C000034.2.1	chr00	8321214	8321473	-	Unknown protein				coming_from=MELO3C000034T1
MELO3C027989	MELO3C027989.2.1	chr00	8324624	8325100	-	Self-incompatibility family protein	score_ahrd=*-*	GO:0016020, GO:0016021
MELO3C027990	MELO3C027990.2.1	chr00	8327700	8336608	-	ATP-binding/protein serine/threonine kinase	score_ahrd=--*	GO:0005524, GO:0016301, GO:0016310
MELO3C027583	MELO3C027583.2.1	chr00	8340906	8341227	-	Unknown protein
MELO3C000039	MELO3C000039.2.1	chr00	8402760	8403843	+	tRNA synthetase beta subunit family protein	score_ahrd=*-*	GO:0000166, GO:0000287, GO:0003723, GO:0004812, GO:0004826, GO:0005524, GO:0005737, GO:0006432		coming_from=MELO3C000039T1
MELO3C027996	MELO3C027996.2.1	chr00	8426093	8431296	-	Ulp1 protease family, carboxy-terminal domain protein	score_ahrd=*-*	GO:0006508, GO:0008233, GO:0008234
MELO3C027998	MELO3C027998.2.1	chr00	8438467	8438706	-	Unknown protein
MELO3C027596	MELO3C027596.2.1	chr00	8453825	8453964	-	Unknown protein
MELO3C000044	MELO3C000044.2.1	chr00	8465918	8467177	+	Gamma-tubulin complex component	score_ahrd=*-*	GO:0000226, GO:0000922, GO:0005737, GO:0005815, GO:0005856, GO:0005874, GO:0007020, GO:0043015		coming_from=MELO3C000044T1
MELO3C000051	MELO3C000051.2.1	chr00	8486485	8486727	-	RING-type E3 ubiquitin transferase	score_ahrd=*-*	GO:0004842, GO:0016567, GO:0016740		coming_from=MELO3C000051T1
MELO3C000046	MELO3C000046.2.1	chr00	8524717	8525483	-	phospholipase A1-IIbeta-like	score_ahrd=***	GO:0006629		coming_from=MELO3C000046T1
MELO3C027592	MELO3C027592.2.1	chr00	8525814	8525994	+	Unknown protein
MELO3C000047	MELO3C000047.2.1	chr00	8539759	8541488	-	D-galacturonate reductase-like	score_ahrd=***	GO:0016491, GO:0055114		coming_from=MELO3C000047T1
MELO3C028009	MELO3C028009.2.1	chr00	8555442	8558794	-	Unknown protein
MELO3C027593	MELO3C027593.2.1	chr00	8557522	8557723	+	Unknown protein
MELO3C028011	MELO3C028011.2.1	chr00	8566795	8567968	-	Myb/SANT-like DNA-binding domain protein	score_ahrd=***	GO:0003677
MELO3C027594	MELO3C027594.2.1	chr00	8603123	8606280	+	Anthranilate synthase component I-2	score_ahrd=*-*	GO:0009058
MELO3C000049	MELO3C000049.2.1	chr00	8618451	8618685	+	Auxin response factor	score_ahrd=*-*	GO:0003677, GO:0005634, GO:0006351, GO:0006355, GO:0009725, GO:0009734		coming_from=MELO3C000049T1
MELO3C027595	MELO3C027595.2.1	chr00	8624460	8626798	+	Coatomer subunit beta'	score_ahrd=*-*	GO:0000139, GO:0005198, GO:0005737, GO:0005794, GO:0006810, GO:0006886, GO:0015031, GO:0016020, GO:0016192, GO:0030117, GO:0030663, GO:0031410
MELO3C028022	MELO3C028022.2.1	chr00	8630752	8630940	-	Unknown protein
MELO3C027598	MELO3C027598.2.1	chr00	8683280	8683488	+	Unknown protein
MELO3C027599	MELO3C027599.2.1	chr00	8686243	8686548	-	glial fibrillary acidic protein-like	score_ahrd=*-*
MELO3C000064	MELO3C000064.2.1	chr00	8694226	8695538	+	Cytochrome P450 family ent-kaurenoic acid oxidase	score_ahrd=***	GO:0004497, GO:0005506, GO:0016020, GO:0016021, GO:0016491, GO:0016705, GO:0020037, GO:0046872, GO:0055114		coming_from=MELO3C000064T1
MELO3C000062	MELO3C000062.2.1	chr00	8699335	8700202	-	Vat protein	score_ahrd=*-*	GO:0006952, GO:0043531		coming_from=MELO3C000062T1
MELO3C000059	MELO3C000059.2.1	chr00	8708449	8708796	-	NBS-LRR type resistance protein	score_ahrd=--*	GO:0016020, GO:0016021		coming_from=MELO3C000059T1
MELO3C000065	MELO3C000065.2.1	chr00	8714125	8715406	+	V-type proton ATPase proteolipid subunit	score_ahrd=***	GO:0005773, GO:0005774, GO:0006810, GO:0006811, GO:0015078, GO:0015991, GO:0015992, GO:0016020, GO:0016021, GO:0033177, GO:0033179		coming_from=MELO3C000065T1
MELO3C000061	MELO3C000061.2.1	chr00	8723487	8726932	-	B-cell receptor-associated protein 31-like	score_ahrd=*-*	GO:0005783, GO:0006886, GO:0016021		coming_from=MELO3C000061T1
MELO3C028036	MELO3C028036.2.1	chr00	8728992	8732964	-	Retrotransposon protein, putative, Ty3-gypsy subclass	score_ahrd=*-*	GO:0003676, GO:0004190, GO:0006508, GO:0008270, GO:0015074
MELO3C027602	MELO3C027602.2.1	chr00	8731744	8731962	+	glutamic acid-rich protein isoform X2	score_ahrd=*-*
MELO3C000071	MELO3C000071.2.1	chr00	8745148	8745378	-	Unknown protein				coming_from=MELO3C000071T1
MELO3C027600	MELO3C027600.2.1	chr00	8750930	8751178	-	aspartic proteinase A1-like	score_ahrd=--*	GO:0004190, GO:0006508, GO:0006629
MELO3C000069	MELO3C000069.2.1	chr00	8767183	8767562	+	Unknown protein				coming_from=MELO3C000069T1,MELO3C002544T1
MELO3C028034	MELO3C028034.2.1	chr00	8770874	8771281	-	LOW QUALITY PROTEIN: gamma-aminobutyrate transaminase POP2, mitochondrial-like	score_ahrd=*-*	GO:0003824, GO:0008483, GO:0030170
MELO3C000067	MELO3C000067.2.1	chr00	8771306	8779698	-	reticulon-like protein B16	score_ahrd=*-*	GO:0005789, GO:0016021		coming_from=MELO3C000067T1
MELO3C000070	MELO3C000070.2.1	chr00	8808285	8809864	+	sugar transport protein 10-like	score_ahrd=***	GO:0005215, GO:0008643, GO:0016020, GO:0016021, GO:0022857, GO:0022891, GO:0055085		coming_from=MELO3C000070T1
MELO3C000076	MELO3C000076.2.1	chr00	8834266	8834604	-	LOB domain-containing protein 4	score_ahrd=***	GO:0004088, GO:0016874		coming_from=MELO3C000076T1
MELO3C000068	MELO3C000068.2.1	chr00	8844953	8846212	+	LOB domain-containing protein 16	score_ahrd=*-*	GO:0048544		coming_from=MELO3C000068T1
MELO3C028045	MELO3C028045.2.1	chr00	8847742	8847999	-	Unknown protein
MELO3C028044	MELO3C028044.2.1	chr00	8847913	8856948	+	Gag-asp_proteas domain-containing protein	score_ahrd=--*	GO:0004190, GO:0006508
MELO3C000075	MELO3C000075.2.1	chr00	8853333	8855067	-	Myosin heavy chain-like protein, putative	score_ahrd=***	GO:0016020, GO:0016021		coming_from=MELO3C000075T1
MELO3C028049	MELO3C028049.2.1	chr00	8894969	8895925	-	CAI-1 autoinducer sensor kinase/phosphatase cqsS isoform 2	score_ahrd=*-*	GO:0016301, GO:0016310
MELO3C000084	MELO3C000084.2.1	chr00	8915024	8915652	+	Methyltransferase	score_ahrd=***	GO:0008152, GO:0008168, GO:0016740, GO:0032259		coming_from=MELO3C000084T1
MELO3C027601	MELO3C027601.2.1	chr00	8915024	8915153	-	Unknown protein
MELO3C000086	MELO3C000086.2.1	chr00	8969506	8970563	+	Serine/threonine-protein phosphatase 7 long form homolog	score_ahrd=*-*	GO:0004721, GO:0005634, GO:0006470, GO:0016787, GO:0046872	kegg=04660+3.1.3.16	coming_from=MELO3C000086T1
MELO3C000082	MELO3C000082.2.1	chr00	8972136	8972292	+	Unknown protein				coming_from=MELO3C000082T1
MELO3C000081	MELO3C000081.2.1	chr00	8989056	8989918	-	DNA polymerase	score_ahrd=*-*	GO:0003676, GO:0003677, GO:0003887, GO:0006139, GO:0006260, GO:0006261, GO:0008408, GO:0071897, GO:0090305	kegg=00230+2.7.7.7, 00240+2.7.7.7	coming_from=MELO3C000081T1
MELO3C000083	MELO3C000083.2.1	chr00	8991795	8992970	+	O-glucosyltransferase rumi homolog	score_ahrd=***	GO:0016740		coming_from=MELO3C000083T1
MELO3C001396	MELO3C001396.2.1	chr00	9015645	9015974	+	Serine/threonine-protein phosphatase 7 long form-like protein	score_ahrd=*-*	GO:0016787	kegg=04660+3.1.3.16	coming_from=MELO3C001396T1
MELO3C000090	MELO3C000090.2.1	chr00	9015800	9016633	+	GATA zinc finger domain-containing protein 10-like isoform X2	score_ahrd=***			coming_from=MELO3C000090T1,MELO3C001412T1
MELO3C000089	MELO3C000089.2.1	chr00	9038682	9038869	-	ferric reduction oxidase 7, chloroplastic	score_ahrd=*-*	GO:0016491, GO:0055114		coming_from=MELO3C000089T1
MELO3C000393	MELO3C000393.2.1	chr00	9038707	9039032	-	ferric reduction oxidase 7, chloroplastic	score_ahrd=*-*	GO:0016491, GO:0055114		coming_from=MELO3C000393T1,MELO3C000089T1
MELO3C027604	MELO3C027604.2.1	chr00	9040056	9040205	+	Unknown protein
MELO3C000093	MELO3C000093.2.1	chr00	9047595	9049029	-	casein kinase I	score_ahrd=*-*	GO:0004672, GO:0005524, GO:0006468, GO:0016301, GO:0016310		coming_from=MELO3C000093T1
MELO3C000108	MELO3C000108.2.1	chr00	9071061	9072545	+	50S ribosomal protein L16, chloroplastic	score_ahrd=***	GO:0003735, GO:0005622, GO:0005840, GO:0006412, GO:0009507, GO:0009536, GO:0019843, GO:0030529		coming_from=MELO3C000108T1
MELO3C000087	MELO3C000087.2.1	chr00	9089986	9091544	-	axial regulator YABBY 1-like	score_ahrd=***	GO:0007275		coming_from=MELO3C000087T1
MELO3C000106	MELO3C000106.2.1	chr00	9129705	9131339	+	30S ribosomal protein S12, chloroplastic	score_ahrd=***	GO:0003723, GO:0003735, GO:0005622, GO:0005840, GO:0006412, GO:0009507, GO:0009536, GO:0015935, GO:0019843, GO:0030529		coming_from=MELO3C000106T1
MELO3C027605	MELO3C027605.2.1	chr00	9131299	9131490	+	Ribosomal protein S7	score_ahrd=--*	GO:0003723, GO:0003735, GO:0005840, GO:0006412, GO:0009536, GO:0015935, GO:0019843, GO:0030529
MELO3C027607	MELO3C027607.2.1	chr00	9176789	9176952	-	Unknown protein
MELO3C027606	MELO3C027606.2.1	chr00	9220274	9220527	+	Unknown protein
MELO3C027608	MELO3C027608.2.1	chr00	9240144	9240312	-	Unknown protein
MELO3C000105	MELO3C000105.2.1	chr00	9250644	9252134	+	Carboxypeptidase	score_ahrd=*-*	GO:0004180, GO:0004185, GO:0006508, GO:0008233, GO:0016020, GO:0016021, GO:0016787		coming_from=MELO3C000105T1
MELO3C000103	MELO3C000103.2.1	chr00	9262031	9263450	-	Magnesium transporter MRS2-like protein	score_ahrd=*-*			coming_from=MELO3C000103T1,MELO3C000103T2
MELO3C027611	MELO3C027611.2.1	chr00	9270867	9274118	-	Thiosulfate sulfurtransferase	score_ahrd=***	GO:0016740
MELO3C000099	MELO3C000099.2.1	chr00	9276282	9277522	+	zinc-finger homeodomain protein 10-like	score_ahrd=***	GO:0003677		coming_from=MELO3C000099T1
MELO3C000102	MELO3C000102.2.1	chr00	9296692	9296914	+	Unknown protein				coming_from=MELO3C000102T1
MELO3C000100	MELO3C000100.2.1	chr00	9298635	9299330	-	Photosystem I P700 chlorophyll a apoprotein A2	score_ahrd=*-*	GO:0000287, GO:0009055, GO:0009507, GO:0009522, GO:0009535, GO:0009536, GO:0009579, GO:0015979, GO:0016020, GO:0016021, GO:0016168, GO:0016491, GO:0018298, GO:0046872, GO:0051536, GO:0051539, GO:0055114		coming_from=MELO3C000100T1
MELO3C000101	MELO3C000101.2.1	chr00	9299621	9300034	-	Photosystem I P700 chlorophyll a apoprotein A1	score_ahrd=*-*	GO:0000287, GO:0009055, GO:0009507, GO:0009522, GO:0009535, GO:0009536, GO:0009579, GO:0015979, GO:0016020, GO:0016021, GO:0016168, GO:0016491, GO:0018298, GO:0046872, GO:0051536, GO:0051539, GO:0055114		coming_from=MELO3C000101T1
MELO3C027612	MELO3C027612.2.1	chr00	9300278	9300499	-	Photosystem I P700 chlorophyll a apoprotein A1	score_ahrd=*-*	GO:0000287, GO:0009055, GO:0009507, GO:0009522, GO:0009535, GO:0009536, GO:0009579, GO:0015979, GO:0016020, GO:0016021, GO:0016168, GO:0016491, GO:0018298, GO:0046872, GO:0051536, GO:0051539, GO:0055114
MELO3C000109	MELO3C000109.2.1	chr00	9312838	9314038	+	GEM-like protein 4	score_ahrd=***	GO:0005575, GO:0008150		coming_from=MELO3C000109T1
MELO3C028085	MELO3C028085.2.1	chr00	9320877	9322020	-	aspartic proteinase A1-like isoform X1	score_ahrd=*-*	GO:0004190, GO:0006508
MELO3C028086	MELO3C028086.2.1	chr00	9340750	9343456	-	LOW QUALITY PROTEIN: gamma-aminobutyrate transaminase POP2, mitochondrial-like	score_ahrd=*-*	GO:0003824, GO:0008483, GO:0030170
MELO3C027613	MELO3C027613.2.1	chr00	9407018	9407273	-	Ribulose bisphosphate carboxylase large chain	score_ahrd=*-*	GO:0000287, GO:0004497, GO:0009507, GO:0009536, GO:0009853, GO:0015977, GO:0015979, GO:0016491, GO:0016829, GO:0016984, GO:0019253, GO:0046872, GO:0055114	kegg=00630+4.1.1.39, 00710+4.1.1.39
MELO3C000130	MELO3C000130.2.1	chr00	9407253	9407881	-	Ribulose bisphosphate carboxylase large chain	score_ahrd=*-*	GO:0000287, GO:0004497, GO:0009507, GO:0009536, GO:0009853, GO:0015977, GO:0015979, GO:0016491, GO:0016829, GO:0016984, GO:0019253, GO:0046872, GO:0055114	kegg=00630+4.1.1.39, 00710+4.1.1.39	coming_from=MELO3C000130T1
MELO3C027614	MELO3C027614.2.1	chr00	9409876	9410168	-	50S ribosomal protein L2, chloroplastic	score_ahrd=*-*	GO:0003723, GO:0003735, GO:0005622, GO:0005840, GO:0006412, GO:0009507, GO:0009536, GO:0015934, GO:0016740, GO:0019843, GO:0030529
MELO3C000111	MELO3C000111.2.1	chr00	9410333	9411789	-	50S ribosomal protein L2, chloroplastic	score_ahrd=***	GO:0003723, GO:0003735, GO:0005622, GO:0005840, GO:0006412, GO:0009507, GO:0009536, GO:0015934, GO:0016740, GO:0019843, GO:0030529		coming_from=MELO3C000111T1
MELO3C028092	MELO3C028092.2.1	chr00	9411248	9411529	-	50S ribosomal protein L23, chloroplastic	score_ahrd=***	GO:0003723, GO:0003735, GO:0005622, GO:0005840, GO:0006412, GO:0009507, GO:0009536, GO:0019843, GO:0030529
MELO3C028093	MELO3C028093.2.1	chr00	9444037	9447311	+	Retrotransposon protein, putative, Ty3-gypsy subclass	score_ahrd=*-*	GO:0003676, GO:0004190, GO:0006508, GO:0008270
MELO3C000113	MELO3C000113.2.1	chr00	9468935	9469793	-	cytochrome P450 71A1-like	score_ahrd=***	GO:0005506, GO:0016705, GO:0020037, GO:0055114		coming_from=MELO3C000113T1
MELO3C027615	MELO3C027615.2.1	chr00	9473806	9475149	-	Vat protein	score_ahrd=*-*	GO:0006952, GO:0043531
MELO3C000117	MELO3C000117.2.1	chr00	9510338	9511929	+	Alanine aminotransferase 2	score_ahrd=*-*	GO:0003824, GO:0008483, GO:0009058, GO:0016740, GO:0030170		coming_from=MELO3C000117T2,MELO3C000117T1
MELO3C028097	MELO3C028097.2.1	chr00	9541075	9543739	-	Myb/SANT-like DNA-binding domain protein	score_ahrd=*-*	GO:0003677
MELO3C000131	MELO3C000131.2.1	chr00	9564909	9565947	-	Photosystem II CP43 reaction center protein	score_ahrd=*-*	GO:0009507, GO:0009521, GO:0009523, GO:0009535, GO:0009536, GO:0009579, GO:0009767, GO:0009772, GO:0015979, GO:0016020, GO:0016021, GO:0016168, GO:0018298, GO:0019684, GO:0045156, GO:0046872		coming_from=MELO3C000131T1
MELO3C000121	MELO3C000121.2.1	chr00	9596762	9597184	+	Leguminosin group486 secreted peptide	score_ahrd=--*	GO:0016020, GO:0016021		coming_from=MELO3C000121T1
MELO3C000123	MELO3C000123.2.1	chr00	9610097	9611279	+	Zf-CCHC domain-containing protein	score_ahrd=***	GO:0003676, GO:0008270		coming_from=MELO3C000123T1
MELO3C028110	MELO3C028110.2.1	chr00	9627399	9627793	-	Aminoacyl-tRNA synthetase, class Ic	score_ahrd=--*	GO:0000166, GO:0004812, GO:0004830, GO:0005524, GO:0005737, GO:0006418, GO:0006436
MELO3C000129	MELO3C000129.2.1	chr00	9637488	9637700	+	Unknown protein				coming_from=MELO3C000129T1
MELO3C000126	MELO3C000126.2.1	chr00	9642663	9644202	+	Protein disulfide-isomerase	score_ahrd=*-*	GO:0003756, GO:0005783, GO:0016853, GO:0045454		coming_from=MELO3C000126T1
MELO3C000134	MELO3C000134.2.1	chr00	9716529	9718182	-	exopolygalacturonase-like	score_ahrd=***	GO:0004650, GO:0005975		coming_from=MELO3C000134T1
MELO3C028114	MELO3C028114.2.1	chr00	9735354	9736740	+	Pyruvate kinase	score_ahrd=*-*	GO:0000287, GO:0003824, GO:0004743, GO:0006096, GO:0016301, GO:0016310, GO:0016740, GO:0030955	kegg=00010+2.7.1.40, 00230+2.7.1.40, 00620+2.7.1.40
MELO3C000153	MELO3C000153.2.1	chr00	9738627	9738896	+	Unknown protein				coming_from=MELO3C000153T1
MELO3C000150	MELO3C000150.2.1	chr00	9771080	9772119	-	protein NRT1/ PTR FAMILY 4.3-like	score_ahrd=***	GO:0005215, GO:0006810, GO:0016020		coming_from=MELO3C000150T1
MELO3C028115	MELO3C028115.2.1	chr00	9772475	9779859	-	polygalacturonase-like	score_ahrd=***	GO:0004650, GO:0005975
MELO3C000137	MELO3C000137.2.1	chr00	9796144	9797056	+	transformation/transcription domain-associated protein-like	score_ahrd=*-*	GO:0000123, GO:0005634, GO:0016301, GO:0016310, GO:0016573		coming_from=MELO3C000137T1
MELO3C027618	MELO3C027618.2.1	chr00	9827301	9829980	-	Unknown protein
MELO3C000144	MELO3C000144.2.1	chr00	9839129	9839383	+	major extracellular endoglucanase-like	score_ahrd=*-*	GO:0004553, GO:0005975		coming_from=MELO3C000144T1
MELO3C027620	MELO3C027620.2.1	chr00	9842013	9842243	+	Unknown protein
MELO3C000140	MELO3C000140.2.1	chr00	9847470	9848996	-	High-affinity nitrate transporter 2.2	score_ahrd=***	GO:0016020, GO:0016021, GO:0055085		coming_from=MELO3C000140T1
MELO3C000141	MELO3C000141.2.1	chr00	9858009	9858749	+	Ulp1 protease family, carboxy-terminal domain protein	score_ahrd=-**	GO:0006508, GO:0008233, GO:0008234		coming_from=MELO3C000141T1
MELO3C027623	MELO3C027623.2.1	chr00	9869540	9869742	+	Unknown protein
MELO3C000147	MELO3C000147.2.1	chr00	9878131	9878586	+	Aaa-atpase	score_ahrd=*-*	GO:0000166, GO:0005524, GO:0016020, GO:0016021		coming_from=MELO3C000147T1
MELO3C027628	MELO3C027628.2.1	chr00	9898862	9899030	-	Unknown protein
MELO3C000149	MELO3C000149.2.1	chr00	9916809	9917384	+	Serine/threonine-protein phosphatase 7 long form-like protein	score_ahrd=--*	GO:0003674, GO:0008150, GO:0016020	kegg=04660+3.1.3.16	coming_from=MELO3C000149T1
MELO3C000154	MELO3C000154.2.1	chr00	9924598	9924929	+	Unknown protein				coming_from=MELO3C000154T1
MELO3C000157	MELO3C000157.2.1	chr00	9947248	9947425	+	Universal stress protein A-like protein	score_ahrd=*-*	GO:0006950		coming_from=MELO3C000157T1
MELO3C000173	MELO3C000173.2.1	chr00	9949931	9950500	+	Photosystem II CP43 reaction center protein	score_ahrd=*-*	GO:0009507, GO:0009521, GO:0009523, GO:0009535, GO:0009536, GO:0009579, GO:0009767, GO:0009772, GO:0015979, GO:0016020, GO:0016021, GO:0016168, GO:0018298, GO:0019684, GO:0045156, GO:0046872		coming_from=MELO3C000173T1
MELO3C000152	MELO3C000152.2.1	chr00	9965787	9967033	-	At5g67020	score_ahrd=***	GO:0008150		coming_from=MELO3C000152T1
MELO3C027625	MELO3C027625.2.1	chr00	9982103	9982460	+	pectinesterase inhibitor-like	score_ahrd=***	GO:0004857, GO:0043086, GO:0046910	kegg=00040+3.1.1.11, 00500+3.1.1.11
MELO3C000155	MELO3C000155.2.1	chr00	10004532	10004944	-	Transmembrane protein, putative	score_ahrd=*-*	GO:0016020, GO:0016021		coming_from=MELO3C000155T1
MELO3C000161	MELO3C000161.2.1	chr00	10018058	10019405	-	Histone-lysine N-methyltransferase SETD1B-like protein	score_ahrd=***	GO:0008168, GO:0016740, GO:0032259		coming_from=MELO3C000161T1
MELO3C028132	MELO3C028132.2.1	chr00	10061023	10061823	+	70 kDa heat shock protein	score_ahrd=--*	GO:0000166, GO:0005524
MELO3C000179	MELO3C000179.2.1	chr00	10072069	10072623	+	NAD(P)H-quinone oxidoreductase subunit 1, chloroplastic	score_ahrd=*-*	GO:0005886, GO:0009507, GO:0009535, GO:0009536, GO:0009579, GO:0016020, GO:0016021, GO:0016491, GO:0016655, GO:0019684, GO:0048038, GO:0055114		coming_from=MELO3C000179T1
MELO3C000180	MELO3C000180.2.1	chr00	10072645	10072839	+	NAD(P)H-quinone oxidoreductase subunit I, chloroplastic	score_ahrd=*-*	GO:0005506, GO:0008137, GO:0009507, GO:0009535, GO:0009536, GO:0009579, GO:0016020, GO:0016491, GO:0016651, GO:0016655, GO:0019684, GO:0046872, GO:0048038, GO:0051536, GO:0051539, GO:0055114		coming_from=MELO3C000180T1
MELO3C000166	MELO3C000166.2.1	chr00	10074439	10081327	-	DExH-box ATP-dependent RNA helicase DExH12-like	score_ahrd=*-*	GO:0003676, GO:0004386, GO:0005524		coming_from=MELO3C000166T1,MELO3C000165T1,MELO3C001472T1
MELO3C028136	MELO3C028136.2.1	chr00	10083001	10091783	-	Myb/SANT-like DNA-binding domain protein	score_ahrd=*-*	GO:0003677
MELO3C027626	MELO3C027626.2.1	chr00	10147014	10147191	+	Unknown protein
MELO3C027621	MELO3C027621.2.1	chr00	10147047	10147289	-	Unknown protein
MELO3C027627	MELO3C027627.2.1	chr00	10147613	10148326	+	Unknown protein
MELO3C027622	MELO3C027622.2.1	chr00	10156809	10156977	-	Unknown protein
MELO3C000169	MELO3C000169.2.1	chr00	10172612	10173247	+	MLO-like protein	score_ahrd=*-*	GO:0005516, GO:0006952, GO:0009607, GO:0016020, GO:0016021		coming_from=MELO3C000169T1
MELO3C027633	MELO3C027633.2.1	chr00	10175776	10175991	-	Unknown protein
MELO3C000171	MELO3C000171.2.1	chr00	10177813	10177966	+	Unknown protein				coming_from=MELO3C000171T1
MELO3C027630	MELO3C027630.2.1	chr00	10178260	10178514	+	Unknown protein
MELO3C028144	MELO3C028144.2.1	chr00	10221570	10230497	+	Ulp1 protease family, carboxy-terminal domain protein	score_ahrd=--*	GO:0006508, GO:0008233, GO:0008234
MELO3C028154	MELO3C028154.2.1	chr00	10288865	10293321	-	Unknown protein
MELO3C000175	MELO3C000175.2.1	chr00	10311504	10312239	+	Serine/threonine protein phosphatase 7 long form isogeny	score_ahrd=--*			coming_from=MELO3C000175T1
MELO3C028153	MELO3C028153.2.1	chr00	10312212	10315569	-	Eukaryotic initiation factor 4A	score_ahrd=*-*	GO:0003676, GO:0003743, GO:0005524, GO:0006413
MELO3C027634	MELO3C027634.2.1	chr00	10332045	10332231	-	NBS-LRR type resistance protein	score_ahrd=--*	GO:0016020, GO:0016021
MELO3C000178	MELO3C000178.2.1	chr00	10412487	10412876	-	Unknown protein				coming_from=MELO3C000178T1
MELO3C027631	MELO3C027631.2.1	chr00	10412624	10412920	+	Unknown protein
MELO3C028158	MELO3C028158.2.1	chr00	10417443	10420530	+	28 kDa heat/acid-stable phosphoprotein-like protein	score_ahrd=--*	GO:0005634, GO:0005737, GO:0005829, GO:0008150
MELO3C028156	MELO3C028156.2.1	chr00	10439054	10441654	+	LOW QUALITY PROTEIN: gamma-aminobutyrate transaminase POP2, mitochondrial-like	score_ahrd=*-*	GO:0003824, GO:0008483, GO:0030170
MELO3C027632	MELO3C027632.2.1	chr00	10443166	10443404	+	Unknown protein
MELO3C027635	MELO3C027635.2.1	chr00	10469322	10472275	+	Unknown protein
MELO3C027645	MELO3C027645.2.1	chr00	10471624	10471899	-	Unknown protein
MELO3C000189	MELO3C000189.2.1	chr00	10474577	10474805	-	Cadmium/zinc-transporting ATPase 3-like protein	score_ahrd=*-*	GO:0000166, GO:0006812, GO:0016020, GO:0016021, GO:0016787, GO:0019829, GO:0030001, GO:0046872, GO:0099132		coming_from=MELO3C000189T1
MELO3C027646	MELO3C027646.2.1	chr00	10484009	10484657	+	Unknown protein
MELO3C000192	MELO3C000192.2.1	chr00	10535606	10535983	+	LOB domain-containing protein 18	score_ahrd=***	GO:0005515, GO:0005634, GO:0010089, GO:0010311, GO:0045893		coming_from=MELO3C000192T1
MELO3C000193	MELO3C000193.2.1	chr00	10562625	10562904	-	pectinesterase inhibitor-like	score_ahrd=*-*	GO:0004857, GO:0043086, GO:0046910		coming_from=MELO3C000193T1
MELO3C027640	MELO3C027640.2.1	chr00	10574899	10575308	+	Unknown protein
MELO3C028161	MELO3C028161.2.1	chr00	10578728	10580485	+	Unknown protein
MELO3C027636	MELO3C027636.2.1	chr00	10581202	10581705	-	Unknown protein
MELO3C027080	MELO3C027080.2.1	chr00	10587802	10588258	-	NBS-LRR type resistance protein	score_ahrd=--*	GO:0016020, GO:0016021		coming_from=MELO3C027080T1
MELO3C000196	MELO3C000196.2.1	chr00	10590318	10591645	-	ATP synthase subunit alpha, chloroplastic	score_ahrd=***	GO:0000166, GO:0005524, GO:0006754, GO:0006810, GO:0006811, GO:0009507, GO:0009535, GO:0009536, GO:0009579, GO:0015986, GO:0015992, GO:0016020, GO:0016787, GO:0032559, GO:0045261, GO:0046034, GO:0046933, GO:0099132	kegg=00190+3.6.3.14, 00195+3.6.3.14	coming_from=MELO3C000196T1
MELO3C000827	MELO3C000827.2.1	chr00	10591802	10592087	-	ATP synthase subunit b, chloroplastic	score_ahrd=***	GO:0006754, GO:0006810, GO:0006811, GO:0009507, GO:0009535, GO:0009536, GO:0009579, GO:0015078, GO:0015986, GO:0015992, GO:0016020, GO:0016021, GO:0045263, GO:0046933, GO:0099132		coming_from=MELO3C000827T1
MELO3C028171	MELO3C028171.2.1	chr00	10599893	10602847	+	Unknown protein
MELO3C027637	MELO3C027637.2.1	chr00	10602424	10602697	-	Unknown protein
MELO3C027642	MELO3C027642.2.1	chr00	10617690	10618075	+	Unknown protein
MELO3C027641	MELO3C027641.2.1	chr00	10617987	10618341	+	Unknown protein
MELO3C000199	MELO3C000199.2.1	chr00	10635983	10637069	+	Protein disulfide-isomerase	score_ahrd=*-*	GO:0003756, GO:0005783, GO:0016853, GO:0045454		coming_from=MELO3C000199T1
MELO3C000198	MELO3C000198.2.1	chr00	10646647	10647139	-	heparanase-like protein 2	score_ahrd=***	GO:0016020, GO:0016798		coming_from=MELO3C000198T1
MELO3C000201	MELO3C000201.2.1	chr00	10667740	10668479	+	dof zinc finger protein DOF1.5-like	score_ahrd=***	GO:0003677, GO:0005634, GO:0006355		coming_from=MELO3C000201T1
MELO3C000200	MELO3C000200.2.1	chr00	10680046	10682566	+	Bidirectional sugar transporter SWEET	score_ahrd=***	GO:0006810, GO:0008643, GO:0016020, GO:0016021		coming_from=MELO3C000200T1
MELO3C027643	MELO3C027643.2.1	chr00	10683731	10683918	+	Unknown protein
MELO3C000204	MELO3C000204.2.1	chr00	10701948	10702861	+	salicylate carboxymethyltransferase-like	score_ahrd=***	GO:0008168, GO:0016740, GO:0032259		coming_from=MELO3C000204T1
MELO3C028179	MELO3C028179.2.1	chr00	10704396	10705179	+	To encode a PR protein, Belongs to the plant thionin family with the following members:, putative	score_ahrd=***	GO:0016020, GO:0016021
MELO3C000203	MELO3C000203.2.1	chr00	10720115	10721550	-	salicylate carboxymethyltransferase-like	score_ahrd=***	GO:0008168, GO:0016740, GO:0032259		coming_from=MELO3C000203T1
MELO3C027644	MELO3C027644.2.1	chr00	10745262	10745435	+	Unknown protein
MELO3C027647	MELO3C027647.2.1	chr00	10776188	10776577	+	Leguminosin group486 secreted peptide	score_ahrd=*-*	GO:0016020, GO:0016021
MELO3C027651	MELO3C027651.2.1	chr00	10776357	10776535	-	Unknown protein
MELO3C028189	MELO3C028189.2.1	chr00	10827065	10830225	+	Unknown protein
MELO3C000210	MELO3C000210.2.1	chr00	10847371	10847535	-	Unknown protein				coming_from=MELO3C000210T1
MELO3C000213	MELO3C000213.2.1	chr00	10851741	10852890	-	Rab proteins geranylgeranyltransferase component A	score_ahrd=*-*	GO:0005092, GO:0005968, GO:0006886, GO:0007264, GO:0016491, GO:0016740, GO:0018344, GO:0050790, GO:0055114		coming_from=MELO3C000213T1
MELO3C000241	MELO3C000241.2.1	chr00	10887781	10888417	+	50S ribosomal protein L14, chloroplastic	score_ahrd=***	GO:0003723, GO:0003735, GO:0005840, GO:0006412, GO:0009507, GO:0009536, GO:0015934, GO:0019843, GO:0030529		coming_from=MELO3C000241T1
MELO3C027652	MELO3C027652.2.1	chr00	10888208	10888537	+	30S ribosomal protein S8, chloroplastic	score_ahrd=*-*	GO:0003723, GO:0003735, GO:0005840, GO:0006412, GO:0009507, GO:0009536, GO:0019843, GO:0030529
MELO3C027648	MELO3C027648.2.1	chr00	10888872	10889110	+	Translation initiation factor IF-1, chloroplastic	score_ahrd=***	GO:0003723, GO:0003743, GO:0006412, GO:0006413, GO:0009507, GO:0009536, GO:0019843
MELO3C000220	MELO3C000220.2.1	chr00	10900352	10901607	-	Glycosyltransferase	score_ahrd=***	GO:0008152, GO:0016740, GO:0016757, GO:0016758		coming_from=MELO3C000220T1
MELO3C028198	MELO3C028198.2.1	chr00	10900856	10908095	+	Unknown protein
MELO3C028201	MELO3C028201.2.1	chr00	10913281	10916626	-	Transmembrane protein, putative	score_ahrd=*-*	GO:0016020, GO:0016021
MELO3C028199	MELO3C028199.2.1	chr00	10920273	10920717	+	Ulp1 protease family, carboxy-terminal domain protein	score_ahrd=*-*	GO:0006508, GO:0008233, GO:0008234
MELO3C000215	MELO3C000215.2.1	chr00	10933946	10934170	-	Mitochondrial outer membrane protein porin	score_ahrd=*-*	GO:0005741, GO:0008308, GO:0055085, GO:0098656, GO:1903959		coming_from=MELO3C000215T1
MELO3C000217	MELO3C000217.2.1	chr00	10947948	10949159	+	RNA-binding protein, putative	score_ahrd=***	GO:0003676		coming_from=MELO3C000217T1
MELO3C027650	MELO3C027650.2.1	chr00	10962260	10962535	+	Kinase family with ARM repeat domain-containing protein	score_ahrd=*-*	GO:0004672, GO:0005524, GO:0006468, GO:0016301, GO:0016310
MELO3C027649	MELO3C027649.2.1	chr00	11009652	11009905	-	Unknown protein
MELO3C000225	MELO3C000225.2.1	chr00	11046254	11046875	+	disease resistance protein RGA2-like	score_ahrd=*-*	GO:0043531		coming_from=MELO3C000225T1
MELO3C000234	MELO3C000234.2.1	chr00	11048850	11048999	-	Unknown protein				coming_from=MELO3C000234T1
MELO3C000228	MELO3C000228.2.1	chr00	11077967	11079082	+	UBN2_3 domain-containing protein	score_ahrd=*-*	GO:0003676, GO:0008270		coming_from=MELO3C000228T1
MELO3C000231	MELO3C000231.2.1	chr00	11100670	11101647	+	beta-galactosidase-like	score_ahrd=*-*	GO:0004553, GO:0005975, GO:0030246	kegg=00052+3.2.1.23, 00511+3.2.1.23, 00531+3.2.1.23, 00600+3.2.1.23, 00604+3.2.1.23	coming_from=MELO3C000231T1
MELO3C027657	MELO3C027657.2.1	chr00	11128611	11128867	-	Unknown protein
MELO3C028214	MELO3C028214.2.1	chr00	11142335	11145530	+	Unknown protein
MELO3C028216	MELO3C028216.2.1	chr00	11145310	11147679	-	LOW QUALITY PROTEIN: gamma-aminobutyrate transaminase POP2, mitochondrial-like	score_ahrd=*-*	GO:0003824, GO:0008483, GO:0030170
MELO3C001058	MELO3C001058.2.1	chr00	11193346	11193601	+	Lipoxygenase	score_ahrd=*-*	GO:0006633, GO:0016491, GO:0016702, GO:0031408, GO:0046872, GO:0051213, GO:0055114		coming_from=MELO3C001058T1
MELO3C000230	MELO3C000230.2.1	chr00	11206989	11209317	+	GDSL esterase/lipase At5g03980-like	score_ahrd=***	GO:0016788		coming_from=MELO3C000230T1
MELO3C027655	MELO3C027655.2.1	chr00	11223752	11223943	+	Unknown protein
MELO3C000920	MELO3C000920.2.1	chr00	11223786	11223957	-	Unknown protein				coming_from=MELO3C000920T1
MELO3C027656	MELO3C027656.2.1	chr00	11227068	11227256	+	Unknown protein
MELO3C028223	MELO3C028223.2.1	chr00	11262479	11267461	+	cysteine desulfurase 1, chloroplastic-like	score_ahrd=*-*	GO:0003824, GO:0006534, GO:0030170, GO:0031071
MELO3C000237	MELO3C000237.2.1	chr00	11319459	11320331	-	Major facilitator superfamily domain-containing protein 12	score_ahrd=*-*	GO:0016020, GO:0016021		coming_from=MELO3C000237T1
MELO3C028232	MELO3C028232.2.1	chr00	11322906	11325419	-	NBS-LRR type resistance protein	score_ahrd=*-*	GO:0016020, GO:0016021
MELO3C000238	MELO3C000238.2.1	chr00	11334325	11335213	-	transcription initiation factor TFIID subunit 12	score_ahrd=***	GO:0003743, GO:0005669, GO:0006352, GO:0006413, GO:0046982		coming_from=MELO3C000238T1
MELO3C000240	MELO3C000240.2.1	chr00	11367119	11367333	-	Protein LAZ1	score_ahrd=*-*	GO:0009626, GO:0016020, GO:0016021		coming_from=MELO3C000240T1
MELO3C027664	MELO3C027664.2.1	chr00	11369755	11369981	-	nodulin homeobox isoform X2	score_ahrd=*-*	GO:0003677
MELO3C027658	MELO3C027658.2.1	chr00	11374523	11374749	+	Unknown protein
MELO3C027665	MELO3C027665.2.1	chr00	11379445	11379878	+	Unknown protein
MELO3C000242	MELO3C000242.2.1	chr00	11390885	11391052	-	DEAD-box ATP-dependent RNA helicase-like protein	score_ahrd=*-*	GO:0003676, GO:0004386, GO:0005524		coming_from=MELO3C000242T1
MELO3C028235	MELO3C028235.2.1	chr00	11398044	11401768	-	Vacuolar protein-sorting-associated protein 33-like protein	score_ahrd=*-*	GO:0006904, GO:0016192
MELO3C028237	MELO3C028237.2.1	chr00	11416238	11418689	+	60S ribosomal protein L9-like	score_ahrd=*-*	GO:0003735, GO:0005622, GO:0005840, GO:0006412, GO:0019843
MELO3C000247	MELO3C000247.2.1	chr00	11441822	11442191	-	NAC domain-containing protein, putative	score_ahrd=*-*	GO:0003677, GO:0005634, GO:0006351, GO:0006355		coming_from=MELO3C000247T1
MELO3C001168	MELO3C001168.2.1	chr00	11457190	11457345	+	40S ribosomal protein S13	score_ahrd=*-*	GO:0003735, GO:0005622, GO:0005840, GO:0006412		coming_from=MELO3C001168T1
MELO3C000251	MELO3C000251.2.1	chr00	11458525	11458977	-	Protein LAZ1	score_ahrd=***	GO:0016020, GO:0016021		coming_from=MELO3C000251T1
MELO3C027259	MELO3C027259.2.1	chr00	11460890	11461072	-	12-oxophytodienoate reductase 3	score_ahrd=*-*	GO:0003824, GO:0010181, GO:0016491, GO:0055114		coming_from=MELO3C027259T1
MELO3C000249	MELO3C000249.2.1	chr00	11464554	11464991	+	Importin subunit beta-1	score_ahrd=*-*	GO:0005634, GO:0006886, GO:0006913, GO:0008536, GO:0008565		coming_from=MELO3C000249T1
MELO3C028240	MELO3C028240.2.1	chr00	11510059	11512429	-	LOW QUALITY PROTEIN: gamma-aminobutyrate transaminase POP2, mitochondrial-like	score_ahrd=*-*	GO:0003824, GO:0008483, GO:0030170
MELO3C000254	MELO3C000254.2.1	chr00	11519051	11520329	+	Auxin response factor	score_ahrd=*-*	GO:0003677, GO:0005634, GO:0006351, GO:0006355, GO:0009725, GO:0009734		coming_from=MELO3C000254T1
MELO3C028238	MELO3C028238.2.1	chr00	11524209	11527492	+	Ulp1 protease family, carboxy-terminal domain protein	score_ahrd=*-*	GO:0006508, GO:0008233, GO:0008234
MELO3C000260	MELO3C000260.2.1	chr00	11557902	11558461	-	MADS box transcription factor AGAMOUS	score_ahrd=*-*	GO:0000165, GO:0000977, GO:0003677, GO:0003700, GO:0005634, GO:0006351, GO:0006355, GO:0045944, GO:0046983		coming_from=MELO3C000260T1
MELO3C027659	MELO3C027659.2.1	chr00	11578577	11578892	-	DUF825 domain-containing protein	score_ahrd=--*	GO:0005524, GO:0009507
MELO3C000253	MELO3C000253.2.1	chr00	11583316	11588546	+	Translation machinery-associated protein 22	score_ahrd=*-*	GO:0003743, GO:0005737, GO:0005840, GO:0006413, GO:0016020, GO:0016021, GO:0030529		coming_from=MELO3C000253T1
MELO3C000256	MELO3C000256.2.1	chr00	11593086	11594240	-	Coatomer subunit beta'	score_ahrd=*-*	GO:0000139, GO:0005198, GO:0005737, GO:0005794, GO:0006810, GO:0006886, GO:0015031, GO:0016020, GO:0016192, GO:0030117, GO:0030663, GO:0031410		coming_from=MELO3C000256T1
MELO3C000258	MELO3C000258.2.1	chr00	11602352	11602679	-	malate dehydrogenase, chloroplastic-like	score_ahrd=*-*	GO:0003824, GO:0005975, GO:0006108, GO:0016491, GO:0016615, GO:0016616, GO:0030060, GO:0055114		coming_from=MELO3C000258T1
MELO3C000277	MELO3C000277.2.1	chr00	11644849	11645797	+	Cytochrome b6	score_ahrd=***	GO:0005506, GO:0009055, GO:0009507, GO:0009535, GO:0009536, GO:0009579, GO:0015979, GO:0016020, GO:0016021, GO:0016491, GO:0020037, GO:0022900, GO:0022904, GO:0045158, GO:0046872, GO:0055114		coming_from=MELO3C000277T1
MELO3C027663	MELO3C027663.2.1	chr00	11649498	11649663	+	Unknown protein
MELO3C027667	MELO3C027667.2.1	chr00	11690416	11691463	+	40S ribosomal protein S13-like	score_ahrd=***	GO:0003735, GO:0005622, GO:0005840, GO:0006412
MELO3C000262	MELO3C000262.2.1	chr00	11701680	11705450	+	MACPF domain-containing protein	score_ahrd=*-*			coming_from=MELO3C000262T1
MELO3C027668	MELO3C027668.2.1	chr00	11735617	11736110	-	Unknown protein
MELO3C000273	MELO3C000273.2.1	chr00	11758737	11759044	+	Prefoldin subunit 5	score_ahrd=***	GO:0006457, GO:0016272, GO:0051082		coming_from=MELO3C000273T1
MELO3C000268	MELO3C000268.2.1	chr00	11765299	11766434	-	Lipoxygenase	score_ahrd=*-*	GO:0006633, GO:0016491, GO:0016702, GO:0031408, GO:0046872, GO:0051213, GO:0055114		coming_from=MELO3C000268T1
MELO3C028248	MELO3C028248.2.1	chr00	11787275	11789712	-	NBS-LRR type resistance protein	score_ahrd=--*	GO:0016020, GO:0016021
MELO3C028251	MELO3C028251.2.1	chr00	11820069	11823023	+	eukaryotic translation initiation factor 3 subunit H	score_ahrd=*-*	GO:0001731, GO:0003743, GO:0005737, GO:0005852, GO:0006413, GO:0016282, GO:0033290
MELO3C028253	MELO3C028253.2.1	chr00	11836846	11845412	-	LOW QUALITY PROTEIN: gamma-aminobutyrate transaminase POP2, mitochondrial-like	score_ahrd=*-*	GO:0003824, GO:0008483, GO:0030170
MELO3C028249	MELO3C028249.2.1	chr00	11849258	11851235	+	Ulp1 peptidase-like	score_ahrd=--*	GO:0006508, GO:0008234
MELO3C028250	MELO3C028250.2.1	chr00	11872562	11874713	+	LOW QUALITY PROTEIN: gamma-aminobutyrate transaminase POP2, mitochondrial-like	score_ahrd=*-*	GO:0003824, GO:0008483, GO:0030170
MELO3C028256	MELO3C028256.2.1	chr00	11919981	11927477	+	E3 ubiquitin-protein ligase PRT1 isoform X2	score_ahrd=*-*	GO:0008270, GO:0016874
MELO3C000279	MELO3C000279.2.1	chr00	11935783	11936893	+	Late cornified envelope protein 1E	score_ahrd=***	GO:0019031		coming_from=MELO3C000279T1
MELO3C027666	MELO3C027666.2.1	chr00	11966016	11966320	-	S12-like, 30S ribosomal protein S12 subfamily protein	score_ahrd=*-*	GO:0003735, GO:0005622, GO:0005840, GO:0006412, GO:0015935
MELO3C027675	MELO3C027675.2.1	chr00	11977699	11978028	-	glial fibrillary acidic protein-like	score_ahrd=*-*
MELO3C027669	MELO3C027669.2.1	chr00	11985186	11985412	+	Unknown protein
MELO3C028265	MELO3C028265.2.1	chr00	11987500	11994092	+	Unknown protein
MELO3C028271	MELO3C028271.2.1	chr00	11998299	11999357	+	Anthranilate synthase component I-2	score_ahrd=*-*	GO:0009058
MELO3C001225	MELO3C001225.2.1	chr00	12072769	12074773	-	Acetyl-coenzyme A carboxylase carboxyl transferase subunit beta, chloroplastic	score_ahrd=*-*	GO:0000166, GO:0003989, GO:0005524, GO:0006629, GO:0006631, GO:0006633, GO:0008270, GO:0009317, GO:0009507, GO:0009536, GO:0009570, GO:0016740, GO:0016874, GO:0046872, GO:2001295		coming_from=MELO3C001225T1
MELO3C000290	MELO3C000290.2.1	chr00	12072959	12073196	+	Unknown protein				coming_from=MELO3C000290T1
MELO3C000334	MELO3C000334.2.1	chr00	12075225	12075807	-	Acetyl-coenzyme A carboxylase carboxyl transferase subunit beta, chloroplastic	score_ahrd=*-*	GO:0000166, GO:0003989, GO:0005524, GO:0006629, GO:0006631, GO:0006633, GO:0008270, GO:0009317, GO:0009507, GO:0009536, GO:0009570, GO:0016740, GO:0016874, GO:0046872, GO:2001295		coming_from=MELO3C000334T1
MELO3C028275	MELO3C028275.2.1	chr00	12106054	12113346	+	Transposase	score_ahrd=*-*	GO:0006508, GO:0008234
MELO3C000289	MELO3C000289.2.1	chr00	12112974	12113171	-	Unknown protein				coming_from=MELO3C000289T1
MELO3C027677	MELO3C027677.2.1	chr00	12136948	12137106	-	Unknown protein
MELO3C000295	MELO3C000295.2.1	chr00	12147258	12148371	+	girdin-like	score_ahrd=***			coming_from=MELO3C000295T1
MELO3C000296	MELO3C000296.2.1	chr00	12161356	12161530	+	DnaJ like protein	score_ahrd=*-*	GO:0006457, GO:0051082		coming_from=MELO3C000296T1
MELO3C000294	MELO3C000294.2.1	chr00	12166273	12166434	+	Unknown protein				coming_from=MELO3C000294T1
MELO3C028279	MELO3C028279.2.1	chr00	12211846	12212883	+	Ulp1 peptidase-like	score_ahrd=*-*	GO:0006508, GO:0008234
MELO3C028276	MELO3C028276.2.1	chr00	12228818	12232834	+	Ty3-gypsy retrotransposon protein	score_ahrd=--*	GO:0003676, GO:0015074
MELO3C027674	MELO3C027674.2.1	chr00	12233639	12237640	+	Protein PHLOEM PROTEIN 2-LIKE A9	score_ahrd=*-*	GO:0030246
MELO3C000302	MELO3C000302.2.1	chr00	12294691	12297157	-	Unknown protein				coming_from=MELO3C000302T1
MELO3C000309	MELO3C000309.2.1	chr00	12309613	12310083	+	Unknown protein				coming_from=MELO3C000309T1
MELO3C000307	MELO3C000307.2.1	chr00	12316489	12317280	-	AT-hook motif nuclear-localized protein 22	score_ahrd=***	GO:0003677, GO:0003680, GO:0003700, GO:0005634, GO:0006351, GO:0006355, GO:0009640, GO:0009647, GO:0009908, GO:0010228, GO:0042826, GO:0043621		coming_from=MELO3C000307T1
MELO3C000298	MELO3C000298.2.1	chr00	12335222	12336033	+	Protein trichome birefringence	score_ahrd=*-*	GO:0005768, GO:0005794, GO:0005802, GO:0009827, GO:0016020, GO:0016021, GO:0016413, GO:0030244, GO:0045489		coming_from=MELO3C000298T1
MELO3C028281	MELO3C028281.2.1	chr00	12339578	12342817	+	Sulfite exporter TauE/SafE family protein	score_ahrd=*-*	GO:0016020, GO:0016021
MELO3C000306	MELO3C000306.2.1	chr00	12352189	12352604	-	Peripheral-type benzodiazepine receptor-associated protein 1	score_ahrd=***	GO:0016020, GO:0016021		coming_from=MELO3C000306T1
MELO3C000330	MELO3C000330.2.1	chr00	12365020	12365553	+	DNA-directed RNA polymerase subunit beta''	score_ahrd=*-*	GO:0003677, GO:0003899, GO:0006351, GO:0009507, GO:0009536, GO:0016740, GO:0016779		coming_from=MELO3C000330T1
MELO3C000311	MELO3C000311.2.1	chr00	12379398	12380303	+	two-component response regulator ARR16-like	score_ahrd=***	GO:0000160, GO:0005622		coming_from=MELO3C000311T1
MELO3C000347	MELO3C000347.2.1	chr00	12400350	12405186	-	protein transport protein Sec61 subunit alpha-like	score_ahrd=***	GO:0015031, GO:0016020		coming_from=MELO3C000347T1
MELO3C027678	MELO3C027678.2.1	chr00	12415437	12415731	-	Aspartic proteinase	score_ahrd=*-*	GO:0004190, GO:0006508, GO:0006629, GO:0008233, GO:0016787
MELO3C000313	MELO3C000313.2.1	chr00	12436069	12436946	-	Amaranthin-like lectin	score_ahrd=***	GO:0030246		coming_from=MELO3C000313T1
MELO3C000319	MELO3C000319.2.1	chr00	12448791	12448980	+	Unknown protein				coming_from=MELO3C000319T1
MELO3C000329	MELO3C000329.2.1	chr00	12452813	12453410	-	Egg cell-secreted protein 1.1	score_ahrd=***	GO:0005576, GO:0005622, GO:0007338, GO:0009567, GO:0031410, GO:0031982, GO:0048240, GO:0080155, GO:2000008		coming_from=MELO3C000329T1
MELO3C028287	MELO3C028287.2.1	chr00	12453751	12453984	-	Unknown protein
MELO3C000324	MELO3C000324.2.1	chr00	12458116	12458370	-	major extracellular endoglucanase-like	score_ahrd=*-*	GO:0004553, GO:0005975		coming_from=MELO3C000324T1
MELO3C000323	MELO3C000323.2.1	chr00	12462825	12463168	-	protein MNN4-like	score_ahrd=*-*			coming_from=MELO3C000323T1
MELO3C000317	MELO3C000317.2.1	chr00	12468029	12468758	+	Methyltransferase	score_ahrd=***	GO:0008152, GO:0008168, GO:0016740, GO:0032259		coming_from=MELO3C000317T1,MELO3C001623T1
MELO3C027679	MELO3C027679.2.1	chr00	12468029	12468259	-	Unknown protein
MELO3C028310	MELO3C028310.2.1	chr00	12500808	12503019	+	Unknown protein
MELO3C000325	MELO3C000325.2.1	chr00	12512296	12512813	+	DnaJ-like protein	score_ahrd=*-*	GO:0008171, GO:0016020, GO:0016021, GO:0032259		coming_from=MELO3C000325T1
MELO3C000333	MELO3C000333.2.1	chr00	12553822	12554809	+	Phosphatidylinositol-4-phosphate 5-kinase, putative	score_ahrd=*-*	GO:0005524, GO:0016301, GO:0016307, GO:0016308, GO:0016310, GO:0016740, GO:0046488, GO:0046854		coming_from=MELO3C000333T1
MELO3C027682	MELO3C027682.2.1	chr00	12580556	12581126	+	DNA-directed RNA polymerase subunit beta''	score_ahrd=*-*	GO:0003677, GO:0003899, GO:0006351, GO:0009507, GO:0009536, GO:0016740, GO:0016779	kegg=00230+2.7.7.6, 00240+2.7.7.6
MELO3C001093	MELO3C001093.2.1	chr00	12581497	12581819	+	DNA-directed RNA polymerase subunit beta''	score_ahrd=*-*	GO:0003677, GO:0003899, GO:0006351, GO:0009507, GO:0009536, GO:0016740, GO:0016779	kegg=00230+2.7.7.6, 00240+2.7.7.6	coming_from=MELO3C001093T1,MELO3C000354T1
MELO3C027689	MELO3C027689.2.1	chr00	12591263	12591426	+	Unknown protein
MELO3C000332	MELO3C000332.2.1	chr00	12595805	12596755	-	DNA-directed RNA polymerase subunit beta	score_ahrd=*-*	GO:0003677, GO:0003899, GO:0006351, GO:0009507, GO:0009536, GO:0016740, GO:0016779, GO:0032549	kegg=00230+2.7.7.6, 00240+2.7.7.6	coming_from=MELO3C000332T1
MELO3C000339	MELO3C000339.2.1	chr00	12598192	12598699	-	serine/threonine-protein phosphatase 7 long form homolog	score_ahrd=*-*			coming_from=MELO3C000339T1
MELO3C027692	MELO3C027692.2.1	chr00	12602653	12603699	-	CAI-1 autoinducer sensor kinase/phosphatase cqsS isoform 2	score_ahrd=***	GO:0016301, GO:0016310
MELO3C028313	MELO3C028313.2.1	chr00	12630454	12637544	+	Unknown protein
MELO3C027690	MELO3C027690.2.1	chr00	12651429	12652339	+	Major pollen allergen Ole e 6	score_ahrd=-**	GO:0019864
MELO3C000340	MELO3C000340.2.1	chr00	12663157	12663404	-	endoglucanase-like	score_ahrd=*-*	GO:0004553, GO:0005975		coming_from=MELO3C000340T1
MELO3C000335	MELO3C000335.2.1	chr00	12667440	12668519	-	MRGH13	score_ahrd=*-*	GO:0006952, GO:0007165, GO:0043531		coming_from=MELO3C000335T1
MELO3C027693	MELO3C027693.2.1	chr00	12700196	12700340	+	40S ribosomal protein S13	score_ahrd=*-*	GO:0003735, GO:0005622, GO:0005840, GO:0006412
MELO3C000341	MELO3C000341.2.1	chr00	12728874	12736142	+	Protein DETOXIFICATION	score_ahrd=*-*	GO:0006855, GO:0015238, GO:0015297, GO:0016020, GO:0016021, GO:0055085		coming_from=MELO3C000341T1
MELO3C020385	MELO3C020385.2.1	chr00	12729077	12729354	-	Ferric reduction oxidase 7	score_ahrd=*-*	GO:0016020, GO:0016491, GO:0055114		coming_from=MELO3C020385T1
MELO3C000342	MELO3C000342.2.1	chr00	12748114	12748334	+	carboxypeptidase Y-like	score_ahrd=*-*	GO:0004180, GO:0006508		coming_from=MELO3C000342T1
MELO3C027688	MELO3C027688.2.1	chr00	12750212	12750426	+	Unknown protein
MELO3C027683	MELO3C027683.2.1	chr00	12750214	12750383	-	Unknown protein
MELO3C027684	MELO3C027684.2.1	chr00	12754229	12754381	-	Unknown protein
MELO3C000349	MELO3C000349.2.1	chr00	12754632	12754863	-	Unknown protein				coming_from=MELO3C000349T1
MELO3C000350	MELO3C000350.2.1	chr00	12789564	12789967	+	Unknown protein				coming_from=MELO3C000350T1
MELO3C027686	MELO3C027686.2.1	chr00	12794803	12795190	-	Leguminosin group486 secreted peptide	score_ahrd=*-*	GO:0016020, GO:0016021
MELO3C027691	MELO3C027691.2.1	chr00	12794893	12795071	+	Unknown protein
MELO3C028349	MELO3C028349.2.1	chr00	12826415	12827377	-	Unknown protein
MELO3C000356	MELO3C000356.2.1	chr00	12881123	12881557	+	Fatty acyl-CoA reductase	score_ahrd=*-*	GO:0005783, GO:0006629, GO:0010025, GO:0016491, GO:0055114, GO:0080019		coming_from=MELO3C000356T1
MELO3C028353	MELO3C028353.2.1	chr00	12883393	12892812	+	Glycosyltransferase	score_ahrd=*-*	GO:0008152, GO:0016740, GO:0016757, GO:0016758
MELO3C028363	MELO3C028363.2.1	chr00	12932188	12938644	+	Transposase	score_ahrd=*-*	GO:0006508, GO:0008234
MELO3C000351	MELO3C000351.2.1	chr00	12947330	12948313	+	40S ribosomal protein S13-like	score_ahrd=***	GO:0003735, GO:0005622, GO:0005840, GO:0006412		coming_from=MELO3C000351T1
MELO3C028357	MELO3C028357.2.1	chr00	12950103	12952221	+	Serine/threonine-protein phosphatase 7 long form-like protein	score_ahrd=*-*	GO:0016787	kegg=04660+3.1.3.16
MELO3C027703	MELO3C027703.2.1	chr00	12954163	12954720	-	pectinesterase inhibitor-like	score_ahrd=*-*	GO:0004857, GO:0043086, GO:0046910
MELO3C027694	MELO3C027694.2.1	chr00	12954337	12954615	+	Unknown protein
MELO3C027704	MELO3C027704.2.1	chr00	12954377	12954720	-	Unknown protein
MELO3C000713	MELO3C000713.2.1	chr00	12962981	12963434	-	Succinate dehydrogenase subunit 4	score_ahrd=***	GO:0005739, GO:0016020, GO:0016021		coming_from=MELO3C000713T1,MELO3C000361T1
MELO3C000358	MELO3C000358.2.1	chr00	13000654	13000881	-	acyl-CoA-binding domain-containing protein 4	score_ahrd=*-*	GO:0000062		coming_from=MELO3C000358T1
MELO3C027698	MELO3C027698.2.1	chr00	13000917	13001136	+	Unknown protein
MELO3C000362	MELO3C000362.2.1	chr00	13023382	13023642	+	serine carboxypeptidase-like 25 isoform X3	score_ahrd=--*	GO:0004180, GO:0004185, GO:0006508		coming_from=MELO3C000362T1
MELO3C000359	MELO3C000359.2.1	chr00	13029963	13030259	+	RNA ligase, putative	score_ahrd=*-*	GO:0016874		coming_from=MELO3C000359T1
MELO3C028369	MELO3C028369.2.1	chr00	13033009	13035693	-	Transposase, Ptta/En/Spm, plant	score_ahrd=*-*
MELO3C000364	MELO3C000364.2.1	chr00	13037805	13038128	-	Unknown protein				coming_from=MELO3C000364T1
MELO3C027700	MELO3C027700.2.1	chr00	13053640	13053924	+	Methyltransferase	score_ahrd=***	GO:0008152, GO:0008168, GO:0016740, GO:0032259
MELO3C000377	MELO3C000377.2.1	chr00	13058768	13058959	+	Unknown protein				coming_from=MELO3C000377T1
MELO3C027695	MELO3C027695.2.1	chr00	13058801	13058973	-	Unknown protein
MELO3C000366	MELO3C000366.2.1	chr00	13065134	13065514	+	extensin-3-like	score_ahrd=***			coming_from=MELO3C000366T1
MELO3C001253	MELO3C001253.2.1	chr00	13071349	13071552	-	Amino acid permease	score_ahrd=***	GO:0016020, GO:0016021		coming_from=MELO3C001253T1
MELO3C027696	MELO3C027696.2.1	chr00	13072308	13072503	-	Unknown protein
MELO3C000370	MELO3C000370.2.1	chr00	13072308	13072557	-	Unknown protein				coming_from=MELO3C000370T1
MELO3C000372	MELO3C000372.2.1	chr00	13110119	13110871	-	Phospholipid-transporting ATPase	score_ahrd=*-*	GO:0000166, GO:0000287, GO:0004012, GO:0005524, GO:0015914, GO:0016020, GO:0016021, GO:0016787, GO:0045332, GO:0046872		coming_from=MELO3C000372T1
MELO3C000374	MELO3C000374.2.1	chr00	13126068	13126983	-	Coatomer subunit beta'	score_ahrd=*-*	GO:0000139, GO:0005198, GO:0005737, GO:0005794, GO:0006810, GO:0006886, GO:0015031, GO:0016020, GO:0016192, GO:0030117, GO:0030663, GO:0031410		coming_from=MELO3C000374T1
MELO3C000376	MELO3C000376.2.1	chr00	13169331	13170031	-	Small ubiquitin-related modifier	score_ahrd=***	GO:0005634, GO:0016925, GO:0031386		coming_from=MELO3C000376T1
MELO3C000382	MELO3C000382.2.1	chr00	13180657	13181371	+	Kinesin-like protein	score_ahrd=*-*	GO:0000166, GO:0003774, GO:0003777, GO:0005524, GO:0005874, GO:0007018, GO:0008017		coming_from=MELO3C000382T1
MELO3C000378	MELO3C000378.2.1	chr00	13239460	13240468	-	Respiratory burst oxidase, putative	score_ahrd=*-*	GO:0004601, GO:0005509, GO:0016020, GO:0016021, GO:0016174, GO:0016491, GO:0050664, GO:0055114, GO:0098869		coming_from=MELO3C000378T1
MELO3C000399	MELO3C000399.2.1	chr00	13244301	13244742	+	Cytochrome b6-f complex subunit 4	score_ahrd=***	GO:0009055, GO:0009507, GO:0009535, GO:0009536, GO:0009579, GO:0009767, GO:0015979, GO:0016020, GO:0016021, GO:0016491, GO:0042651, GO:0045156, GO:0045158, GO:0055114		coming_from=MELO3C000399T1
MELO3C028383	MELO3C028383.2.1	chr00	13249858	13252349	-	Unknown protein
MELO3C027708	MELO3C027708.2.1	chr00	13251221	13252349	+	Serine/threonine-protein phosphatase 7 long form-like protein	score_ahrd=--*	GO:0003674, GO:0008150, GO:0016020	kegg=04660+3.1.3.16
MELO3C027709	MELO3C027709.2.1	chr00	13251576	13252302	+	Aminotransferase-like, plant mobile domain family protein	score_ahrd=--*	GO:0008150, GO:0008483, GO:0016740
MELO3C000367	MELO3C000367.2.1	chr00	13268614	13269306	-	Unknown protein;kegg=00230+2.7.7.7, 00240+2.7.7.7				coming_from=MELO3C000367T1
MELO3C000388	MELO3C000388.2.1	chr00	13333655	13334689	-	Regulatory-associated of TOR 1-like protein	score_ahrd=*-*	GO:0031929, GO:0031931		coming_from=MELO3C000388T1
MELO3C027710	MELO3C027710.2.1	chr00	13366633	13366956	+	Unknown protein
MELO3C000398	MELO3C000398.2.1	chr00	13399371	13399651	+	Dof zinc finger protein DOF2.1	score_ahrd=*-*	GO:0003677, GO:0005634, GO:0006355		coming_from=MELO3C000398T1
MELO3C000391	MELO3C000391.2.1	chr00	13410405	13411349	+	zinc finger protein ZAT5-like	score_ahrd=***	GO:0003676		coming_from=MELO3C000391T1
MELO3C028402	MELO3C028402.2.1	chr00	13436649	13438299	-	Transposon Ty3-I Gag-Pol polyprotein	score_ahrd=*-*	GO:0003676, GO:0008270
MELO3C000392	MELO3C000392.2.1	chr00	13440106	13440467	-	cellulose synthase-like protein D5	score_ahrd=*-*	GO:0016020, GO:0016760, GO:0030244		coming_from=MELO3C000392T1
MELO3C000389	MELO3C000389.2.1	chr00	13442951	13443330	+	Unknown protein				coming_from=MELO3C000389T1
MELO3C027711	MELO3C027711.2.1	chr00	13456165	13456844	+	Serine/threonine-protein phosphatase 7 long form-like protein	score_ahrd=*-*	GO:0016787	kegg=04660+3.1.3.16
MELO3C000395	MELO3C000395.2.1	chr00	13465781	13465954	+	Unknown protein				coming_from=MELO3C000395T1
MELO3C028411	MELO3C028411.2.1	chr00	13503776	13504201	-	subtilisin-like protease SBT3.17 isoform X1	score_ahrd=-*-	GO:0006508, GO:0008233
MELO3C000402	MELO3C000402.2.1	chr00	13532691	13532881	+	Unknown protein				coming_from=MELO3C000402T1
MELO3C000397	MELO3C000397.2.1	chr00	13534469	13543835	-	Protein KRI1	score_ahrd=***	GO:0008270, GO:0016020, GO:0016021		coming_from=MELO3C000397T1
MELO3C000406	MELO3C000406.2.1	chr00	13541651	13542622	+	DUF4283 domain protein	score_ahrd=*-*	GO:0003676		coming_from=MELO3C000406T1
MELO3C000403	MELO3C000403.2.1	chr00	13554974	13556009	+	DUF4283 domain protein	score_ahrd=*-*	GO:0003676		coming_from=MELO3C000403T1
MELO3C000407	MELO3C000407.2.1	chr00	13561818	13561973	-	Unknown protein				coming_from=MELO3C000407T1
MELO3C028413	MELO3C028413.2.1	chr00	13568589	13569316	-	LOW QUALITY PROTEIN: gamma-aminobutyrate transaminase POP2, mitochondrial-like	score_ahrd=*-*	GO:0003824, GO:0008483, GO:0030170
MELO3C000409	MELO3C000409.2.1	chr00	13587642	13588524	+	Carbohydrate esterase plant-like protein	score_ahrd=***	GO:0016020, GO:0016021		coming_from=MELO3C000409T1
MELO3C000421	MELO3C000421.2.1	chr00	13623782	13623967	-	Unknown protein				coming_from=MELO3C000421T1
MELO3C000416	MELO3C000416.2.1	chr00	13640879	13641135	-	U4/U6 small nuclear ribonucleoprotein Prp3, putative	score_ahrd=*-*	GO:0000398, GO:0019013, GO:0030529, GO:0046540		coming_from=MELO3C000416T1
MELO3C001272	MELO3C001272.2.1	chr00	13644993	13645517	-	pectinesterase inhibitor-like	score_ahrd=***	GO:0004857, GO:0043086, GO:0046910	kegg=00040+3.1.1.11, 00500+3.1.1.11	coming_from=MELO3C001272T1
MELO3C027720	MELO3C027720.2.1	chr00	13683547	13683808	-	Unknown protein
MELO3C000411	MELO3C000411.2.1	chr00	13683682	13683850	-	Unknown protein				coming_from=MELO3C000411T1
MELO3C000415	MELO3C000415.2.1	chr00	13685482	13685748	+	Unknown protein				coming_from=MELO3C000415T1
MELO3C000410	MELO3C000410.2.1	chr00	13689519	13690573	-	2-oxoglutarate-dependent dioxygenase	score_ahrd=***	GO:0016491, GO:0046872, GO:0051213, GO:0055114		coming_from=MELO3C000410T1
MELO3C027715	MELO3C027715.2.1	chr00	13693808	13703090	+	ATP synthase subunit beta, chloroplastic	score_ahrd=--*	GO:0000166, GO:0005524, GO:0006754, GO:0006810, GO:0006811, GO:0009507, GO:0009535, GO:0009536, GO:0009579, GO:0015986, GO:0015992, GO:0016020, GO:0016787, GO:0045261, GO:0046034, GO:0046933, GO:0099132	kegg=00190+3.6.3.14, 00195+3.6.3.14
MELO3C027712	MELO3C027712.2.1	chr00	13704737	13705353	-	Unknown protein
MELO3C000413	MELO3C000413.2.1	chr00	13720010	13720853	-	Cytosolic Fe-S cluster assembly factor NARFL	score_ahrd=*-*	GO:0008901, GO:0016491, GO:0055114		coming_from=MELO3C000413T1
MELO3C027716	MELO3C027716.2.1	chr00	13727530	13727730	+	Unknown protein
MELO3C027717	MELO3C027717.2.1	chr00	13729308	13729444	+	Unknown protein
MELO3C000414	MELO3C000414.2.1	chr00	13730344	13730495	-	Unknown protein				coming_from=MELO3C000414T1
MELO3C000850	MELO3C000850.2.1	chr00	13765033	13765417	-	Photosystem II protein D1	score_ahrd=--*	GO:0005506, GO:0009055, GO:0009507, GO:0009523, GO:0009535, GO:0009536, GO:0009579, GO:0009635, GO:0009772, GO:0015979, GO:0016020, GO:0016021, GO:0016168, GO:0016491, GO:0016682, GO:0018298, GO:0019684, GO:0045156, GO:0046872, GO:0055114		coming_from=MELO3C000850T1
MELO3C027713	MELO3C027713.2.1	chr00	13765206	13765385	-	Unknown protein
MELO3C027714	MELO3C027714.2.1	chr00	13765438	13766338	-	Photosystem II protein D1	score_ahrd=*-*	GO:0005506, GO:0009055, GO:0009507, GO:0009523, GO:0009535, GO:0009536, GO:0009579, GO:0009635, GO:0009772, GO:0015979, GO:0016020, GO:0016021, GO:0016168, GO:0016491, GO:0016682, GO:0018298, GO:0019684, GO:0045156, GO:0046872, GO:0055114
MELO3C000439	MELO3C000439.2.1	chr00	13807091	13807735	-	MACPF domain-containing protein NSL1	score_ahrd=*-*	GO:0006955, GO:0008219, GO:0009626, GO:0010337, GO:0052542		coming_from=MELO3C000439T1,MELO3C000438T1
MELO3C000424	MELO3C000424.2.1	chr00	13811140	13812257	-	Nuclear-pore anchor	score_ahrd=*-*	GO:0005622, GO:0006606		coming_from=MELO3C000424T1
MELO3C027721	MELO3C027721.2.1	chr00	13828730	13828984	+	major extracellular endoglucanase-like	score_ahrd=*-*	GO:0004553, GO:0005975
MELO3C000425	MELO3C000425.2.1	chr00	13833485	13833714	+	alanine--tRNA ligase-like	score_ahrd=*-*	GO:0000166, GO:0003676, GO:0004813, GO:0005524, GO:0005737, GO:0006419, GO:0016874	kegg=00970+6.1.1.7	coming_from=MELO3C000425T1
MELO3C028422	MELO3C028422.2.1	chr00	13886275	13888757	-	zinc finger BED domain-containing protein RICESLEEPER 3-like	score_ahrd=*-*	GO:0003676, GO:0046983
MELO3C027726	MELO3C027726.2.1	chr00	13891078	13891248	+	Unknown protein
MELO3C027722	MELO3C027722.2.1	chr00	13930647	13930767	-	Unknown protein
MELO3C027723	MELO3C027723.2.1	chr00	13931810	13932002	-	Unknown protein
MELO3C027724	MELO3C027724.2.1	chr00	13946362	13946530	-	Unknown protein
MELO3C001317	MELO3C001317.2.1	chr00	13960234	13960563	-	Coiled-coil protein (DUF572)	score_ahrd=*-*	GO:0008150		coming_from=MELO3C001317T1
MELO3C000452	MELO3C000452.2.1	chr00	13960650	13961058	-	Coiled-coil protein (DUF572)	score_ahrd=*-*	GO:0008150		coming_from=MELO3C000452T1
MELO3C000443	MELO3C000443.2.1	chr00	14003369	14003536	+	Unknown protein				coming_from=MELO3C000443T1
MELO3C000447	MELO3C000447.2.1	chr00	14019886	14020386	-	Serine/threonine-protein phosphatase 7 long form-like protein	score_ahrd=--*	GO:0003674, GO:0008150, GO:0016020	kegg=04660+3.1.3.16	coming_from=MELO3C000447T1
MELO3C000458	MELO3C000458.2.1	chr00	14042447	14042694	-	Unknown protein				coming_from=MELO3C000458T1
MELO3C027725	MELO3C027725.2.1	chr00	14042990	14043178	-	Unknown protein
MELO3C000454	MELO3C000454.2.1	chr00	14074868	14075482	-	Zinc finger protein WIP2	score_ahrd=*-*	GO:0003676		coming_from=MELO3C000454T1
MELO3C000449	MELO3C000449.2.1	chr00	14102921	14103389	+	Wall-associated receptor kinase-like 20	score_ahrd=***	GO:0016020, GO:0016021, GO:0016301, GO:0016310, GO:0030247	kegg=04150+2.7.11.1, 04151+2.7.11.1	coming_from=MELO3C000449T1
MELO3C027732	MELO3C027732.2.1	chr00	14104421	14104697	+	Vesicle transport protein	score_ahrd=*-*	GO:0006810, GO:0015031, GO:0016020, GO:0016021, GO:0016192
MELO3C000450	MELO3C000450.2.1	chr00	14114032	14114346	+	IAA-amino acid hydrolase ILR1, putative	score_ahrd=*-*	GO:0008152, GO:0016787, GO:0047980		coming_from=MELO3C000450T1
MELO3C000453	MELO3C000453.2.1	chr00	14127209	14128124	+	importin subunit beta-1-like	score_ahrd=***	GO:0005622, GO:0006913, GO:0008565, GO:0015031		coming_from=MELO3C000453T1
MELO3C000487	MELO3C000487.2.1	chr00	14129313	14130275	-	O-methyltransferase, putative	score_ahrd=***	GO:0008168, GO:0008171, GO:0016740, GO:0032259, GO:0046983, GO:0050630		coming_from=MELO3C000487T1
MELO3C028423	MELO3C028423.2.1	chr00	14133631	14143928	-	70 kDa heat shock protein	score_ahrd=*-*	GO:0000166, GO:0005524
MELO3C028424	MELO3C028424.2.1	chr00	14172290	14178369	-	Unknown protein
MELO3C000457	MELO3C000457.2.1	chr00	14182902	14183603	+	Serine/threonine-protein phosphatase 7 long form-like protein	score_ahrd=--*	GO:0003674, GO:0008150, GO:0016020	kegg=04660+3.1.3.16	coming_from=MELO3C000457T1
MELO3C028426	MELO3C028426.2.1	chr00	14205241	14209677	-	Unknown protein
MELO3C000456	MELO3C000456.2.1	chr00	14209442	14209601	+	Unknown protein				coming_from=MELO3C000456T1
MELO3C028425	MELO3C028425.2.1	chr00	14224961	14227884	+	Unknown protein
MELO3C000460	MELO3C000460.2.1	chr00	14260985	14261338	-	Regulatory-associated protein of tor 1	score_ahrd=*-*	GO:0031929, GO:0031931		coming_from=MELO3C000460T1
MELO3C000465	MELO3C000465.2.1	chr00	14282017	14282327	+	Adenylyl-sulfate kinase	score_ahrd=*-*	GO:0000103, GO:0000166, GO:0004020, GO:0005524, GO:0016301, GO:0016310, GO:0016740, GO:0070814		coming_from=MELO3C000465T1
MELO3C027734	MELO3C027734.2.1	chr00	14318744	14319186	+	Unknown protein
MELO3C027733	MELO3C027733.2.1	chr00	14318759	14319236	+	Unknown protein
MELO3C027735	MELO3C027735.2.1	chr00	14332885	14333333	+	Ribulose bisphosphate carboxylase large chain	score_ahrd=*-*	GO:0000287, GO:0004497, GO:0009507, GO:0009536, GO:0009853, GO:0015977, GO:0015979, GO:0016491, GO:0016829, GO:0016984, GO:0019253, GO:0046872, GO:0055114	kegg=00630+4.1.1.39, 00710+4.1.1.39
MELO3C000483	MELO3C000483.2.1	chr00	14333359	14334153	+	Ribulose bisphosphate carboxylase large chain	score_ahrd=***	GO:0000287, GO:0004497, GO:0009507, GO:0009536, GO:0009853, GO:0015977, GO:0015979, GO:0016491, GO:0016829, GO:0016984, GO:0019253, GO:0046872, GO:0055114	kegg=00630+4.1.1.39, 00710+4.1.1.39	coming_from=MELO3C000483T1
MELO3C027736	MELO3C027736.2.1	chr00	14359590	14359919	+	Unknown protein
MELO3C028427	MELO3C028427.2.1	chr00	14411396	14413798	+	LOW QUALITY PROTEIN: gamma-aminobutyrate transaminase POP2, mitochondrial-like	score_ahrd=*-*	GO:0003824, GO:0008483, GO:0030170
MELO3C027740	MELO3C027740.2.1	chr00	14420916	14426848	+	Pyruvate kinase	score_ahrd=*-*	GO:0000287, GO:0003824, GO:0004743, GO:0006096, GO:0016301, GO:0016310, GO:0016740, GO:0030955	kegg=00010+2.7.1.40, 00230+2.7.1.40, 00620+2.7.1.40
MELO3C027741	MELO3C027741.2.1	chr00	14462693	14462932	+	Unknown protein
MELO3C028429	MELO3C028429.2.1	chr00	14493873	14494555	-	Transmembrane protein, putative	score_ahrd=*-*	GO:0016020, GO:0016021
MELO3C027738	MELO3C027738.2.1	chr00	14514189	14514374	-	Unknown protein
MELO3C000478	MELO3C000478.2.1	chr00	14514309	14514661	-	Unknown protein				coming_from=MELO3C000478T1
MELO3C000490	MELO3C000490.2.1	chr00	14531897	14532097	-	Unknown protein				coming_from=MELO3C000490T1
MELO3C027739	MELO3C027739.2.1	chr00	14537837	14538036	-	Unknown protein
MELO3C000474	MELO3C000474.2.1	chr00	14538284	14538599	+	Unknown protein				coming_from=MELO3C000474T1
MELO3C028428	MELO3C028428.2.1	chr00	14549245	14552359	-	lactoylglutathione lyase-like	score_ahrd=*-*	GO:0016829
MELO3C000500	MELO3C000500.2.1	chr00	14564391	14564827	-	Photosystem II CP47 reaction center protein	score_ahrd=*-*	GO:0009507, GO:0009521, GO:0009523, GO:0009535, GO:0009536, GO:0009579, GO:0009767, GO:0009772, GO:0015979, GO:0016020, GO:0016021, GO:0016168, GO:0018298, GO:0019684, GO:0045156		coming_from=MELO3C000500T1
MELO3C028430	MELO3C028430.2.1	chr00	14588964	14591793	+	LOW QUALITY PROTEIN: gamma-aminobutyrate transaminase POP2, mitochondrial-like	score_ahrd=*-*	GO:0003824, GO:0008483, GO:0030170
MELO3C028431	MELO3C028431.2.1	chr00	14599833	14614926	-	Retrotransposon protein, putative, Ty3-gypsy subclass	score_ahrd=*-*	GO:0003676, GO:0008270, GO:0015074
MELO3C000479	MELO3C000479.2.1	chr00	14612579	14612949	+	Lysine histidine transporter	score_ahrd=*-*	GO:0016020, GO:0016021		coming_from=MELO3C000479T1
MELO3C027742	MELO3C027742.2.1	chr00	14647213	14651280	+	kinesin-like protein KIN12B	score_ahrd=*-*	GO:0000166, GO:0003774, GO:0003777, GO:0005524, GO:0007018, GO:0008017
MELO3C000488	MELO3C000488.2.1	chr00	14651093	14651272	-	Coiled-coil domain-containing 73	score_ahrd=--*	GO:0016020, GO:0016021		coming_from=MELO3C000488T1
MELO3C027744	MELO3C027744.2.1	chr00	14681150	14681335	+	Unknown protein
MELO3C028432	MELO3C028432.2.1	chr00	14729767	14734228	-	Protein CASP	score_ahrd=*-*	GO:0006891, GO:0016020, GO:0016021, GO:0030173
MELO3C000497	MELO3C000497.2.1	chr00	14750386	14750715	+	glial fibrillary acidic protein-like	score_ahrd=*-*			coming_from=MELO3C000497T1,MELO3C001557T1
MELO3C028433	MELO3C028433.2.1	chr00	14767215	14773963	-	TELO2-interacting 1	score_ahrd=--*
MELO3C027745	MELO3C027745.2.1	chr00	14784156	14784303	+	Unknown protein
MELO3C027747	MELO3C027747.2.1	chr00	14786195	14786612	-	Cytochrome c oxidase subunit 1	score_ahrd=*-*	GO:0004129, GO:0005506, GO:0005739, GO:0005743, GO:0006119, GO:0009055, GO:0009060, GO:0016020, GO:0016021, GO:0016491, GO:0020037, GO:0045277, GO:0046872, GO:0055114, GO:0070469, GO:1902600	kegg=00190+1.9.3.1
MELO3C000489	MELO3C000489.2.1	chr00	14786329	14786519	+	Unknown protein				coming_from=MELO3C000489T1
MELO3C027746	MELO3C027746.2.1	chr00	14806950	14807355	+	Unknown protein
MELO3C000499	MELO3C000499.2.1	chr00	14841055	14841270	+	Unknown protein				coming_from=MELO3C000499T1
MELO3C000503	MELO3C000503.2.1	chr00	14871451	14872270	-	polyol transporter 5-like	score_ahrd=***	GO:0016020, GO:0016021, GO:0022857, GO:0022891, GO:0055085		coming_from=MELO3C000503T1
MELO3C028434	MELO3C028434.2.1	chr00	14893827	14894933	-	Anthranilate synthase component I-2	score_ahrd=*-*	GO:0009058
MELO3C000517	MELO3C000517.2.1	chr00	14917154	14918070	-	Pyruvate kinase	score_ahrd=*-*	GO:0000287, GO:0003824, GO:0004743, GO:0006096, GO:0016301, GO:0016310, GO:0016740, GO:0030955	kegg=00010+2.7.1.40, 00230+2.7.1.40, 00620+2.7.1.40	coming_from=MELO3C000517T1
MELO3C000507	MELO3C000507.2.1	chr00	14923390	14924164	-	Myb transcription factor	score_ahrd=*-*	GO:0003677		coming_from=MELO3C000507T1
MELO3C027748	MELO3C027748.2.1	chr00	14935164	14935446	-	Unknown protein
MELO3C027749	MELO3C027749.2.1	chr00	14945032	14945248	-	Ty3-gypsy retrotransposon protein	score_ahrd=*-*
MELO3C027755	MELO3C027755.2.1	chr00	15010491	15010621	-	Unknown protein
MELO3C000513	MELO3C000513.2.1	chr00	15026024	15027226	-	Alpha/beta hydrolase domain-containing protein 11	score_ahrd=*-*	GO:0016787		coming_from=MELO3C000513T1
MELO3C000515	MELO3C000515.2.1	chr00	15049793	15051137	+	TMV resistance protein N-like isoform X1	score_ahrd=*-*	GO:0007165, GO:0043531		coming_from=MELO3C000515T1
MELO3C028435	MELO3C028435.2.1	chr00	15063178	15067592	+	Myb/SANT-like DNA-binding domain protein	score_ahrd=***	GO:0003677
MELO3C000514	MELO3C000514.2.1	chr00	15072252	15072632	-	Unknown protein				coming_from=MELO3C000514T1
MELO3C028436	MELO3C028436.2.1	chr00	15080553	15087246	+	Metal transporter, putative	score_ahrd=*-*	GO:0005215, GO:0006810, GO:0016020, GO:0016021
MELO3C000512	MELO3C000512.2.1	chr00	15086857	15087453	+	Metal transporter	score_ahrd=*-*	GO:0005215, GO:0006810, GO:0016020, GO:0016021		coming_from=MELO3C000512T1
MELO3C000526	MELO3C000526.2.1	chr00	15132496	15133060	-	Unknown protein				coming_from=MELO3C000526T1
MELO3C000519	MELO3C000519.2.1	chr00	15174367	15174591	+	Unknown protein				coming_from=MELO3C000519T1
MELO3C028437	MELO3C028437.2.1	chr00	15202153	15202524	-	subtilisin-like protease SBT3.17 isoform X1	score_ahrd=--*	GO:0006508, GO:0008233
MELO3C027753	MELO3C027753.2.1	chr00	15217370	15217780	+	Unknown protein
MELO3C000522	MELO3C000522.2.1	chr00	15222407	15223057	+	Cyclopropane-fatty-acyl-phospholipid synthase family protein	score_ahrd=*-*	GO:0016491, GO:0055114		coming_from=MELO3C000522T1
MELO3C000525	MELO3C000525.2.1	chr00	15267040	15267357	+	O-methyltransferase	score_ahrd=*-*	GO:0008168, GO:0008171, GO:0016740, GO:0032259, GO:0046983		coming_from=MELO3C000525T1
MELO3C000534	MELO3C000534.2.1	chr00	15274309	15274812	-	Regulatory protein NPR5	score_ahrd=*-*	GO:0005515, GO:0005634, GO:0005737, GO:0009864, GO:0009944, GO:0009954, GO:0010227, GO:0010254, GO:0010434, GO:0010582, GO:0016567, GO:0019005, GO:0030162, GO:0031625, GO:0042787, GO:0043161, GO:0048439		coming_from=MELO3C000534T1
MELO3C000527	MELO3C000527.2.1	chr00	15287115	15291278	+	homeobox protein knotted-1-like 2	score_ahrd=*-*	GO:0003677, GO:0005634		coming_from=MELO3C000527T1
MELO3C004707	MELO3C004707.2.1	chr00	15328309	15328925	+	Unknown protein				coming_from=MELO3C004707T1
MELO3C000533	MELO3C000533.2.1	chr00	15349584	15350536	-	L-ascorbate oxidase homolog	score_ahrd=***	GO:0005507, GO:0016491, GO:0055114		coming_from=MELO3C000533T1
MELO3C000540	MELO3C000540.2.1	chr00	15357869	15358869	-	Chaperone protein dnaJ 6	score_ahrd=*-*	GO:0016020, GO:0016021, GO:0030001, GO:0046873, GO:0055085		coming_from=MELO3C000540T1
MELO3C000537	MELO3C000537.2.1	chr00	15383087	15383900	-	Monooxygenase, FAD-binding protein	score_ahrd=*-*	GO:0004497, GO:0016491, GO:0055114, GO:0071949		coming_from=MELO3C000537T1
MELO3C028438	MELO3C028438.2.1	chr00	15383249	15386402	+	Unknown protein
MELO3C000530	MELO3C000530.2.1	chr00	15390039	15390454	-	Unknown protein				coming_from=MELO3C000530T1
MELO3C027757	MELO3C027757.2.1	chr00	15390160	15390572	+	pectinesterase inhibitor-like	score_ahrd=***	GO:0004857, GO:0043086, GO:0046910	kegg=00040+3.1.1.11, 00500+3.1.1.11
MELO3C000538	MELO3C000538.2.1	chr00	15399103	15400138	-	Sensor histidine kinase resE	score_ahrd=***	GO:0016301, GO:0016310		coming_from=MELO3C000538T1
MELO3C028439	MELO3C028439.2.1	chr00	15468419	15469312	-	Ulp1 peptidase-like	score_ahrd=--*	GO:0006508, GO:0008234
MELO3C000545	MELO3C000545.2.1	chr00	15487948	15488106	-	Unknown protein				coming_from=MELO3C000545T1
MELO3C000543	MELO3C000543.2.1	chr00	15509324	15509497	+	Unknown protein				coming_from=MELO3C000543T1
MELO3C000547	MELO3C000547.2.1	chr00	15542793	15543107	+	Unknown protein				coming_from=MELO3C000547T1
MELO3C028441	MELO3C028441.2.1	chr00	15593270	15604106	-	Ulp1 protease family, carboxy-terminal domain protein	score_ahrd=--*	GO:0006508, GO:0008233, GO:0008234
MELO3C028440	MELO3C028440.2.1	chr00	15597196	15603895	+	LOW QUALITY PROTEIN: gamma-aminobutyrate transaminase POP2, mitochondrial-like	score_ahrd=*-*	GO:0003824, GO:0008483, GO:0030170
MELO3C000553	MELO3C000553.2.1	chr00	15628090	15628275	+	Unknown protein				coming_from=MELO3C000553T1
MELO3C027765	MELO3C027765.2.1	chr00	15676821	15677005	+	pectinesterase inhibitor-like	score_ahrd=*-*	GO:0004857, GO:0043086, GO:0046910	kegg=00040+3.1.1.11, 00500+3.1.1.11
MELO3C000551	MELO3C000551.2.1	chr00	15726713	15727219	+	Pectinesterase inhibitor	score_ahrd=***	GO:0004857, GO:0043086	kegg=00040+3.1.1.11, 00500+3.1.1.11	coming_from=MELO3C000551T1
MELO3C028442	MELO3C028442.2.1	chr00	15733218	15740215	+	Lipoxygenase	score_ahrd=*-*	GO:0006633, GO:0016491, GO:0016702, GO:0031408, GO:0046872, GO:0051213, GO:0055114
MELO3C028443	MELO3C028443.2.1	chr00	15743919	15756074	+	Myb/SANT-like DNA-binding domain protein	score_ahrd=**-	GO:0003677
MELO3C027763	MELO3C027763.2.1	chr00	15767882	15768291	+	Unknown protein
MELO3C027159	MELO3C027159.2.1	chr00	15774631	15782183	-	Serine/threonine-protein phosphatase 7 long form-like protein	score_ahrd=*-*	GO:0016787	kegg=04660+3.1.3.16	coming_from=MELO3C027159T1,MELO3C000568T1,MELO3C001184T1
MELO3C027760	MELO3C027760.2.1	chr00	15793433	15794796	-	Pyruvate kinase	score_ahrd=*-*	GO:0000287, GO:0003824, GO:0004743, GO:0006096, GO:0016301, GO:0016310, GO:0016740, GO:0030955	kegg=00010+2.7.1.40, 00230+2.7.1.40, 00620+2.7.1.40
MELO3C027766	MELO3C027766.2.1	chr00	15824902	15825086	+	Unknown protein
MELO3C000565	MELO3C000565.2.1	chr00	15830666	15830902	+	Unknown protein				coming_from=MELO3C000565T1
MELO3C000569	MELO3C000569.2.1	chr00	15840760	15840996	+	Chromodomain-helicase-DNA-binding protein 4	score_ahrd=*-*	GO:0003677, GO:0004386, GO:0008270, GO:0016787, GO:0046872		coming_from=MELO3C000569T1
MELO3C027767	MELO3C027767.2.1	chr00	15844323	15844605	+	Unknown protein
MELO3C027768	MELO3C027768.2.1	chr00	15844549	15844725	+	Unknown protein
MELO3C027770	MELO3C027770.2.1	chr00	15870286	15870623	+	protein FAR1-RELATED SEQUENCE 4-like	score_ahrd=*-*	GO:0008270
MELO3C027771	MELO3C027771.2.1	chr00	15975967	15976113	-	40S ribosomal protein S13	score_ahrd=*-*	GO:0003735, GO:0005622, GO:0005840, GO:0006412
MELO3C028444	MELO3C028444.2.1	chr00	15977966	15978382	-	7-deoxyloganetic acid glucosyltransferase-like	score_ahrd=*-*	GO:0008152, GO:0016740, GO:0016758
MELO3C001501	MELO3C001501.2.1	chr00	16050920	16051161	-	B-cell receptor-associated protein 31-like	score_ahrd=*-*	GO:0005783, GO:0006886, GO:0016020, GO:0016021		coming_from=MELO3C001501T1,MELO3C000579T1
MELO3C000585	MELO3C000585.2.1	chr00	16096037	16096837	+	Photosystem I P700 chlorophyll a apoprotein A1	score_ahrd=*-*	GO:0000287, GO:0009055, GO:0009507, GO:0009522, GO:0009535, GO:0009536, GO:0009579, GO:0015979, GO:0016020, GO:0016021, GO:0016168, GO:0016491, GO:0018298, GO:0046872, GO:0051536, GO:0051539, GO:0055114		coming_from=MELO3C000585T1
MELO3C027774	MELO3C027774.2.1	chr00	16097083	16097883	+	Photosystem I P700 chlorophyll a apoprotein A1	score_ahrd=*-*	GO:0000287, GO:0009055, GO:0009507, GO:0009522, GO:0009535, GO:0009536, GO:0009579, GO:0015979, GO:0016020, GO:0016021, GO:0016168, GO:0016491, GO:0018298, GO:0046872, GO:0051536, GO:0051539, GO:0055114
MELO3C001664	MELO3C001664.2.1	chr00	16098028	16098249	+	Photosystem I P700 chlorophyll a apoprotein A1	score_ahrd=*-*	GO:0000287, GO:0009055, GO:0009507, GO:0009522, GO:0009535, GO:0009536, GO:0009579, GO:0015979, GO:0016020, GO:0016021, GO:0016168, GO:0016491, GO:0018298, GO:0046872, GO:0051536, GO:0051539, GO:0055114		coming_from=MELO3C001664T1
MELO3C000583	MELO3C000583.2.1	chr00	16107495	16108110	+	Histone H3	score_ahrd=***	GO:0000786, GO:0003677, GO:0005634, GO:0005694, GO:0046982		coming_from=MELO3C000583T1
MELO3C000589	MELO3C000589.2.1	chr00	16127250	16127633	-	Kinase family protein	score_ahrd=*-*	GO:0004672, GO:0004675, GO:0005524, GO:0005886, GO:0006468, GO:0007166, GO:0007178, GO:0016301, GO:0016310		coming_from=MELO3C000589T1
MELO3C027776	MELO3C027776.2.1	chr00	16155768	16156023	+	Unknown protein
MELO3C001330	MELO3C001330.2.1	chr00	16232402	16232720	+	Copper centre Cu(A)	score_ahrd=*-*	GO:0004129, GO:0005507, GO:0016020, GO:0046872, GO:1902600		coming_from=MELO3C001330T1
MELO3C000599	MELO3C000599.2.1	chr00	16236833	16237191	-	acetyl-CoA carboxylase 1-like	score_ahrd=***	GO:0003989, GO:0005524, GO:0006633	kegg=00061+6.4.1.2, 00253+6.4.1.2, 00254+6.4.1.2, 00620+6.4.1.2, 00640+6.4.1.2, 00720+6.4.1.2	coming_from=MELO3C000599T1
MELO3C001352	MELO3C001352.2.1	chr00	16240404	16241158	-	30S ribosomal protein S2, chloroplastic	score_ahrd=***	GO:0003735, GO:0005622, GO:0005840, GO:0006412, GO:0009507, GO:0009536, GO:0015935, GO:0030529		coming_from=MELO3C001352T1
MELO3C001268	MELO3C001268.2.1	chr00	16241489	16241916	-	DNA-directed RNA polymerase subunit beta''	score_ahrd=*-*	GO:0003677, GO:0003899, GO:0006351, GO:0009507, GO:0009536, GO:0016740, GO:0016779	kegg=00230+2.7.7.6, 00240+2.7.7.6	coming_from=MELO3C001268T1
MELO3C004246	MELO3C004246.2.1	chr00	16316424	16316841	+	Lipoxygenase	score_ahrd=--*	GO:0006633, GO:0016491, GO:0016702, GO:0031408, GO:0046872, GO:0051213, GO:0055114		coming_from=MELO3C004246T1,MELO3C000600T1
MELO3C000592	MELO3C000592.2.1	chr00	16323481	16324584	-	Heat shock protein, putative	score_ahrd=*-*	GO:0005524, GO:0006457, GO:0006950, GO:0051082		coming_from=MELO3C000592T1
MELO3C000601	MELO3C000601.2.1	chr00	16328028	16328849	+	DNA-directed RNA polymerase subunit beta'	score_ahrd=*-*	GO:0003677, GO:0003899, GO:0006351, GO:0009507, GO:0009536, GO:0016740, GO:0016779	kegg=00230+2.7.7.6, 00240+2.7.7.6	coming_from=MELO3C000601T1
MELO3C027778	MELO3C027778.2.1	chr00	16328969	16329757	+	DNA-directed RNA polymerase subunit beta''	score_ahrd=*-*	GO:0003677, GO:0003899, GO:0006351, GO:0009507, GO:0009536, GO:0016740, GO:0016779	kegg=00230+2.7.7.6, 00240+2.7.7.6
MELO3C027779	MELO3C027779.2.1	chr00	16355669	16355973	+	glial fibrillary acidic protein-like	score_ahrd=*-*
MELO3C000615	MELO3C000615.2.1	chr00	16380712	16381612	-	Trihelix transcription factor GT-2	score_ahrd=*-*	GO:0003677, GO:0003700, GO:0005634, GO:0006351, GO:0006355		coming_from=MELO3C000615T1
MELO3C000605	MELO3C000605.2.1	chr00	16393180	16393401	+	Unknown protein				coming_from=MELO3C000605T1
MELO3C000609	MELO3C000609.2.1	chr00	16408475	16409309	-	HMG-Y-related protein A	score_ahrd=***	GO:0000785, GO:0000786, GO:0003677, GO:0005634, GO:0006334, GO:0006355		coming_from=MELO3C000609T1
MELO3C027780	MELO3C027780.2.1	chr00	16410829	16410979	-	Unknown protein
MELO3C000612	MELO3C000612.2.1	chr00	16418907	16419169	+	Unknown protein				coming_from=MELO3C000612T1
MELO3C028445	MELO3C028445.2.1	chr00	16419265	16420917	+	Transposase	score_ahrd=--*	GO:0006508, GO:0008234
MELO3C028446	MELO3C028446.2.1	chr00	16426578	16431525	+	Retrotransposon protein, Ty3-gypsy subclass, putative	score_ahrd=*-*	GO:0003676, GO:0015074
MELO3C000613	MELO3C000613.2.1	chr00	16433109	16433615	-	Cytochrome P450	score_ahrd=*-*	GO:0004497, GO:0005506, GO:0016020, GO:0016021, GO:0016491, GO:0016705, GO:0020037, GO:0046872, GO:0055114		coming_from=MELO3C000613T1
MELO3C028447	MELO3C028447.2.1	chr00	16447510	16455786	-	LOW QUALITY PROTEIN: gamma-aminobutyrate transaminase POP2, mitochondrial-like	score_ahrd=*-*	GO:0003824, GO:0008483, GO:0030170
MELO3C000611	MELO3C000611.2.1	chr00	16465411	16465886	-	SUPPRESSOR OF ABI3-5-like	score_ahrd=***	GO:0008270		coming_from=MELO3C000611T1
MELO3C001115	MELO3C001115.2.1	chr00	16517687	16517869	+	NADH-plastoquinone oxidoreductase, chain 5 subgroup	score_ahrd=--*	GO:0005524, GO:0008137, GO:0009507, GO:0016020, GO:0016021, GO:0042773, GO:0055114		coming_from=MELO3C001115T1,MELO3C000629T1
MELO3C027781	MELO3C027781.2.1	chr00	16519652	16520261	+	Unknown protein
MELO3C027782	MELO3C027782.2.1	chr00	16519958	16520280	+	Unknown protein
MELO3C000620	MELO3C000620.2.1	chr00	16549755	16551244	-	polygalacturonase-like	score_ahrd=***	GO:0004650, GO:0005975		coming_from=MELO3C000620T1
MELO3C028448	MELO3C028448.2.1	chr00	16556786	16564208	+	Unknown protein
MELO3C028449	MELO3C028449.2.1	chr00	16560469	16563349	-	Amino acid permease	score_ahrd=*-*	GO:0016020, GO:0016021
MELO3C000608	MELO3C000608.2.1	chr00	16565299	16565862	+	Unknown protein				coming_from=MELO3C000608T1
MELO3C000622	MELO3C000622.2.1	chr00	16643567	16654368	+	Retrovirus-related Pol polyprotein LINE-1	score_ahrd=*-*	GO:0005215, GO:0006810, GO:0016020, GO:0016021, GO:0022857, GO:0022891, GO:0055085		coming_from=MELO3C000622T1,MELO3C000636T1
MELO3C000631	MELO3C000631.2.1	chr00	16647239	16647958	-	ABC transporter C family member 2-like	score_ahrd=*-*	GO:0000166, GO:0005524, GO:0006810, GO:0016021, GO:0016887, GO:0042626, GO:0055085		coming_from=MELO3C000631T1
MELO3C000643	MELO3C000643.2.1	chr00	16655927	16656445	-	pectinesterase inhibitor-like	score_ahrd=***	GO:0004857, GO:0043086, GO:0046910	kegg=00040+3.1.1.11, 00500+3.1.1.11	coming_from=MELO3C000643T1
MELO3C027787	MELO3C027787.2.1	chr00	16666312	16692783	+	Unknown protein
MELO3C027784	MELO3C027784.2.1	chr00	16666365	16692897	-	Unknown protein
MELO3C027783	MELO3C027783.2.1	chr00	16666399	16693097	-	Unknown protein
MELO3C028452	MELO3C028452.2.1	chr00	16671620	16671853	-	Unknown protein
MELO3C000682	MELO3C000682.2.1	chr00	16725886	16730265	+	FGGY carbohydrate kinase domain-containing protein	score_ahrd=*-*	GO:0005975, GO:0016301, GO:0016310, GO:0016773		coming_from=MELO3C000682T1
MELO3C028450	MELO3C028450.2.1	chr00	16741205	16742266	+	ATP-dependent Clp protease ATP-binding subunit ClpA homolog, chloroplastic	score_ahrd=*-*	GO:0000166, GO:0005524, GO:0009507, GO:0009536, GO:0019538
MELO3C028451	MELO3C028451.2.1	chr00	16787936	16788361	-	subtilisin-like protease SBT3.17 isoform X1	score_ahrd=---	GO:0006508, GO:0008233
MELO3C000644	MELO3C000644.2.1	chr00	16789619	16790071	+	ankyrin repeat-containing protein At5g02620-like	score_ahrd=*-*	GO:0016021, GO:0031347, GO:0071446, GO:2000031		coming_from=MELO3C000644T1
MELO3C000658	MELO3C000658.2.1	chr00	16798198	16798444	+	Unknown protein				coming_from=MELO3C000658T1
MELO3C027789	MELO3C027789.2.1	chr00	16799454	16799657	-	Unknown protein
MELO3C000650	MELO3C000650.2.1	chr00	16806509	16807132	-	Unknown protein				coming_from=MELO3C000650T1
MELO3C028453	MELO3C028453.2.1	chr00	16962800	16962988	+	Unknown protein
MELO3C000668	MELO3C000668.2.1	chr00	16964559	16965024	+	Protein DETOXIFICATION	score_ahrd=*-*	GO:0006855, GO:0015238, GO:0015297, GO:0016020, GO:0016021, GO:0055085		coming_from=MELO3C000668T1
MELO3C000655	MELO3C000655.2.1	chr00	16994682	16995768	-	cytochrome P450 76C4	score_ahrd=***	GO:0005506, GO:0016705, GO:0020037, GO:0055114		coming_from=MELO3C000655T1
MELO3C027790	MELO3C027790.2.1	chr00	17012088	17012248	-	Unknown protein
MELO3C028454	MELO3C028454.2.1	chr00	17036086	17038387	-	receptor-like protein 12	score_ahrd=--*
MELO3C000666	MELO3C000666.2.1	chr00	17068692	17069522	+	beta-galactosidase-like	score_ahrd=*-*	GO:0004553, GO:0005975	kegg=00052+3.2.1.23, 00511+3.2.1.23, 00531+3.2.1.23, 00600+3.2.1.23, 00604+3.2.1.23	coming_from=MELO3C000666T1
MELO3C027796	MELO3C027796.2.1	chr00	17069605	17070583	+	beta-galactosidase-like	score_ahrd=*-*	GO:0004553, GO:0005975	kegg=00052+3.2.1.23, 00511+3.2.1.23, 00531+3.2.1.23, 00600+3.2.1.23, 00604+3.2.1.23
MELO3C028455	MELO3C028455.2.1	chr00	17112083	17118613	-	Myb/SANT-like DNA-binding domain protein	score_ahrd=*-*	GO:0003677
MELO3C000680	MELO3C000680.2.1	chr00	17131114	17131692	+	Tetraspanin family protein	score_ahrd=*-*	GO:0016020, GO:0016021		coming_from=MELO3C000680T1
MELO3C027800	MELO3C027800.2.1	chr00	17131523	17139482	+	RING-type E3 ubiquitin transferase	score_ahrd=*-*	GO:0004842, GO:0016567, GO:0016740
MELO3C028456	MELO3C028456.2.1	chr00	17149914	17156659	-	Unknown protein
MELO3C000671	MELO3C000671.2.1	chr00	17158419	17158730	+	DnaJ like subfamily C member 14	score_ahrd=*-*	GO:0016020, GO:0016021		coming_from=MELO3C000671T1
MELO3C000673	MELO3C000673.2.1	chr00	17161278	17161953	-	ATP-dependent zinc metalloprotease FtsH	score_ahrd=*-*	GO:0004222, GO:0005524, GO:0006508, GO:0008233, GO:0008237		coming_from=MELO3C000673T1
MELO3C027798	MELO3C027798.2.1	chr00	17243914	17244096	-	Unknown protein
MELO3C000685	MELO3C000685.2.1	chr00	17301893	17302471	+	Inhibitor protein	score_ahrd=***	GO:0004867, GO:0009611, GO:0010951		coming_from=MELO3C000685T1
MELO3C000684	MELO3C000684.2.1	chr00	17305704	17306886	+	Lipoxygenase	score_ahrd=*-*	GO:0006633, GO:0016491, GO:0016702, GO:0031408, GO:0046872, GO:0051213, GO:0055114		coming_from=MELO3C000684T1
MELO3C005022	MELO3C005022.2.1	chr00	17308322	17308920	-	Unknown protein				coming_from=MELO3C005022T1
MELO3C004772	MELO3C004772.2.1	chr00	17308427	17308893	+	Unknown protein				coming_from=MELO3C004772T1
MELO3C028457	MELO3C028457.2.1	chr00	17324675	17327472	-	7-hydroxymethyl chlorophyll a reductase, chloroplastic	score_ahrd=*-*	GO:0003824, GO:0016491, GO:0055114
MELO3C027802	MELO3C027802.2.1	chr00	17340574	17340765	+	Unknown protein
MELO3C027799	MELO3C027799.2.1	chr00	17352043	17352163	-	Unknown protein
MELO3C027797	MELO3C027797.2.1	chr00	17352074	17352203	+	Unknown protein
MELO3C000146	MELO3C000146.2.1	chr00	17373054	17373280	+	NBS-LRR type resistance protein	score_ahrd=--*	GO:0016020, GO:0016021		coming_from=MELO3C000146T1
MELO3C000701	MELO3C000701.2.1	chr00	17408226	17409026	+	DNA-directed RNA polymerase subunit beta''	score_ahrd=*-*	GO:0003677, GO:0003899, GO:0006351, GO:0009507, GO:0009536, GO:0016740, GO:0016779	kegg=00230+2.7.7.6, 00240+2.7.7.6	coming_from=MELO3C000701T1
MELO3C028458	MELO3C028458.2.1	chr00	17415471	17421466	+	High mobility group B-like protein	score_ahrd=*-*	GO:0003677, GO:0005634
MELO3C000695	MELO3C000695.2.1	chr00	17501662	17506725	+	Glycosyl hydrolase family 5 protein	score_ahrd=***	GO:0004553, GO:0005975, GO:0008152, GO:0016787, GO:0016798		coming_from=MELO3C000695T1,MELO3C001416T1
MELO3C027803	MELO3C027803.2.1	chr00	17548746	17548955	-	Unknown protein
MELO3C027808	MELO3C027808.2.1	chr00	17552333	17552770	+	Leguminosin group486 secreted peptide	score_ahrd=*-*	GO:0016020, GO:0016021
MELO3C027804	MELO3C027804.2.1	chr00	17552501	17552680	-	Unknown protein
MELO3C000708	MELO3C000708.2.1	chr00	17556529	17556776	-	Unknown protein				coming_from=MELO3C000708T1
MELO3C028459	MELO3C028459.2.1	chr00	17580219	17584062	+	LOW QUALITY PROTEIN: gamma-aminobutyrate transaminase POP2, mitochondrial-like	score_ahrd=*-*	GO:0003824, GO:0008483, GO:0030170
MELO3C000703	MELO3C000703.2.1	chr00	17600170	17600851	-	Protein kinase	score_ahrd=*-*	GO:0000166, GO:0004672, GO:0004674, GO:0005524, GO:0006468, GO:0016301, GO:0016310		coming_from=MELO3C000703T1
MELO3C000707	MELO3C000707.2.1	chr00	17618817	17619318	+	NBS-LRR type resistance protein	score_ahrd=--*	GO:0016020, GO:0016021		coming_from=MELO3C000707T1
MELO3C000729	MELO3C000729.2.1	chr00	17655701	17655850	-	NAD(P)H-quinone oxidoreductase subunit 2, chloroplastic	score_ahrd=*-*	GO:0006810, GO:0008137, GO:0009507, GO:0009535, GO:0009536, GO:0009579, GO:0016020, GO:0016021, GO:0016491, GO:0016655, GO:0019684, GO:0042773, GO:0048038, GO:0055114		coming_from=MELO3C000729T1
MELO3C027806	MELO3C027806.2.1	chr00	17656322	17656513	-	Ribosomal protein S7	score_ahrd=--*	GO:0003723, GO:0003735, GO:0005840, GO:0006412, GO:0009536, GO:0015935, GO:0019843, GO:0030529
MELO3C027805	MELO3C027805.2.1	chr00	17656443	17657050	-	30S ribosomal protein S7, chloroplastic	score_ahrd=***	GO:0003723, GO:0003735, GO:0005840, GO:0006412, GO:0009507, GO:0009536, GO:0015935, GO:0019843, GO:0030529
MELO3C027807	MELO3C027807.2.1	chr00	17663917	17664241	-	Succinate dehydrogenase subunit 4	score_ahrd=***	GO:0005739, GO:0016020, GO:0016021
MELO3C000704	MELO3C000704.2.1	chr00	17677884	17678347	+	Proteasome subunit beta type	score_ahrd=*-*	GO:0000502, GO:0004175, GO:0004298, GO:0005634, GO:0005737, GO:0005839, GO:0006508, GO:0008233, GO:0016787, GO:0051603		coming_from=MELO3C000704T1
MELO3C000709	MELO3C000709.2.1	chr00	17689566	17690104	+	Phosphatidate phosphatase PAH2;kegg=00561+3.1.3.4, 00564+3.1.3.4, 00565+3.1.3.4, 00600+3.1.3.4	score_ahrd=*-*			coming_from=MELO3C000709T1
MELO3C000706	MELO3C000706.2.1	chr00	17692325	17692540	-	Unknown protein				coming_from=MELO3C000706T1
MELO3C027810	MELO3C027810.2.1	chr00	17697724	17697855	-	Unknown protein
MELO3C028460	MELO3C028460.2.1	chr00	17807502	17809250	-	LOW QUALITY PROTEIN: gamma-aminobutyrate transaminase POP2, mitochondrial-like	score_ahrd=*-*	GO:0003824, GO:0008483, GO:0030170
MELO3C028461	MELO3C028461.2.1	chr00	17816430	17818622	-	UBN2_3 domain-containing protein	score_ahrd=*-*	GO:0003676, GO:0008270
MELO3C000718	MELO3C000718.2.1	chr00	17838519	17839345	-	Glutamate receptor	score_ahrd=*-*	GO:0004970, GO:0006810, GO:0006811, GO:0016020, GO:0016021, GO:0035235		coming_from=MELO3C000718T1
MELO3C028462	MELO3C028462.2.1	chr00	17844024	17851653	-	cytoplasmic tRNA 2-thiolation protein 1-like	score_ahrd=--*	GO:0000049, GO:0002098, GO:0004601, GO:0006979, GO:0020037, GO:0034227, GO:0055114, GO:0098869
MELO3C000722	MELO3C000722.2.1	chr00	17867804	17868364	-	pectinesterase inhibitor-like	score_ahrd=***	GO:0004857, GO:0043086, GO:0046910	kegg=00040+3.1.1.11, 00500+3.1.1.11	coming_from=MELO3C000722T1
MELO3C000721	MELO3C000721.2.1	chr00	17881740	17881946	-	Unknown protein				coming_from=MELO3C000721T1
MELO3C000732	MELO3C000732.2.1	chr00	17883726	17884315	-	Copper centre Cu(A)	score_ahrd=*-*	GO:0004129, GO:0005507, GO:0016020, GO:0046872, GO:1902600		coming_from=MELO3C000732T1
MELO3C028463	MELO3C028463.2.1	chr00	17901848	17902699	+	Ulp1 protease family, carboxy-terminal domain protein	score_ahrd=--*	GO:0006508, GO:0008233, GO:0008234
MELO3C027811	MELO3C027811.2.1	chr00	17949856	17950107	-	pectinesterase inhibitor-like	score_ahrd=***	GO:0004857, GO:0043086, GO:0046910	kegg=00040+3.1.1.11, 00500+3.1.1.11
MELO3C000742	MELO3C000742.2.1	chr00	18025769	18026287	-	polygalacturonase-like	score_ahrd=***	GO:0004650, GO:0005975		coming_from=MELO3C000742T1
MELO3C000736	MELO3C000736.2.1	chr00	18055307	18056056	+	Exocyst complex component	score_ahrd=*-*	GO:0000145, GO:0006810, GO:0006887, GO:0006904		coming_from=MELO3C000736T1
MELO3C027814	MELO3C027814.2.1	chr00	18177503	18177658	+	40S ribosomal protein S13	score_ahrd=*-*	GO:0003735, GO:0005622, GO:0005840, GO:0006412
MELO3C000744	MELO3C000744.2.1	chr00	18179165	18179674	+	Unknown protein				coming_from=MELO3C000744T1
MELO3C027815	MELO3C027815.2.1	chr00	18198904	18199137	+	Unknown protein
MELO3C000745	MELO3C000745.2.1	chr00	18254707	18254864	+	Unknown protein				coming_from=MELO3C000745T1
MELO3C028464	MELO3C028464.2.1	chr00	18301105	18304694	+	Unknown protein
MELO3C027822	MELO3C027822.2.1	chr00	18317391	18317643	-	NBS-LRR type resistance protein	score_ahrd=--*	GO:0016020, GO:0016021
MELO3C000754	MELO3C000754.2.1	chr00	18347154	18347583	-	Ribosomal protein	score_ahrd=*-*	GO:0003723, GO:0003735, GO:0005840, GO:0006412, GO:0015934, GO:0030529		coming_from=MELO3C000754T1
MELO3C028465	MELO3C028465.2.1	chr00	18368104	18370322	-	Serine/threonine-protein kinase HT1	score_ahrd=*-*	GO:0004672, GO:0005524, GO:0006468, GO:0016301, GO:0016310	kegg=04150+2.7.11.1, 04151+2.7.11.1
MELO3C000756	MELO3C000756.2.1	chr00	18400385	18400854	-	Alanine--tRNA ligase	score_ahrd=*-*	GO:0000049, GO:0000166, GO:0003676, GO:0003723, GO:0004812, GO:0004813, GO:0005524, GO:0005737, GO:0005739, GO:0006412, GO:0006419, GO:0008270, GO:0016874, GO:0016876, GO:0043039, GO:0046872, GO:0070143	kegg=00970+6.1.1.7	coming_from=MELO3C000756T1
MELO3C000760	MELO3C000760.2.1	chr00	18458129	18458827	-	riboflavin synthase	score_ahrd=***	GO:0016491, GO:0055114	kegg=00740+2.5.1.9	coming_from=MELO3C000760T1
MELO3C028466	MELO3C028466.2.1	chr00	18471262	18479264	-	Mutator-like transposase	score_ahrd=*-*	GO:0003676, GO:0008270
MELO3C027824	MELO3C027824.2.1	chr00	18479611	18479813	-	Unknown protein
MELO3C027819	MELO3C027819.2.1	chr00	18479611	18479899	+	Leguminosin group486 secreted peptide	score_ahrd=*-*	GO:0016020, GO:0016021
MELO3C000761	MELO3C000761.2.1	chr00	18485409	18486377	-	elongation factor 2	score_ahrd=*-*	GO:0003746, GO:0003924, GO:0005525, GO:0006414		coming_from=MELO3C000761T1
MELO3C000776	MELO3C000776.2.1	chr00	18491177	18492178	+	Aquaporin	score_ahrd=***	GO:0005215, GO:0006810, GO:0016020, GO:0016021		coming_from=MELO3C000776T1
MELO3C000772	MELO3C000772.2.1	chr00	18502154	18502659	+	Peroxidase	score_ahrd=*-*	GO:0004601, GO:0005576, GO:0006979, GO:0016491, GO:0020037, GO:0042744, GO:0046872, GO:0055114, GO:0098869		coming_from=MELO3C000772T1
MELO3C000788	MELO3C000788.2.1	chr00	18506887	18509321	-	nodulin homeobox isoform X2	score_ahrd=*-*	GO:0003677		coming_from=MELO3C000788T1
MELO3C000762	MELO3C000762.2.1	chr00	18514706	18515035	+	Proteasome subunit beta type	score_ahrd=*-*	GO:0000502, GO:0004175, GO:0004298, GO:0005634, GO:0005737, GO:0005839, GO:0006508, GO:0008233, GO:0016787, GO:0019774, GO:0043161, GO:0051603		coming_from=MELO3C000762T1
MELO3C027825	MELO3C027825.2.1	chr00	18522306	18523596	-	Pyruvate kinase	score_ahrd=*-*	GO:0000287, GO:0003824, GO:0004743, GO:0005829, GO:0006096, GO:0016301, GO:0016310, GO:0016740, GO:0030955	kegg=00010+2.7.1.40, 00230+2.7.1.40, 00620+2.7.1.40
MELO3C000773	MELO3C000773.2.1	chr00	18525361	18525825	+	(S)-ureidoglycine aminohydrolase	score_ahrd=*-*	GO:0016787		coming_from=MELO3C000773T1
MELO3C027821	MELO3C027821.2.1	chr00	18531891	18532060	+	Unknown protein
MELO3C000763	MELO3C000763.2.1	chr00	18537459	18537635	-	ATPase ASNA1 homolog	score_ahrd=*-*	GO:0000166, GO:0005524, GO:0005737, GO:0005783, GO:0006810, GO:0016787, GO:0016887, GO:0045048		coming_from=MELO3C000763T1
MELO3C027816	MELO3C027816.2.1	chr00	18552114	18552276	-	B1159F04.10 protein	score_ahrd=--*	GO:0006508, GO:0008234
MELO3C000759	MELO3C000759.2.1	chr00	18570160	18570490	+	Ribosomal protein L5	score_ahrd=***	GO:0003735, GO:0005739, GO:0005840, GO:0006412		coming_from=MELO3C000759T1
MELO3C001387	MELO3C001387.2.1	chr00	18570883	18571228	-	ATP synthase subunit c, chloroplastic	score_ahrd=***	GO:0006754, GO:0006810, GO:0006811, GO:0008289, GO:0009507, GO:0009535, GO:0009536, GO:0009579, GO:0015078, GO:0015986, GO:0015991, GO:0015992, GO:0016020, GO:0016021, GO:0033177, GO:0045263, GO:0046933		coming_from=MELO3C001387T1
MELO3C000768	MELO3C000768.2.1	chr00	18572453	18573159	+	Unknown protein				coming_from=MELO3C000768T1
MELO3C000770	MELO3C000770.2.1	chr00	18587538	18588417	+	Lipoxygenase	score_ahrd=*-*	GO:0006633, GO:0016491, GO:0016702, GO:0031408, GO:0046872, GO:0051213, GO:0055114		coming_from=MELO3C000770T1
MELO3C028468	MELO3C028468.2.1	chr00	18644102	18644809	-	Unknown protein
MELO3C028467	MELO3C028467.2.1	chr00	18674694	18675119	+	subtilisin-like protease SBT3.17 isoform X1	score_ahrd=-*-	GO:0006508, GO:0008233
MELO3C027827	MELO3C027827.2.1	chr00	18716093	18716469	-	Unknown protein
MELO3C027833	MELO3C027833.2.1	chr00	18738346	18739053	+	kinesin-like protein KIN12B	score_ahrd=*-*	GO:0000166, GO:0003774, GO:0003777, GO:0005524, GO:0007018, GO:0008017
MELO3C027828	MELO3C027828.2.1	chr00	18759097	18759631	-	pectinesterase inhibitor	score_ahrd=***	GO:0004857, GO:0043086, GO:0046910	kegg=00040+3.1.1.11, 00500+3.1.1.11
MELO3C027829	MELO3C027829.2.1	chr00	18760633	18760948	-	Unknown protein
MELO3C027830	MELO3C027830.2.1	chr00	18762933	18763075	-	cell division control protein 6 homolog B	score_ahrd=*-*	GO:0006270, GO:0051301
MELO3C000794	MELO3C000794.2.1	chr00	18770707	18770922	+	Chaperone protein ClpC, chloroplastic	score_ahrd=*-*	GO:0000166, GO:0005524, GO:0019538		coming_from=MELO3C000794T1
MELO3C000781	MELO3C000781.2.1	chr00	18773099	18775391	-	ABC transporter family protein	score_ahrd=*-*	GO:0000166, GO:0005524, GO:0006810, GO:0016020, GO:0016021, GO:0016887, GO:0042626, GO:0055085		coming_from=MELO3C000781T1,MELO3C001488T1
MELO3C000606	MELO3C000606.2.1	chr00	18791946	18792096	-	Unknown protein				coming_from=MELO3C000606T1
MELO3C000779	MELO3C000779.2.1	chr00	18810107	18810364	-	Unknown protein				coming_from=MELO3C000779T1
MELO3C019863	MELO3C019863.2.1	chr00	18863036	18863507	+	pectinesterase inhibitor-like	score_ahrd=*-*	GO:0004857, GO:0043086, GO:0046910		coming_from=MELO3C019863T1
MELO3C027826	MELO3C027826.2.1	chr00	18863089	18863569	+	pectinesterase inhibitor-like	score_ahrd=***	GO:0004857, GO:0043086, GO:0046910	kegg=00040+3.1.1.11, 00500+3.1.1.11
MELO3C028469	MELO3C028469.2.1	chr00	18874146	18879212	-	Glycine-rich RNA-binding protein, putative	score_ahrd=--*	GO:0003676
MELO3C000790	MELO3C000790.2.1	chr00	18893421	18893608	-	Unknown protein				coming_from=MELO3C000790T1
MELO3C000792	MELO3C000792.2.1	chr00	18901414	18901914	+	Unknown protein				coming_from=MELO3C000792T1
MELO3C000796	MELO3C000796.2.1	chr00	18912911	18913138	+	Unknown protein				coming_from=MELO3C000796T1
MELO3C000795	MELO3C000795.2.1	chr00	18949595	18950308	+	Aminotransferase-like, plant mobile domain family protein	score_ahrd=--*	GO:0008150, GO:0008483, GO:0009506, GO:0016740		coming_from=MELO3C000795T1
MELO3C000915	MELO3C000915.2.1	chr00	18970067	18970252	-	Unknown protein				coming_from=MELO3C000915T1
MELO3C000797	MELO3C000797.2.1	chr00	19020839	19021108	-	Pentatricopeptide repeat-containing protein At3g09040, mitochondrial	score_ahrd=--*	GO:0003723, GO:0004519, GO:0005739, GO:0009451, GO:0043231, GO:0090305		coming_from=MELO3C000797T1
MELO3C027834	MELO3C027834.2.1	chr00	19035813	19036480	-	mitogen-activated protein kinase kinase 6	score_ahrd=--*	GO:0004672, GO:0005524, GO:0006468, GO:0016301, GO:0016310
MELO3C027840	MELO3C027840.2.1	chr00	19040031	19040917	+	Leguminosin group486 secreted peptide	score_ahrd=*-*	GO:0016020, GO:0016021
MELO3C027835	MELO3C027835.2.1	chr00	19040461	19040628	-	Unknown protein
MELO3C028470	MELO3C028470.2.1	chr00	19044364	19046278	-	LOW QUALITY PROTEIN: gamma-aminobutyrate transaminase POP2, mitochondrial-like	score_ahrd=*-*	GO:0003824, GO:0008483, GO:0030170
MELO3C027841	MELO3C027841.2.1	chr00	19049555	19050173	+	Unknown protein
MELO3C000805	MELO3C000805.2.1	chr00	19056704	19057066	+	PHD finger family protein	score_ahrd=*-*	GO:0003682, GO:0007064, GO:0008270, GO:0010468, GO:0046872		coming_from=MELO3C000805T1
MELO3C028471	MELO3C028471.2.1	chr00	19070676	19073426	-	Ribonuclease I	score_ahrd=*-*	GO:0016020, GO:0016021
MELO3C027836	MELO3C027836.2.1	chr00	19076577	19076759	-	Unknown protein
MELO3C000138	MELO3C000138.2.1	chr00	19083755	19083890	-	Unknown protein				coming_from=MELO3C000138T1
MELO3C027842	MELO3C027842.2.1	chr00	19093651	19093874	+	Unknown protein
MELO3C028472	MELO3C028472.2.1	chr00	19094979	19101227	-	Unknown protein
MELO3C000787	MELO3C000787.2.1	chr00	19105706	19107208	-	Serine/threonine-protein phosphatase 7 long form-like protein	score_ahrd=*-*	GO:0003674, GO:0008150, GO:0016020	kegg=04660+3.1.3.16	coming_from=MELO3C000787T1,MELO3C027045T1,MELO3C001426T1
MELO3C000806	MELO3C000806.2.1	chr00	19132934	19133524	-	Polyphenol oxidase	score_ahrd=*-*	GO:0004097, GO:0008152, GO:0016491, GO:0046148, GO:0046872, GO:0055114	kegg=00350+1.10.3.1, 00950+1.10.3.1	coming_from=MELO3C000806T1
MELO3C027837	MELO3C027837.2.1	chr00	19133675	19134039	-	polyphenol oxidase I, chloroplastic-like	score_ahrd=*-*	GO:0004097, GO:0008152, GO:0016491, GO:0055114
MELO3C027852	MELO3C027852.2.1	chr00	19181741	19181917	-	Unknown protein
MELO3C000817	MELO3C000817.2.1	chr00	19185412	19185697	+	Magnesium transporter MRS2-like protein	score_ahrd=*-*	GO:0016020, GO:0016021, GO:0030001, GO:0046873, GO:0055085		coming_from=MELO3C000817T1
MELO3C000813	MELO3C000813.2.1	chr00	19188088	19188330	+	Unknown protein				coming_from=MELO3C000813T1
MELO3C000821	MELO3C000821.2.1	chr00	19197780	19197949	-	cell division control protein 6 homolog B	score_ahrd=*-*	GO:0006270, GO:0051301		coming_from=MELO3C000821T1,MELO3C000780T1
MELO3C000818	MELO3C000818.2.1	chr00	19204783	19205019	+	Unknown protein				coming_from=MELO3C000818T1
MELO3C027850	MELO3C027850.2.1	chr00	19258677	19258850	+	Unknown protein
MELO3C000830	MELO3C000830.2.1	chr00	19279916	19280108	-	Unknown protein				coming_from=MELO3C000830T1
MELO3C000816	MELO3C000816.2.1	chr00	19309227	19309982	+	Carbohydrate esterase, putative (DUF303)	score_ahrd=***	GO:0008150, GO:0016020, GO:0016021		coming_from=MELO3C000816T1
MELO3C028473	MELO3C028473.2.1	chr00	19315665	19316136	-	Protein SRG1	score_ahrd=*-*	GO:0016491, GO:0046872, GO:0055114
MELO3C027844	MELO3C027844.2.1	chr00	19322877	19323063	-	ATP synthase subunit alpha, chloroplastic	score_ahrd=*-*	GO:0000166, GO:0005524, GO:0006754, GO:0006810, GO:0006811, GO:0009507, GO:0009535, GO:0009536, GO:0009579, GO:0015986, GO:0015992, GO:0016020, GO:0016787, GO:0032559, GO:0045261, GO:0046034, GO:0046933, GO:0099132
MELO3C027845	MELO3C027845.2.1	chr00	19323404	19323689	-	ATP synthase subunit b, chloroplastic	score_ahrd=***	GO:0006754, GO:0006810, GO:0006811, GO:0009507, GO:0009535, GO:0009536, GO:0009579, GO:0015078, GO:0015986, GO:0015992, GO:0016020, GO:0016021, GO:0045263, GO:0046933, GO:0099132
MELO3C027846	MELO3C027846.2.1	chr00	19325653	19326013	-	Unknown protein
MELO3C000905	MELO3C000905.2.1	chr00	19325775	19325996	+	Unknown protein				coming_from=MELO3C000905T1
MELO3C027847	MELO3C027847.2.1	chr00	19336430	19336597	-	DEAD-box ATP-dependent RNA helicase-like protein	score_ahrd=*-*	GO:0003676, GO:0004386, GO:0005524
MELO3C027848	MELO3C027848.2.1	chr00	19337348	19337557	-	Unknown protein
MELO3C000822	MELO3C000822.2.1	chr00	19357597	19360666	-	Receptor-like protein kinase, putative	score_ahrd=*-*	GO:0004672, GO:0005524, GO:0006468, GO:0016020, GO:0016021, GO:0016301, GO:0016310		coming_from=MELO3C000822T1,MELO3C000824T1,MELO3C001811T1
MELO3C000336	MELO3C000336.2.1	chr00	19465964	19472990	-	Transcription factor	score_ahrd=*-*	GO:0003677		coming_from=MELO3C000336T1
MELO3C000826	MELO3C000826.2.1	chr00	19475892	19476350	-	Transcription factor	score_ahrd=*-*	GO:0046983		coming_from=MELO3C000826T1
MELO3C027853	MELO3C027853.2.1	chr00	19478262	19478689	+	Nucleobase-ascorbate transporter-like protein	score_ahrd=*-*	GO:0005215, GO:0006810, GO:0016020, GO:0016021, GO:0055085
MELO3C027856	MELO3C027856.2.1	chr00	19525672	19525851	+	Coiled-coil domain-containing 73	score_ahrd=--*	GO:0016020, GO:0016021
MELO3C000835	MELO3C000835.2.1	chr00	19532915	19533070	-	Coatomer subunit beta'	score_ahrd=*-*	GO:0000139, GO:0005198, GO:0005737, GO:0005794, GO:0006810, GO:0006886, GO:0015031, GO:0016020, GO:0016192, GO:0030117, GO:0030663, GO:0031410		coming_from=MELO3C000835T1
MELO3C027857	MELO3C027857.2.1	chr00	19534608	19534767	-	Pleiotropic drug resistance transporter 1	score_ahrd=--*	GO:0000166, GO:0005524, GO:0006810, GO:0016020, GO:0016021, GO:0016887
MELO3C000849	MELO3C000849.2.1	chr00	19550845	19551207	-	Subtilisin-like protease	score_ahrd=*-*	GO:0004252, GO:0006508, GO:0008233, GO:0016787		coming_from=MELO3C000849T1
MELO3C000428	MELO3C000428.2.1	chr00	19583067	19583720	+	Photosystem II protein D1	score_ahrd=***	GO:0005506, GO:0009055, GO:0009507, GO:0009523, GO:0009535, GO:0009536, GO:0009579, GO:0009635, GO:0009772, GO:0015979, GO:0016020, GO:0016021, GO:0016168, GO:0016491, GO:0016682, GO:0018298, GO:0019684, GO:0045156, GO:0046872, GO:0055114		coming_from=MELO3C000428T1
MELO3C001415	MELO3C001415.2.1	chr00	19584470	19584898	-	50S ribosomal protein L2, chloroplastic	score_ahrd=***	GO:0003723, GO:0003735, GO:0005622, GO:0005840, GO:0006412, GO:0009507, GO:0009536, GO:0015934, GO:0016740, GO:0019843, GO:0030529		coming_from=MELO3C001415T1
MELO3C000879	MELO3C000879.2.1	chr00	19596047	19596214	-	Maturase K	score_ahrd=*-*	GO:0003723, GO:0006397, GO:0008033, GO:0008380, GO:0009507, GO:0009536		coming_from=MELO3C000879T1
MELO3C000841	MELO3C000841.2.1	chr00	19620115	19621933	+	Xyloglucan 6-xylosyltransferase, putative	score_ahrd=***	GO:0016020, GO:0016021, GO:0016740, GO:0016757, GO:0033843		coming_from=MELO3C000841T1
MELO3C028474	MELO3C028474.2.1	chr00	19649824	19653770	-	LOW QUALITY PROTEIN: gamma-aminobutyrate transaminase POP2, mitochondrial-like	score_ahrd=*-*	GO:0003824, GO:0008483, GO:0030170
MELO3C000846	MELO3C000846.2.1	chr00	19649897	19650271	+	Desiccation-related protein PCC13-62	score_ahrd=*-*	GO:0071465, GO:1902075		coming_from=MELO3C000846T1
MELO3C028475	MELO3C028475.2.1	chr00	19655882	19658208	-	Tm-1 protein	score_ahrd=*-*	GO:0003824
MELO3C000853	MELO3C000853.2.1	chr00	19661353	19661620	+	Unknown protein				coming_from=MELO3C000853T1
MELO3C027855	MELO3C027855.2.1	chr00	19721715	19722609	+	Alanine aminotransferase 2	score_ahrd=*-*	GO:0003824, GO:0008483, GO:0009058, GO:0016740, GO:0030170
MELO3C028476	MELO3C028476.2.1	chr00	19731115	19734280	-	Unknown protein
MELO3C000855	MELO3C000855.2.1	chr00	19736288	19736498	-	Unknown protein				coming_from=MELO3C000855T1
MELO3C027861	MELO3C027861.2.1	chr00	19797276	19798093	+	Alanine aminotransferase 2	score_ahrd=*-*	GO:0003824, GO:0008483, GO:0009058, GO:0016740, GO:0030170
MELO3C000712	MELO3C000712.2.1	chr00	19809617	19810054	+	Leguminosin group486 secreted peptide	score_ahrd=***	GO:0016020, GO:0016021		coming_from=MELO3C000712T1
MELO3C028477	MELO3C028477.2.1	chr00	19881269	19885586	+	subtilisin-like protease SBT3.17 isoform X1	score_ahrd=---	GO:0006508, GO:0008233
MELO3C028478	MELO3C028478.2.1	chr00	19890940	19895035	-	Retrovirus-related pol polyprotein from transposon tnt 1-94	score_ahrd=*-*	GO:0003676
MELO3C027858	MELO3C027858.2.1	chr00	19915718	19915923	-	Unknown protein
MELO3C000875	MELO3C000875.2.1	chr00	19936186	19936451	-	glial fibrillary acidic protein-like	score_ahrd=--*			coming_from=MELO3C000875T1
MELO3C005026	MELO3C005026.2.1	chr00	19961537	19962075	+	Unknown protein				coming_from=MELO3C005026T1
MELO3C001663	MELO3C001663.2.1	chr00	20001619	20001932	+	Unknown protein				coming_from=MELO3C001663T1
MELO3C027859	MELO3C027859.2.1	chr00	20001641	20001937	-	Unknown protein
MELO3C000900	MELO3C000900.2.1	chr00	20005043	20005591	+	Protein Ycf2	score_ahrd=*-*	GO:0000166, GO:0005524, GO:0009507, GO:0009536, GO:0009570, GO:0016020, GO:0016021		coming_from=MELO3C000900T1
MELO3C027862	MELO3C027862.2.1	chr00	20020484	20020694	-	Unknown protein
MELO3C027864	MELO3C027864.2.1	chr00	20021702	20022075	+	Unknown protein
MELO3C000865	MELO3C000865.2.1	chr00	20027113	20027446	-	mitotic checkpoint protein BUB3.3-like	score_ahrd=*-*	GO:0003723, GO:0003746, GO:0006452, GO:0043022, GO:0045901, GO:0045905		coming_from=MELO3C000865T1
MELO3C027865	MELO3C027865.2.1	chr00	20078332	20078745	+	Unknown protein
MELO3C000868	MELO3C000868.2.1	chr00	20115680	20116351	+	Phospholipid-transporting ATPase	score_ahrd=*-*	GO:0000166, GO:0000287, GO:0004012, GO:0005524, GO:0015914, GO:0016020, GO:0016021, GO:0016787, GO:0045332, GO:0046872		coming_from=MELO3C000868T1
MELO3C000937	MELO3C000937.2.1	chr00	20162727	20163368	+	Unknown protein				coming_from=MELO3C000937T1,MELO3C001893T1
MELO3C028480	MELO3C028480.2.1	chr00	20190732	20191140	-	LOW QUALITY PROTEIN: gamma-aminobutyrate transaminase POP2, mitochondrial-like	score_ahrd=*-*	GO:0003824, GO:0008483, GO:0030170
MELO3C000904	MELO3C000904.2.1	chr00	20204740	20205185	+	NBS-LRR type resistance protein	score_ahrd=--*	GO:0016020, GO:0016021		coming_from=MELO3C000904T1
MELO3C027867	MELO3C027867.2.1	chr00	20220695	20221201	-	Pectinesterase inhibitor, putative	score_ahrd=***	GO:0004857, GO:0043086	kegg=00040+3.1.1.11, 00500+3.1.1.11
MELO3C028481	MELO3C028481.2.1	chr00	20234629	20238692	-	Myb/SANT-like DNA-binding domain protein	score_ahrd=*-*	GO:0003677
MELO3C028479	MELO3C028479.2.1	chr00	20238781	20239041	-	Myb/SANT-like DNA-binding domain protein	score_ahrd=*-*	GO:0003677
MELO3C028482	MELO3C028482.2.1	chr00	20271771	20273809	-	Transposon Ty3-G Gag-Pol polyprotein	score_ahrd=*-*	GO:0003676, GO:0015074
MELO3C000881	MELO3C000881.2.1	chr00	20278326	20278484	+	Unknown protein				coming_from=MELO3C000881T1
MELO3C000885	MELO3C000885.2.1	chr00	20311284	20311754	-	auxin-responsive protein SAUR71-like	score_ahrd=***	GO:0009733		coming_from=MELO3C000885T1
MELO3C028484	MELO3C028484.2.1	chr00	20321312	20328769	+	V-type proton ATPase subunit a	score_ahrd=*-*	GO:0000220, GO:0006810, GO:0006811, GO:0015078, GO:0015991, GO:0015992, GO:0016020, GO:0016021, GO:0033179
MELO3C028483	MELO3C028483.2.1	chr00	20334385	20340746	-	Unknown protein
MELO3C027868	MELO3C027868.2.1	chr00	20353308	20353451	+	Unknown protein
MELO3C000911	MELO3C000911.2.1	chr00	20385572	20385931	-	RNA-dependent RNA polymerase	score_ahrd=*-*	GO:0001172, GO:0003723, GO:0003968, GO:0016020, GO:0016021, GO:0016740, GO:0016779, GO:0031047		coming_from=MELO3C000911T1
MELO3C000919	MELO3C000919.2.1	chr00	20428744	20429470	+	Methyltransferase type 11	score_ahrd=*-*	GO:0008152, GO:0008168, GO:0016740, GO:0032259		coming_from=MELO3C000919T1
MELO3C027869	MELO3C027869.2.1	chr00	20428744	20428970	-	Unknown protein
MELO3C027870	MELO3C027870.2.1	chr00	20429121	20429470	+	Methyltransferase	score_ahrd=***	GO:0008152, GO:0008168, GO:0016740, GO:0032259
MELO3C000909	MELO3C000909.2.1	chr00	20457802	20457978	+	Ankyrin repeat family protein, putative	score_ahrd=*-*	GO:0016020, GO:0016021		coming_from=MELO3C000909T1
MELO3C000894	MELO3C000894.2.1	chr00	20465055	20465325	+	Unknown protein				coming_from=MELO3C000894T1
MELO3C000951	MELO3C000951.2.1	chr00	20478703	20479279	+	DNA-directed RNA polymerase subunit alpha	score_ahrd=***	GO:0003677, GO:0003899, GO:0006351, GO:0009507, GO:0009536, GO:0016740, GO:0016779, GO:0046983	kegg=00230+2.7.7.6, 00240+2.7.7.6	coming_from=MELO3C000951T1
MELO3C000897	MELO3C000897.2.1	chr00	20516283	20518486	-	BnaA07g12620D protein	score_ahrd=-**	GO:0016020, GO:0016021		coming_from=MELO3C000897T1
MELO3C028485	MELO3C028485.2.1	chr00	20591000	20593189	-	FRUITFULL-like MADS-box	score_ahrd=--*	GO:0003677, GO:0003700, GO:0005634, GO:0006351, GO:0006355, GO:0046983
MELO3C028486	MELO3C028486.2.1	chr00	20612913	20614829	+	Unknown protein
MELO3C000910	MELO3C000910.2.1	chr00	20617180	20617502	+	Lysine histidine transporter	score_ahrd=*-*	GO:0016020, GO:0016021		coming_from=MELO3C000910T1
MELO3C027873	MELO3C027873.2.1	chr00	20679857	20680079	+	aspartic proteinase A1-like	score_ahrd=--*	GO:0004190, GO:0006508, GO:0006629
MELO3C000914	MELO3C000914.2.1	chr00	20686838	20687228	-	Kinesin-like protein	score_ahrd=*-*	GO:0000166, GO:0003774, GO:0003777, GO:0005524, GO:0005874, GO:0007018, GO:0008017		coming_from=MELO3C000914T1
MELO3C000916	MELO3C000916.2.1	chr00	20688707	20688869	+	GDSL esterase/lipase	score_ahrd=*-*	GO:0016788		coming_from=MELO3C000916T1
MELO3C027876	MELO3C027876.2.1	chr00	20689261	20689862	+	GDSL esterase/lipase	score_ahrd=*-*	GO:0016788
MELO3C027879	MELO3C027879.2.1	chr00	20745146	20745372	-	nodulin homeobox isoform X2	score_ahrd=*-*	GO:0003677
MELO3C000851	MELO3C000851.2.1	chr00	20771468	20771686	+	Unknown protein				coming_from=MELO3C000851T1
MELO3C000645	MELO3C000645.2.1	chr00	20779675	20782532	+	MuDRA transposase-like	score_ahrd=*-*	GO:0003676, GO:0008270		coming_from=MELO3C000645T1
MELO3C028487	MELO3C028487.2.1	chr00	20808841	20813147	+	Unknown protein
MELO3C000888	MELO3C000888.2.1	chr00	20814727	20815266	-	Unknown protein				coming_from=MELO3C000888T1
MELO3C000924	MELO3C000924.2.1	chr00	20825681	20826142	+	NAD(P)H-quinone oxidoreductase subunit K, chloroplastic	score_ahrd=***	GO:0005506, GO:0006810, GO:0008137, GO:0009507, GO:0009535, GO:0009536, GO:0009579, GO:0016020, GO:0016491, GO:0016655, GO:0019684, GO:0046872, GO:0048038, GO:0051536, GO:0051539, GO:0055114		coming_from=MELO3C000924T1
MELO3C000922	MELO3C000922.2.1	chr00	20835716	20836267	-	NAC domain-containing protein, putative	score_ahrd=*-*	GO:0003677, GO:0005634, GO:0006351, GO:0006355		coming_from=MELO3C000922T1
MELO3C027874	MELO3C027874.2.1	chr00	20854989	20855360	-	NBS-LRR type resistance protein	score_ahrd=--*	GO:0016020, GO:0016021
MELO3C000923	MELO3C000923.2.1	chr00	20856638	20857081	-	BnaA08g27600D protein	score_ahrd=--*	GO:0000166, GO:0003924, GO:0005525, GO:0005623, GO:0009055, GO:0015035, GO:0045454, GO:0055114		coming_from=MELO3C000923T1
MELO3C027875	MELO3C027875.2.1	chr00	20858608	20858759	-	BnaA04g06320D protein	score_ahrd=***
MELO3C000936	MELO3C000936.2.1	chr00	20955693	20955931	-	Unknown protein				coming_from=MELO3C000936T1
MELO3C000934	MELO3C000934.2.1	chr00	21008874	21009507	+	DExH-box ATP-dependent RNA helicase DExH12-like	score_ahrd=***	GO:0004386		coming_from=MELO3C000934T1
MELO3C027888	MELO3C027888.2.1	chr00	21053318	21053462	-	40S ribosomal protein S13	score_ahrd=*-*	GO:0003735, GO:0005622, GO:0005840, GO:0006412
MELO3C028488	MELO3C028488.2.1	chr00	21065284	21067453	+	Unknown protein
MELO3C000955	MELO3C000955.2.1	chr00	21140013	21140201	-	14-3-3 protein, putative	score_ahrd=*-*	GO:0019904		coming_from=MELO3C000955T1
MELO3C027881	MELO3C027881.2.1	chr00	21153220	21153609	+	Unknown protein
MELO3C027883	MELO3C027883.2.1	chr00	21160999	21161265	+	Unknown protein
MELO3C000960	MELO3C000960.2.1	chr00	21169660	21171615	-	Peptidase_M22 domain-containing protein	score_ahrd=*-*	GO:0000408, GO:0002949, GO:0005737, GO:0016747	kegg=00564+2.3.1.23	coming_from=MELO3C000960T1
MELO3C027884	MELO3C027884.2.1	chr00	21205314	21205554	+	Unknown protein
MELO3C027885	MELO3C027885.2.1	chr00	21239714	21240370	+	RNA polymerase subunit	score_ahrd=--*	GO:0003677, GO:0003899, GO:0006351, GO:0009507, GO:0009536
MELO3C027886	MELO3C027886.2.1	chr00	21240490	21241186	+	DNA-directed RNA polymerase subunit beta''	score_ahrd=*-*	GO:0003677, GO:0003899, GO:0006351, GO:0009507, GO:0009536, GO:0016740, GO:0016779
MELO3C027894	MELO3C027894.2.1	chr00	21270863	21271148	-	Unknown protein
MELO3C028489	MELO3C028489.2.1	chr00	21278225	21284827	+	Potassium channel KAT1	score_ahrd=*-*	GO:0005216, GO:0005244, GO:0005249, GO:0006810, GO:0006811, GO:0006813, GO:0016020, GO:0016021, GO:0034220, GO:0034765, GO:0055085, GO:0071805
MELO3C027890	MELO3C027890.2.1	chr00	21295635	21299524	+	LOW QUALITY PROTEIN: gamma-aminobutyrate transaminase POP2, mitochondrial-like	score_ahrd=--*	GO:0003824, GO:0008483, GO:0030170
MELO3C000973	MELO3C000973.2.1	chr00	21326796	21327092	-	Unknown protein				coming_from=MELO3C000973T1
MELO3C027892	MELO3C027892.2.1	chr00	21326892	21327079	+	wall-associated receptor kinase 2-like	score_ahrd=--*	GO:0004672, GO:0005509, GO:0005524, GO:0006468, GO:0016301, GO:0016310, GO:0030247
MELO3C027895	MELO3C027895.2.1	chr00	21338821	21339772	-	Leguminosin group486 secreted peptide	score_ahrd=*-*	GO:0016020, GO:0016021
MELO3C028490	MELO3C028490.2.1	chr00	21366704	21370364	-	Retrotransposable element Tf2	score_ahrd=*-*	GO:0003676, GO:0008270, GO:0015074
MELO3C027893	MELO3C027893.2.1	chr00	21377008	21384608	+	Unknown protein
MELO3C000966	MELO3C000966.2.1	chr00	21425468	21425936	-	phosphatidylinositol-glycan biosynthesis class F protein-like	score_ahrd=*-*	GO:0005789, GO:0006506, GO:0016021		coming_from=MELO3C000966T1
MELO3C000980	MELO3C000980.2.1	chr00	21438347	21438730	-	Bud13	score_ahrd=--*	GO:0008381, GO:0016021, GO:0034220		coming_from=MELO3C000980T1
MELO3C028491	MELO3C028491.2.1	chr00	21456324	21456557	+	Unknown protein
MELO3C028493	MELO3C028493.2.1	chr00	21472112	21477035	-	NBS-LRR type resistance protein	score_ahrd=*-*	GO:0016020, GO:0016021
MELO3C028492	MELO3C028492.2.1	chr00	21480859	21485803	+	Unknown protein
MELO3C027889	MELO3C027889.2.1	chr00	21486254	21486426	-	Unknown protein
MELO3C001502	MELO3C001502.2.1	chr00	21486870	21487191	-	Vesicle transport protein	score_ahrd=***	GO:0006810, GO:0015031, GO:0016020, GO:0016021, GO:0016192		coming_from=MELO3C001502T1
MELO3C000977	MELO3C000977.2.1	chr00	21560745	21560900	+	Unknown protein				coming_from=MELO3C000977T1
MELO3C001332	MELO3C001332.2.1	chr00	21580960	21581533	+	pectinesterase inhibitor-like	score_ahrd=***	GO:0004857, GO:0043086, GO:0046910	kegg=00040+3.1.1.11, 00500+3.1.1.11	coming_from=MELO3C001332T1
MELO3C028495	MELO3C028495.2.1	chr00	21589963	21591161	-	Magnesium transporter MRS2-like protein	score_ahrd=*-*	GO:0016020, GO:0016021, GO:0030001, GO:0046873, GO:0055085
MELO3C000962	MELO3C000962.2.1	chr00	21623460	21623645	+	RNA-binding protein 24	score_ahrd=*-*	GO:0003676		coming_from=MELO3C000962T1
MELO3C028494	MELO3C028494.2.1	chr00	21624696	21624935	+	Unknown protein
MELO3C000979	MELO3C000979.2.1	chr00	21624846	21625052	-	Unknown protein				coming_from=MELO3C000979T1
MELO3C027896	MELO3C027896.2.1	chr00	21647351	21647574	-	nodulin homeobox isoform X2	score_ahrd=*-*	GO:0003677
MELO3C000995	MELO3C000995.2.1	chr00	21681968	21682460	-	ATP synthase subunit a, chloroplastic	score_ahrd=***	GO:0005886, GO:0006754, GO:0006810, GO:0006811, GO:0009507, GO:0009535, GO:0009536, GO:0009579, GO:0015078, GO:0015986, GO:0015992, GO:0016020, GO:0016021, GO:0045263, GO:0046933, GO:0099132		coming_from=MELO3C000995T1
MELO3C000969	MELO3C000969.2.1	chr00	21685407	21685724	+	NBS-LRR type resistance protein	score_ahrd=*-*	GO:0016020, GO:0016021		coming_from=MELO3C000969T1
MELO3C000985	MELO3C000985.2.1	chr00	21704189	21709024	+	polygalacturonase-like	score_ahrd=***	GO:0004650, GO:0005975		coming_from=MELO3C000985T1
MELO3C016606	MELO3C016606.2.1	chr00	21720664	21720819	-	Unknown protein				coming_from=MELO3C016606T1
MELO3C027897	MELO3C027897.2.1	chr00	21730806	21730993	-	40S ribosomal protein S13-like	score_ahrd=*-*	GO:0003735, GO:0005622, GO:0005840, GO:0006412
MELO3C028496	MELO3C028496.2.1	chr00	21730955	21731445	-	Unknown protein
MELO3C028497	MELO3C028497.2.1	chr00	21736757	21737371	+	LOW QUALITY PROTEIN: gamma-aminobutyrate transaminase POP2, mitochondrial-like	score_ahrd=*-*	GO:0003824, GO:0008483, GO:0030170
MELO3C000986	MELO3C000986.2.1	chr00	21741818	21742279	+	Unknown protein				coming_from=MELO3C000986T1
MELO3C027898	MELO3C027898.2.1	chr00	21741822	21742273	-	Unknown protein
MELO3C023800	MELO3C023800.2.1	chr00	21745090	21745605	-	Unknown protein				coming_from=MELO3C023800T1,MELO3C000691T1
MELO3C027900	MELO3C027900.2.1	chr00	21745252	21745547	+	Unknown protein
MELO3C028498	MELO3C028498.2.1	chr00	21792271	21792504	+	Flowering locus T/terminal flower 1-like protein	score_ahrd=*-*	GO:0008429, GO:0009909
MELO3C000993	MELO3C000993.2.1	chr00	21842189	21842423	+	Reverse transcriptase	score_ahrd=--*	GO:0003676, GO:0003964, GO:0006278, GO:0015074		coming_from=MELO3C000993T1
MELO3C000989	MELO3C000989.2.1	chr00	21875841	21876017	-	Unknown protein				coming_from=MELO3C000989T1
MELO3C027906	MELO3C027906.2.1	chr00	21894727	21894911	-	Unknown protein
MELO3C000994	MELO3C000994.2.1	chr00	21917893	21918111	+	wall-associated receptor kinase 2-like	score_ahrd=*-*	GO:0004672, GO:0005509, GO:0005524, GO:0006468, GO:0016301, GO:0016310, GO:0030247		coming_from=MELO3C000994T1
MELO3C027902	MELO3C027902.2.1	chr00	21934126	21934299	+	Unknown protein
MELO3C001005	MELO3C001005.2.1	chr00	21948123	21948565	-	Cytochrome P450	score_ahrd=*-*	GO:0004497, GO:0005506, GO:0016020, GO:0016021, GO:0016491, GO:0016705, GO:0020037, GO:0046872, GO:0055114		coming_from=MELO3C001005T1
MELO3C027907	MELO3C027907.2.1	chr00	21948746	21949188	-	Cytochrome P450	score_ahrd=*-*	GO:0004497, GO:0005506, GO:0016020, GO:0016021, GO:0016491, GO:0016705, GO:0020037, GO:0046872, GO:0055114
MELO3C028499	MELO3C028499.2.1	chr00	21985638	21987535	+	Unknown protein
MELO3C028501	MELO3C028501.2.1	chr00	22015112	22023587	+	30S ribosomal protein S16, chloroplastic	score_ahrd=*-*	GO:0003735, GO:0005622, GO:0005840, GO:0006412, GO:0009507, GO:0009536, GO:0030529
MELO3C028502	MELO3C028502.2.1	chr00	22030836	22031036	+	Unknown protein
MELO3C027908	MELO3C027908.2.1	chr00	22032133	22032338	-	Unknown protein
MELO3C028500	MELO3C028500.2.1	chr00	22040912	22043432	-	Transposon Ty3-I Gag-Pol polyprotein	score_ahrd=*-*	GO:0003676
MELO3C001006	MELO3C001006.2.1	chr00	22060544	22060923	-	MACPF domain-containing protein	score_ahrd=*-*			coming_from=MELO3C001006T1
MELO3C011828	MELO3C011828.2.1	chr00	22096921	22097533	+	transcription termination factor MTERF5, chloroplastic-like	score_ahrd=*-*	GO:0003690, GO:0006355		coming_from=MELO3C011828T1
MELO3C027903	MELO3C027903.2.1	chr00	22097391	22108460	+	Mitochondrial outer membrane protein porin	score_ahrd=*-*	GO:0005741, GO:0008308, GO:0055085, GO:0098656, GO:1903959
MELO3C028505	MELO3C028505.2.1	chr00	22121213	22121783	+	Pyruvate kinase	score_ahrd=*-*	GO:0000287, GO:0003824, GO:0004743, GO:0006096, GO:0016301, GO:0016310, GO:0016740, GO:0030955	kegg=00010+2.7.1.40, 00230+2.7.1.40, 00620+2.7.1.40
MELO3C001017	MELO3C001017.2.1	chr00	22136829	22138681	-	ribonuclease 3-like protein 2	score_ahrd=*-*	GO:0004525, GO:0006396, GO:0090501, GO:0090502		coming_from=MELO3C001017T1
MELO3C001014	MELO3C001014.2.1	chr00	22141424	22142366	-	protein NRT1/ PTR FAMILY 4.6-like	score_ahrd=*-*	GO:0005215, GO:0006810, GO:0016020		coming_from=MELO3C001014T1
MELO3C028503	MELO3C028503.2.1	chr00	22143682	22146539	+	Beta-glucosidase	score_ahrd=*-*	GO:0004553, GO:0005975, GO:0008152, GO:0008422, GO:0016787, GO:0016798, GO:0102483
MELO3C027904	MELO3C027904.2.1	chr00	22166290	22166434	+	40S ribosomal protein S13	score_ahrd=*-*	GO:0003735, GO:0005622, GO:0005840, GO:0006412
MELO3C027909	MELO3C027909.2.1	chr00	22167473	22168812	-	Polyadenylate-binding 2	score_ahrd=***	GO:0003676
MELO3C028504	MELO3C028504.2.1	chr00	22179861	22185235	-	Unknown protein
MELO3C028507	MELO3C028507.2.1	chr00	22187207	22191051	-	regulatory-associated protein of TOR 1-like	score_ahrd=***	GO:0031929, GO:0031931
MELO3C028506	MELO3C028506.2.1	chr00	22220711	22223554	+	Regulatory-associated protein of TOR 1	score_ahrd=*-*	GO:0031929, GO:0031931
MELO3C001082	MELO3C001082.2.1	chr00	22328759	22329033	-	Protein TIC 214	score_ahrd=*-*	GO:0009507, GO:0009536, GO:0016020, GO:0016021		coming_from=MELO3C001082T1
MELO3C027915	MELO3C027915.2.1	chr00	22344230	22344358	+	Unknown protein
MELO3C001037	MELO3C001037.2.1	chr00	22354908	22355176	+	ORF-209	score_ahrd=*-*	GO:0005739		coming_from=MELO3C001037T1
MELO3C027910	MELO3C027910.2.1	chr00	22366239	22366557	-	phosphatidylinositol 4-kinase gamma 7	score_ahrd=--*	GO:0016301, GO:0016310
MELO3C028508	MELO3C028508.2.1	chr00	22378306	22389810	+	Unknown protein
MELO3C027911	MELO3C027911.2.1	chr00	22378455	22378831	-	MACPF domain-containing protein	score_ahrd=*-*	GO:0016020, GO:0016021
MELO3C027918	MELO3C027918.2.1	chr00	22468890	22470790	+	Unknown protein
MELO3C027917	MELO3C027917.2.1	chr00	22472871	22473490	+	Homeobox-leucine zipper protein HOX10	score_ahrd=---	GO:0003677, GO:0005634, GO:0006351, GO:0006355, GO:0008289
MELO3C027916	MELO3C027916.2.1	chr00	22473041	22473662	+	girdin-like	score_ahrd=*-*
MELO3C001048	MELO3C001048.2.1	chr00	22528857	22529135	+	F11F12.2 protein, putative	score_ahrd=--*	GO:0016020, GO:0016021		coming_from=MELO3C001048T1
MELO3C028509	MELO3C028509.2.1	chr00	22564920	22579811	+	Unknown protein
MELO3C028510	MELO3C028510.2.1	chr00	22583890	22595906	+	Unknown protein
MELO3C027919	MELO3C027919.2.1	chr00	22659868	22660045	+	Unknown protein
MELO3C027920	MELO3C027920.2.1	chr00	22671859	22672076	+	exopolygalacturonase-like	score_ahrd=*-*	GO:0004650, GO:0005975
MELO3C001065	MELO3C001065.2.1	chr00	22696388	22696611	-	BnaA07g25870D protein	score_ahrd=--*			coming_from=MELO3C001065T1
MELO3C001056	MELO3C001056.2.1	chr00	22711724	22711952	+	Cationic amino acid transporter, putative	score_ahrd=*-*	GO:0003333, GO:0015171, GO:0016020, GO:0016021		coming_from=MELO3C001056T1
MELO3C001063	MELO3C001063.2.1	chr00	22717288	22717530	+	2-oxoglutarate-dependent dioxygenase	score_ahrd=*-*	GO:0016491, GO:0046872, GO:0051213, GO:0055114		coming_from=MELO3C001063T1
MELO3C001070	MELO3C001070.2.1	chr00	22751282	22751713	+	Unknown protein				coming_from=MELO3C001070T1
MELO3C001068	MELO3C001068.2.1	chr00	22786675	22787064	-	Octicosapeptide/Phox/Bem1p family protein	score_ahrd=*-*	GO:0005515		coming_from=MELO3C001068T1
MELO3C001077	MELO3C001077.2.1	chr00	22788234	22788416	-	Unknown protein				coming_from=MELO3C001077T1
MELO3C001078	MELO3C001078.2.1	chr00	22842277	22844259	+	Membrane insertase, putative (DUF1685)	score_ahrd=*-*	GO:0008150		coming_from=MELO3C001078T1
MELO3C027928	MELO3C027928.2.1	chr00	22846903	22847079	-	Lon protease homolog, mitochondrial	score_ahrd=*-*	GO:0000166, GO:0003677, GO:0004176, GO:0004252, GO:0005524, GO:0005739, GO:0005759, GO:0006508, GO:0006515, GO:0008233, GO:0008236, GO:0016787, GO:0016887, GO:0030163, GO:0034599, GO:0043565, GO:0051131, GO:0070407, GO:0090296
MELO3C028511	MELO3C028511.2.1	chr00	22855647	22856902	+	MACPF domain-containing NSL1-like protein	score_ahrd=*-*	GO:0005579, GO:0006955
MELO3C027921	MELO3C027921.2.1	chr00	22865458	22865700	-	Unknown protein
MELO3C001121	MELO3C001121.2.1	chr00	22905416	22905906	-	Aspartate aminotransferase	score_ahrd=*-*	GO:0003824, GO:0008483, GO:0009058, GO:0016740, GO:0030170		coming_from=MELO3C001121T1
MELO3C028512	MELO3C028512.2.1	chr00	22969687	22972113	+	Unknown protein
MELO3C001088	MELO3C001088.2.1	chr00	23015852	23016085	+	Fatty acyl-CoA reductase	score_ahrd=*-*	GO:0006629, GO:0016491, GO:0055114, GO:0080019		coming_from=MELO3C001088T1
MELO3C027922	MELO3C027922.2.1	chr00	23064374	23064670	-	Unknown protein
MELO3C001120	MELO3C001120.2.1	chr00	23081484	23081774	+	two-pore potassium channel 1 isoform X1	score_ahrd=--*	GO:0005267, GO:0016020, GO:0071805		coming_from=MELO3C001120T1
MELO3C027929	MELO3C027929.2.1	chr00	23093696	23094014	+	DNA-directed RNA polymerase subunit beta''	score_ahrd=*-*	GO:0003677, GO:0003899, GO:0006351, GO:0009507, GO:0009536, GO:0016740, GO:0016779	kegg=00230+2.7.7.6, 00240+2.7.7.6
MELO3C027930	MELO3C027930.2.1	chr00	23106771	23106938	-	Unknown protein
MELO3C001095	MELO3C001095.2.1	chr00	23130521	23130724	-	Unknown protein				coming_from=MELO3C001095T1
MELO3C027931	MELO3C027931.2.1	chr00	23138901	23139065	+	Unknown protein
MELO3C027932	MELO3C027932.2.1	chr00	23152551	23154623	+	Transposase	score_ahrd=*-*	GO:0006508, GO:0008234
MELO3C028513	MELO3C028513.2.1	chr00	23182255	23193411	+	Unknown protein
MELO3C000990	MELO3C000990.2.1	chr00	23205897	23206209	-	Unknown protein				coming_from=MELO3C000990T1
MELO3C001101	MELO3C001101.2.1	chr00	23225607	23225885	+	Octicosapeptide/Phox/Bem1p	score_ahrd=--*	GO:0004672, GO:0005524, GO:0006468, GO:0016301, GO:0016310		coming_from=MELO3C001101T1
MELO3C027933	MELO3C027933.2.1	chr00	23226184	23226462	+	Octicosapeptide/Phox/Bem1p	score_ahrd=--*	GO:0004672, GO:0005524, GO:0006468, GO:0016301, GO:0016310
MELO3C027934	MELO3C027934.2.1	chr00	23230949	23231184	+	Unknown protein
MELO3C028514	MELO3C028514.2.1	chr00	23311116	23315352	+	Unknown protein
MELO3C001110	MELO3C001110.2.1	chr00	23371507	23375162	+	ABC transporter B family protein	score_ahrd=*-*	GO:0000166, GO:0005524, GO:0006810, GO:0016020, GO:0016021, GO:0016887, GO:0042626, GO:0055085		coming_from=MELO3C001110T1
MELO3C027941	MELO3C027941.2.1	chr00	23375838	23376010	-	Orf101b	score_ahrd=***	GO:0005739
MELO3C001113	MELO3C001113.2.1	chr00	23394148	23394344	-	U4/U6 small nuclear ribonucleoprotein Prp3	score_ahrd=*-*	GO:0000398, GO:0019013, GO:0030529, GO:0046540		coming_from=MELO3C001113T1
MELO3C027942	MELO3C027942.2.1	chr00	23394720	23394916	-	U4/U6 small nuclear ribonucleoprotein Prp3	score_ahrd=*-*	GO:0000398, GO:0019013, GO:0030529, GO:0046540
MELO3C001286	MELO3C001286.2.1	chr00	23395351	23395678	+	Unknown protein				coming_from=MELO3C001286T1
MELO3C001111	MELO3C001111.2.1	chr00	23400103	23400442	-	MADS-box protein	score_ahrd=*-*	GO:0000165, GO:0000977, GO:0003677, GO:0003700, GO:0005634, GO:0006351, GO:0006355, GO:0045944, GO:0046983		coming_from=MELO3C001111T1
MELO3C027943	MELO3C027943.2.1	chr00	23404407	23404698	-	Protein TIC 214	score_ahrd=*-*	GO:0009507, GO:0009536, GO:0016020, GO:0016021
MELO3C028516	MELO3C028516.2.1	chr00	23432763	23439151	-	Dual specificity phosphatase domain protein	score_ahrd=*-*	GO:0006470, GO:0008138
MELO3C001595	MELO3C001595.2.1	chr00	23447116	23447322	-	Photosystem I P700 chlorophyll a apoprotein A1	score_ahrd=*-*	GO:0000287, GO:0009055, GO:0009507, GO:0009522, GO:0009535, GO:0009536, GO:0009579, GO:0015979, GO:0016020, GO:0016021, GO:0016168, GO:0016491, GO:0018298, GO:0046872, GO:0051536, GO:0051539, GO:0055114		coming_from=MELO3C001595T1
MELO3C027944	MELO3C027944.2.1	chr00	23461269	23461496	-	BZIP domain class transcription factor (DUF630 and DUF632)	score_ahrd=*-*	GO:0005515, GO:0005634, GO:0010167, GO:0015706, GO:0071249, GO:0071705, GO:1901698
MELO3C027937	MELO3C027937.2.1	chr00	23464254	23464576	+	Unknown protein
MELO3C028515	MELO3C028515.2.1	chr00	23470803	23482702	+	Leucine--tRNA ligase	score_ahrd=--*	GO:0016874
MELO3C001128	MELO3C001128.2.1	chr00	23550089	23550506	+	DTW domain-containing protein	score_ahrd=*-*	GO:0008150		coming_from=MELO3C001128T1
MELO3C001132	MELO3C001132.2.1	chr00	23580350	23580577	-	Unknown protein				coming_from=MELO3C001132T1
MELO3C027935	MELO3C027935.2.1	chr00	23598203	23598272	-	Kinesin-like protein KIN-7O	score_ahrd=--*	GO:0000166, GO:0003777, GO:0005524, GO:0005871, GO:0005874, GO:0007018, GO:0008017, GO:0016887
MELO3C027938	MELO3C027938.2.1	chr00	23609027	23609171	+	40S ribosomal protein S13	score_ahrd=*-*	GO:0003735, GO:0005622, GO:0005840, GO:0006412
MELO3C027936	MELO3C027936.2.1	chr00	23638432	23638686	-	Unknown protein
MELO3C027939	MELO3C027939.2.1	chr00	23666161	23666308	+	Amino acid permease	score_ahrd=--*	GO:0016020, GO:0016021
MELO3C027940	MELO3C027940.2.1	chr00	23667171	23667318	+	Amino acid permease	score_ahrd=*-*	GO:0016020, GO:0016021
MELO3C001150	MELO3C001150.2.1	chr00	23706484	23707067	-	Non-heme dioxygenase N-terminal domain-containing protein	score_ahrd=--*	GO:0016491, GO:0046872, GO:0051213, GO:0055114		coming_from=MELO3C001150T1
MELO3C001148	MELO3C001148.2.1	chr00	23713396	23714442	-	FAD-dependent urate hydroxylase-like	score_ahrd=*-*	GO:0016491, GO:0055114, GO:0071949		coming_from=MELO3C001148T1
MELO3C027950	MELO3C027950.2.1	chr00	23736131	23736287	-	Unknown protein
MELO3C028517	MELO3C028517.2.1	chr00	23737969	23738214	-	UBN2_3 domain-containing protein	score_ahrd=*-*	GO:0003676, GO:0008270
MELO3C028518	MELO3C028518.2.1	chr00	23762893	23769700	-	protein Ycf2-like	score_ahrd=*-*
MELO3C027951	MELO3C027951.2.1	chr00	23771302	23771480	-	Unknown protein
MELO3C001220	MELO3C001220.2.1	chr00	23825819	23826295	+	Unknown protein				coming_from=MELO3C001220T1
MELO3C027946	MELO3C027946.2.1	chr00	23841476	23841821	-	Terpene cyclase/mutase family member	score_ahrd=*-*	GO:0016853, GO:0016866
MELO3C028519	MELO3C028519.2.1	chr00	23843530	23853025	+	Ulp1 protease family, carboxy-terminal domain protein	score_ahrd=--*	GO:0006508, GO:0008233, GO:0008234
MELO3C028520	MELO3C028520.2.1	chr00	23866209	23871164	+	Transposase	score_ahrd=*-*	GO:0006508, GO:0008234
MELO3C001156	MELO3C001156.2.1	chr00	23888466	23888891	+	At3g63390	score_ahrd=***	GO:0008150, GO:0009536		coming_from=MELO3C001156T1
MELO3C027949	MELO3C027949.2.1	chr00	23953506	23953666	+	Unknown protein
MELO3C028521	MELO3C028521.2.1	chr00	23981796	23982537	+	Ulp1 protease family, carboxy-terminal domain protein	score_ahrd=--*	GO:0006508, GO:0008233, GO:0008234
MELO3C000692	MELO3C000692.2.1	chr00	24008495	24010292	-	Unknown protein				coming_from=MELO3C000692T1
MELO3C027957	MELO3C027957.2.1	chr00	24010007	24010298	+	Unknown protein
MELO3C001173	MELO3C001173.2.1	chr00	24014518	24014943	-	IQ domain-containing protein IQM1	score_ahrd=*-*	GO:0016020, GO:0016021		coming_from=MELO3C001173T1
MELO3C001165	MELO3C001165.2.1	chr00	24027679	24030127	+	eukaryotic translation initiation factor 3 subunit M	score_ahrd=*-*	GO:0001731, GO:0003743, GO:0005737, GO:0005852, GO:0006413, GO:0006446, GO:0016282, GO:0033290		coming_from=MELO3C001165T1
MELO3C001307	MELO3C001307.2.1	chr00	24034073	24034339	-	Phosphatidate phosphatase PAH2;kegg=00561+3.1.3.4, 00564+3.1.3.4, 00565+3.1.3.4, 00600+3.1.3.4	score_ahrd=*-*			coming_from=MELO3C001307T1
MELO3C001160	MELO3C001160.2.1	chr00	24071117	24074070	-	Kinesin-like protein	score_ahrd=*-*	GO:0000166, GO:0003774, GO:0003777, GO:0005524, GO:0005874, GO:0007018, GO:0008017		coming_from=MELO3C001160T1
MELO3C027958	MELO3C027958.2.1	chr00	24071203	24071500	+	Unknown protein
MELO3C027959	MELO3C027959.2.1	chr00	24085864	24086019	+	40S ribosomal protein S13	score_ahrd=*-*	GO:0003735, GO:0005622, GO:0005840, GO:0006412
MELO3C001158	MELO3C001158.2.1	chr00	24093616	24093786	-	Unknown protein				coming_from=MELO3C001158T1
MELO3C027960	MELO3C027960.2.1	chr00	24093642	24093817	+	Unknown protein
MELO3C001161	MELO3C001161.2.1	chr00	24117020	24117331	-	Unknown protein				coming_from=MELO3C001161T1
MELO3C028522	MELO3C028522.2.1	chr00	24130841	24132545	-	Protein Ycf2	score_ahrd=*-*	GO:0000166, GO:0005524, GO:0009507, GO:0009536, GO:0009570, GO:0016020, GO:0016021
MELO3C001174	MELO3C001174.2.1	chr00	24132825	24133091	-	Protein Ycf2	score_ahrd=*-*	GO:0000166, GO:0005524, GO:0009507, GO:0009536, GO:0009570, GO:0016020, GO:0016021		coming_from=MELO3C001174T1
MELO3C001246	MELO3C001246.2.1	chr00	24133633	24133785	-	Unknown protein				coming_from=MELO3C001246T1
MELO3C001175	MELO3C001175.2.1	chr00	24154565	24169182	+	Glutathione s-transferase	score_ahrd=*-*	GO:0016740		coming_from=MELO3C001175T1,MELO3C001167T1
MELO3C027961	MELO3C027961.2.1	chr00	24171285	24171425	+	Unknown protein
MELO3C001187	MELO3C001187.2.1	chr00	24233191	24234270	+	30S ribosomal protein S11, chloroplastic	score_ahrd=***	GO:0003723, GO:0003735, GO:0005622, GO:0005840, GO:0006412, GO:0009507, GO:0009536, GO:0019843, GO:0030529		coming_from=MELO3C001187T1
MELO3C027952	MELO3C027952.2.1	chr00	24233256	24233483	+	Translation initiation factor IF-1, chloroplastic	score_ahrd=***	GO:0003723, GO:0003743, GO:0006412, GO:0006413, GO:0009507, GO:0009536, GO:0019843
MELO3C027953	MELO3C027953.2.1	chr00	24234460	24235036	+	DNA-directed RNA polymerase subunit alpha	score_ahrd=***	GO:0003677, GO:0003899, GO:0006351, GO:0009507, GO:0009536, GO:0016740, GO:0016779, GO:0046983	kegg=00230+2.7.7.6, 00240+2.7.7.6
MELO3C028523	MELO3C028523.2.1	chr00	24287613	24301462	+	Transcription factor LHW	score_ahrd=--*	GO:0003677, GO:0003700, GO:0005634, GO:0006351, GO:0006355, GO:0007275, GO:0010078, GO:0010479, GO:0045893, GO:0046983, GO:0048364
MELO3C027974	MELO3C027974.2.1	chr00	24304746	24305015	-	Unknown protein
MELO3C027975	MELO3C027975.2.1	chr00	24325608	24326102	-	Cysteine proteinase inhibitor	score_ahrd=***	GO:0004869, GO:0010466, GO:0010951, GO:0030414
MELO3C027973	MELO3C027973.2.1	chr00	24345072	24345375	+	Pyruvate kinase	score_ahrd=*-*	GO:0000287, GO:0003824, GO:0004743, GO:0006096, GO:0016301, GO:0016310, GO:0016740, GO:0030955	kegg=00010+2.7.1.40, 00230+2.7.1.40, 00620+2.7.1.40
MELO3C028524	MELO3C028524.2.1	chr00	24365923	24372489	-	Unknown protein
MELO3C027976	MELO3C027976.2.1	chr00	24372000	24372427	+	Unknown protein
MELO3C028525	MELO3C028525.2.1	chr00	24372318	24372656	+	Unknown protein
MELO3C027964	MELO3C027964.2.1	chr00	24372719	24372883	+	Unknown protein
MELO3C027963	MELO3C027963.2.1	chr00	24372723	24372932	-	Unknown protein
MELO3C028526	MELO3C028526.2.1	chr00	24421477	24427772	+	Unknown protein
MELO3C027965	MELO3C027965.2.1	chr00	24467635	24468026	-	S-protein homolog 5	score_ahrd=--*	GO:0005576, GO:0008150
MELO3C027966	MELO3C027966.2.1	chr00	24491179	24491338	-	Unknown protein
MELO3C027972	MELO3C027972.2.1	chr00	24499800	24500077	+	Unknown protein
MELO3C027968	MELO3C027968.2.1	chr00	24499827	24500067	-	Unknown protein
MELO3C027978	MELO3C027978.2.1	chr00	24611089	24611576	+	Acetyl-coenzyme A carboxylase carboxyl transferase subunit beta, chloroplastic	score_ahrd=*-*	GO:0000166, GO:0003989, GO:0005524, GO:0006629, GO:0006631, GO:0006633, GO:0008270, GO:0009317, GO:0009507, GO:0009536, GO:0009570, GO:0016740, GO:0016874, GO:0046872, GO:2001295
MELO3C001206	MELO3C001206.2.1	chr00	24699797	24700202	+	Auxin efflux carrier component	score_ahrd=*-*	GO:0006810, GO:0009734, GO:0016020, GO:0016021, GO:0055085		coming_from=MELO3C001206T1
MELO3C001202	MELO3C001202.2.1	chr00	24734776	24735248	+	Protein TIFY 5A	score_ahrd=***	GO:0003714, GO:0005515, GO:0005634, GO:0006351, GO:0006355, GO:0006952, GO:0009611, GO:0031347, GO:1903507, GO:2000022		coming_from=MELO3C001202T1
MELO3C027981	MELO3C027981.2.1	chr00	24777965	24778171	-	Kinase family protein	score_ahrd=*-*	GO:0004672, GO:0005524, GO:0006468, GO:0016301, GO:0016310
MELO3C001216	MELO3C001216.2.1	chr00	24849791	24850171	-	Receptor-like protein kinase	score_ahrd=*-*	GO:0004672, GO:0005524, GO:0006468, GO:0016020, GO:0016021, GO:0016301, GO:0016310		coming_from=MELO3C001216T1
MELO3C027982	MELO3C027982.2.1	chr00	24850193	24851013	-	Receptor-like protein kinase	score_ahrd=***	GO:0000166, GO:0004672, GO:0004674, GO:0005524, GO:0006468, GO:0016020, GO:0016021, GO:0016301, GO:0016310
MELO3C027983	MELO3C027983.2.1	chr00	24875881	24876011	-	Unknown protein
MELO3C028528	MELO3C028528.2.1	chr00	24880188	24880559	-	Ty3-gypsy retrotransposon protein	score_ahrd=*-*	GO:0003676, GO:0015074
MELO3C028527	MELO3C028527.2.1	chr00	24880316	24883953	+	protein farnesyltransferase subunit beta-like	score_ahrd=*-*	GO:0003824, GO:0005965, GO:0016740, GO:0018343, GO:0042127	kegg=00900+2.5.1.58
MELO3C027987	MELO3C027987.2.1	chr00	24890780	24890902	+	Unknown protein
MELO3C027984	MELO3C027984.2.1	chr00	24890814	24890977	-	Unknown protein
MELO3C001224	MELO3C001224.2.1	chr00	24957267	24957610	+	Glycosyltransferase	score_ahrd=*-*	GO:0008152, GO:0016740, GO:0016757, GO:0016758		coming_from=MELO3C001224T1
MELO3C001232	MELO3C001232.2.1	chr00	25000148	25000366	+	Unknown protein				coming_from=MELO3C001232T1
MELO3C028529	MELO3C028529.2.1	chr00	25008928	25020103	+	Unknown protein
MELO3C028530	MELO3C028530.2.1	chr00	25025079	25028921	-	Unknown protein
MELO3C001276	MELO3C001276.2.1	chr00	25049861	25050028	+	Unknown protein				coming_from=MELO3C001276T1
MELO3C027986	MELO3C027986.2.1	chr00	25060126	25060247	-	Unknown protein
MELO3C027991	MELO3C027991.2.1	chr00	25107496	25107648	+	Unknown protein
MELO3C027992	MELO3C027992.2.1	chr00	25111400	25111566	+	Unknown protein
MELO3C001244	MELO3C001244.2.1	chr00	25157253	25158889	-	Unknown protein				coming_from=MELO3C001244T1
MELO3C001245	MELO3C001245.2.1	chr00	25160140	25160445	-	glial fibrillary acidic protein-like	score_ahrd=*-*			coming_from=MELO3C001245T1
MELO3C027988	MELO3C027988.2.1	chr00	25160399	25161034	-	glial fibrillary acidic protein-like	score_ahrd=*-*
MELO3C001234	MELO3C001234.2.1	chr00	25202124	25202433	+	Sulfate transporter 3.1	score_ahrd=*-*	GO:0006810, GO:0008271, GO:0008272, GO:0009507, GO:0015116, GO:0016020, GO:0016021, GO:0055085, GO:1902358		coming_from=MELO3C001234T1
MELO3C027999	MELO3C027999.2.1	chr00	25206451	25206674	+	Unknown protein
MELO3C001235	MELO3C001235.2.1	chr00	25209650	25209962	+	Protein DETOXIFICATION	score_ahrd=*-*	GO:0006855, GO:0015238, GO:0015297, GO:0016020, GO:0016021, GO:0055085		coming_from=MELO3C001235T1
MELO3C028000	MELO3C028000.2.1	chr00	25211375	25212068	-	Unknown protein
MELO3C001230	MELO3C001230.2.1	chr00	25241910	25242308	+	Unknown protein				coming_from=MELO3C001230T1,MELO3C001481T1,MELO3C001672T1
MELO3C001238	MELO3C001238.2.1	chr00	25270329	25272300	+	anthocyanidin 3-O-glucosyltransferase 2-like	score_ahrd=***	GO:0008152, GO:0016740, GO:0016758		coming_from=MELO3C001238T1
MELO3C028531	MELO3C028531.2.1	chr00	25281758	25284466	+	DEAD-box ATP-dependent RNA helicase 28	score_ahrd=--*	GO:0000166, GO:0003676, GO:0003723, GO:0004004, GO:0004386, GO:0005524, GO:0010501, GO:0016787
MELO3C027993	MELO3C027993.2.1	chr00	25325135	25325743	-	Methyltransferase type 11	score_ahrd=***	GO:0008152, GO:0008168, GO:0016740, GO:0032259
MELO3C020976	MELO3C020976.2.1	chr00	25325516	25325686	+	Unknown protein				coming_from=MELO3C020976T1
MELO3C001251	MELO3C001251.2.1	chr00	25353491	25353643	+	Unknown protein				coming_from=MELO3C001251T1
MELO3C027997	MELO3C027997.2.1	chr00	25364501	25364744	+	Unknown protein
MELO3C027994	MELO3C027994.2.1	chr00	25423252	25423500	-	Unknown protein
MELO3C027995	MELO3C027995.2.1	chr00	25425036	25425238	-	Unknown protein
MELO3C028532	MELO3C028532.2.1	chr00	25452323	25452847	+	zinc finger BED domain-containing protein RICESLEEPER 2-like	score_ahrd=*-*	GO:0003676, GO:0046983
MELO3C028533	MELO3C028533.2.1	chr00	25471300	25472518	+	Myb/SANT-like DNA-binding domain protein	score_ahrd=**-	GO:0003677
MELO3C028015	MELO3C028015.2.1	chr00	25491120	25491547	-	DNA-directed RNA polymerase subunit beta''	score_ahrd=*-*	GO:0003677, GO:0003899, GO:0006351, GO:0009507, GO:0009536, GO:0016740, GO:0016779	kegg=00230+2.7.7.6, 00240+2.7.7.6
MELO3C028016	MELO3C028016.2.1	chr00	25491878	25492305	-	DNA-directed RNA polymerase subunit beta''	score_ahrd=*-*	GO:0003677, GO:0003899, GO:0006351, GO:0009507, GO:0009536, GO:0016740, GO:0016779	kegg=00230+2.7.7.6, 00240+2.7.7.6
MELO3C028017	MELO3C028017.2.1	chr00	25506299	25506875	-	pectinesterase inhibitor-like	score_ahrd=***	GO:0004857, GO:0043086, GO:0046910	kegg=00040+3.1.1.11, 00500+3.1.1.11
MELO3C028001	MELO3C028001.2.1	chr00	25506481	25506758	+	Unknown protein
MELO3C028010	MELO3C028010.2.1	chr00	25529004	25529492	+	pectinesterase inhibitor-like	score_ahrd=*-*	GO:0004857, GO:0043086, GO:0046910
MELO3C028002	MELO3C028002.2.1	chr00	25529125	25529402	-	Unknown protein
MELO3C028003	MELO3C028003.2.1	chr00	25529243	25529478	+	pectinesterase inhibitor-like	score_ahrd=*-*	GO:0004857, GO:0043086, GO:0046910
MELO3C028534	MELO3C028534.2.1	chr00	25545238	25547288	+	Ribosome production factor 2 like	score_ahrd=*-*	GO:0004832, GO:0016874
MELO3C001258	MELO3C001258.2.1	chr00	25547100	25547393	-	protein NRT1/ PTR FAMILY 5.2-like	score_ahrd=*-*	GO:0005215, GO:0006810, GO:0016020		coming_from=MELO3C001258T1
MELO3C001259	MELO3C001259.2.1	chr00	25553349	25554587	+	Glycosyl hydrolase family 5 protein	score_ahrd=***	GO:0004553, GO:0005975, GO:0008152, GO:0016787, GO:0016798		coming_from=MELO3C001259T1,MELO3C001858T1
MELO3C028006	MELO3C028006.2.1	chr00	25567711	25568035	+	Unknown protein
MELO3C028535	MELO3C028535.2.1	chr00	25585842	25604996	+	Ty3-gypsy retrotransposon protein	score_ahrd=*-*	GO:0003676, GO:0015074
MELO3C001266	MELO3C001266.2.1	chr00	25621018	25621239	-	eukaryotic translation initiation factor 3 subunit A-like	score_ahrd=*-*	GO:0001731, GO:0003723, GO:0003743, GO:0005737, GO:0005852, GO:0006413, GO:0006446, GO:0016282, GO:0033290		coming_from=MELO3C001266T1
MELO3C028536	MELO3C028536.2.1	chr00	25636370	25639310	-	Pyruvate kinase	score_ahrd=*-*	GO:0000287, GO:0003824, GO:0004743, GO:0006096, GO:0016301, GO:0016310, GO:0016740, GO:0030955
MELO3C028012	MELO3C028012.2.1	chr00	25640826	25640975	+	cell division control protein 6 homolog B	score_ahrd=*-*	GO:0006270, GO:0051301
MELO3C028537	MELO3C028537.2.1	chr00	25663018	25664582	-	Chromo domain-containing protein	score_ahrd=--*
MELO3C028004	MELO3C028004.2.1	chr00	25709129	25709497	-	Unknown protein
MELO3C001297	MELO3C001297.2.1	chr00	25709151	25709475	+	Unknown protein				coming_from=MELO3C001297T1
MELO3C028005	MELO3C028005.2.1	chr00	25713735	25714045	-	Unknown protein
MELO3C028013	MELO3C028013.2.1	chr00	25713824	25714122	+	Unknown protein
MELO3C028007	MELO3C028007.2.1	chr00	25724922	25725457	-	Unknown protein
MELO3C028008	MELO3C028008.2.1	chr00	25724977	25725198	-	pectinesterase inhibitor-like	score_ahrd=***	GO:0004857, GO:0043086, GO:0046910	kegg=00040+3.1.1.11, 00500+3.1.1.11
MELO3C028014	MELO3C028014.2.1	chr00	25725080	25725358	+	Unknown protein
MELO3C028018	MELO3C028018.2.1	chr00	25750351	25750524	+	Unknown protein
MELO3C001274	MELO3C001274.2.1	chr00	25803065	25803463	-	mitochondrial uncoupling protein 5-like	score_ahrd=***	GO:0016020, GO:0016021		coming_from=MELO3C001274T1
MELO3C028027	MELO3C028027.2.1	chr00	25824706	25825065	+	Phosphatidate phosphatase LPIN2	score_ahrd=--*	GO:0003723
MELO3C028021	MELO3C028021.2.1	chr00	25829202	25829616	-	Unknown protein
MELO3C028028	MELO3C028028.2.1	chr00	25873127	25873454	+	Unknown protein
MELO3C001309	MELO3C001309.2.1	chr00	25881797	25882243	+	30S ribosomal protein S18, chloroplastic	score_ahrd=***	GO:0003723, GO:0003735, GO:0005622, GO:0005840, GO:0006412, GO:0009507, GO:0009536, GO:0019843, GO:0030529		coming_from=MELO3C001309T1
MELO3C028029	MELO3C028029.2.1	chr00	25882786	25883232	+	30S ribosomal protein S18, chloroplastic	score_ahrd=***	GO:0003723, GO:0003735, GO:0005622, GO:0005840, GO:0006412, GO:0009507, GO:0009536, GO:0019843, GO:0030529
MELO3C028023	MELO3C028023.2.1	chr00	25883351	25883738	-	50S ribosomal protein L20, chloroplastic	score_ahrd=***	GO:0000027, GO:0003723, GO:0003735, GO:0005622, GO:0005840, GO:0006412, GO:0009507, GO:0009536, GO:0019843, GO:0030529
MELO3C028030	MELO3C028030.2.1	chr00	25918134	25918252	+	Unknown protein
MELO3C001295	MELO3C001295.2.1	chr00	25934194	25946264	-	Unknown protein				coming_from=MELO3C001295T1,MELO3C001291T1,MELO3C000401T1,MELO3C000202T1,MELO3C001762T1,MELO3C000848T1
MELO3C028031	MELO3C028031.2.1	chr00	25935794	25935993	+	Unknown protein
MELO3C028032	MELO3C028032.2.1	chr00	25974769	25974951	+	Unknown protein
MELO3C028019	MELO3C028019.2.1	chr00	25989392	25989607	+	Unknown protein
MELO3C028024	MELO3C028024.2.1	chr00	25996976	25997380	-	Coatomer subunit beta'	score_ahrd=*-*	GO:0000139, GO:0005198, GO:0005737, GO:0005794, GO:0006810, GO:0006886, GO:0015031, GO:0016020, GO:0016192, GO:0030117, GO:0030663, GO:0031410
MELO3C028020	MELO3C028020.2.1	chr00	26004532	26004799	+	Unknown protein
MELO3C028025	MELO3C028025.2.1	chr00	26048491	26048717	-	nodulin homeobox isoform X2	score_ahrd=*-*	GO:0003677
MELO3C028026	MELO3C028026.2.1	chr00	26048983	26049209	-	nodulin homeobox isoform X2	score_ahrd=*-*	GO:0003677
MELO3C001303	MELO3C001303.2.1	chr00	26058045	26060597	-	Subtilisin-like protease	score_ahrd=*-*	GO:0004252, GO:0006508, GO:0008233		coming_from=MELO3C001303T1
MELO3C001305	MELO3C001305.2.1	chr00	26099013	26099496	-	26S protease regulatory subunit, putative	score_ahrd=*-*	GO:0000166, GO:0005524, GO:0006508, GO:0008233, GO:0008568, GO:0016787		coming_from=MELO3C001305T1
MELO3C028037	MELO3C028037.2.1	chr00	26118199	26118544	+	ATP synthase subunit c, chloroplastic	score_ahrd=***	GO:0006754, GO:0006810, GO:0006811, GO:0008289, GO:0009507, GO:0009535, GO:0009536, GO:0009579, GO:0015078, GO:0015986, GO:0015991, GO:0015992, GO:0016020, GO:0016021, GO:0033177, GO:0045263, GO:0046933
MELO3C028040	MELO3C028040.2.1	chr00	26130491	26130757	-	Phosphatidate phosphatase PAH2;kegg=00561+3.1.3.4, 00564+3.1.3.4, 00565+3.1.3.4, 00600+3.1.3.4	score_ahrd=*-*
MELO3C028041	MELO3C028041.2.1	chr00	26149250	26149678	-	Unknown protein
MELO3C028039	MELO3C028039.2.1	chr00	26149250	26149632	+	Unknown protein
MELO3C028033	MELO3C028033.2.1	chr00	26173573	26173723	-	Coatomer subunit beta'	score_ahrd=*-*	GO:0000139, GO:0005198, GO:0005737, GO:0005794, GO:0006810, GO:0006886, GO:0006888, GO:0006890, GO:0006891, GO:0015031, GO:0016020, GO:0016021, GO:0016192, GO:0030117, GO:0030126, GO:0030663, GO:0031410
MELO3C001310	MELO3C001310.2.1	chr00	26202122	26202349	+	Protein PHLOEM PROTEIN 2-LIKE A9	score_ahrd=***	GO:0030246		coming_from=MELO3C001310T1
MELO3C028035	MELO3C028035.2.1	chr00	26209703	26210116	+	Unknown protein
MELO3C001302	MELO3C001302.2.1	chr00	26217035	26217287	+	Unknown protein				coming_from=MELO3C001302T1
MELO3C028538	MELO3C028538.2.1	chr00	26253342	26268120	+	Unknown protein
MELO3C028038	MELO3C028038.2.1	chr00	26300801	26300967	+	Unknown protein
MELO3C028539	MELO3C028539.2.1	chr00	26320310	26328433	+	Unknown protein
MELO3C001351	MELO3C001351.2.1	chr00	26352537	26352854	-	NBS-LRR type resistance protein	score_ahrd=--*	GO:0016020, GO:0016021		coming_from=MELO3C001351T1
MELO3C028540	MELO3C028540.2.1	chr00	26393879	26395688	+	alanine--tRNA ligase-like	score_ahrd=*-*	GO:0000166, GO:0003676, GO:0004813, GO:0005524, GO:0006419, GO:0016874	kegg=00970+6.1.1.7
MELO3C028042	MELO3C028042.2.1	chr00	26406120	26406355	+	Unknown protein
MELO3C001321	MELO3C001321.2.1	chr00	26434194	26434616	+	Unknown protein				coming_from=MELO3C001321T1
MELO3C001327	MELO3C001327.2.1	chr00	26440138	26440292	-	Unknown protein				coming_from=MELO3C001327T1
MELO3C001323	MELO3C001323.2.1	chr00	26446732	26446929	-	transmembrane protein 184C	score_ahrd=*-*	GO:0016021		coming_from=MELO3C001323T1
MELO3C028048	MELO3C028048.2.1	chr00	26451385	26451751	-	Unknown protein
MELO3C001492	MELO3C001492.2.1	chr00	26451443	26451798	+	Unknown protein				coming_from=MELO3C001492T1
MELO3C001319	MELO3C001319.2.1	chr00	26472146	26472331	+	Unknown protein				coming_from=MELO3C001319T1
MELO3C028043	MELO3C028043.2.1	chr00	26501013	26501420	+	NBS-LRR type resistance protein	score_ahrd=--*	GO:0016020, GO:0016021
MELO3C028541	MELO3C028541.2.1	chr00	26524735	26525660	+	cytoplasmic tRNA 2-thiolation protein 1-like	score_ahrd=--*	GO:0000049, GO:0002098, GO:0004601, GO:0006979, GO:0020037, GO:0034227, GO:0055114, GO:0098869
MELO3C028046	MELO3C028046.2.1	chr00	26610112	26610795	+	Transposase	score_ahrd=*-*	GO:0006508, GO:0008234
MELO3C028047	MELO3C028047.2.1	chr00	26610573	26611142	+	Transposon protein, putative, CACTA, En/Spm sub-class	score_ahrd=--*
MELO3C028052	MELO3C028052.2.1	chr00	26653160	26653580	+	Unknown protein
MELO3C028542	MELO3C028542.2.1	chr00	26667286	26672289	-	Retrotransposon protein	score_ahrd=*-*
MELO3C001345	MELO3C001345.2.1	chr00	26724011	26724223	+	threonine synthase, chloroplastic-like	score_ahrd=*-*	GO:0006520, GO:0030170		coming_from=MELO3C001345T1
MELO3C001315	MELO3C001315.2.1	chr00	26730187	26730357	+	Unknown protein				coming_from=MELO3C001315T1
MELO3C001348	MELO3C001348.2.1	chr00	26773855	26774666	-	Major pollen allergen Ole e 6	score_ahrd=--*	GO:0019864		coming_from=MELO3C001348T1
MELO3C001347	MELO3C001347.2.1	chr00	26806911	26807120	-	Unknown protein				coming_from=MELO3C001347T1
MELO3C001354	MELO3C001354.2.1	chr00	26869043	26869339	-	Kinase family protein	score_ahrd=*-*	GO:0004672, GO:0004675, GO:0005524, GO:0005886, GO:0006468, GO:0007166, GO:0007178, GO:0016020, GO:0016021, GO:0016301, GO:0016310		coming_from=MELO3C001354T1
MELO3C028050	MELO3C028050.2.1	chr00	26880154	26880432	-	Unknown protein
MELO3C028051	MELO3C028051.2.1	chr00	26880281	26880420	-	Unknown protein
MELO3C028058	MELO3C028058.2.1	chr00	27022507	27022862	+	Leguminosin group486 secreted peptide	score_ahrd=*-*	GO:0016020, GO:0016021
MELO3C001356	MELO3C001356.2.1	chr00	27022593	27022772	-	Unknown protein				coming_from=MELO3C001356T1
MELO3C028059	MELO3C028059.2.1	chr00	27059507	27060466	+	Amino acid permease	score_ahrd=***	GO:0016020, GO:0016021
MELO3C000623	MELO3C000623.2.1	chr00	27076221	27076931	+	30S ribosomal protein S2, chloroplastic	score_ahrd=***	GO:0003735, GO:0005622, GO:0005840, GO:0006412, GO:0009507, GO:0009536, GO:0015935, GO:0030529		coming_from=MELO3C000623T1
MELO3C001363	MELO3C001363.2.1	chr00	27084590	27084857	+	Vesicle transport protein	score_ahrd=*-*	GO:0006810, GO:0015031, GO:0016020, GO:0016021, GO:0016192		coming_from=MELO3C001363T1
MELO3C028060	MELO3C028060.2.1	chr00	27088419	27089744	+	Transmembrane protein, putative	score_ahrd=***	GO:0016020, GO:0016021
MELO3C028053	MELO3C028053.2.1	chr00	27095740	27096201	-	pectinesterase inhibitor-like	score_ahrd=***	GO:0004857, GO:0043086, GO:0046910	kegg=00040+3.1.1.11, 00500+3.1.1.11
MELO3C028061	MELO3C028061.2.1	chr00	27095818	27096095	+	Unknown protein
MELO3C001328	MELO3C001328.2.1	chr00	27097313	27097645	+	Retrovirus-related Pol polyprotein LINE-1	score_ahrd=--*	GO:0006914, GO:0030242		coming_from=MELO3C001328T1
MELO3C028062	MELO3C028062.2.1	chr00	27100887	27102913	+	Unknown protein
MELO3C028544	MELO3C028544.2.1	chr00	27105653	27118851	-	Unknown protein
MELO3C001364	MELO3C001364.2.1	chr00	27108966	27109136	+	BEACH domain-containing protein A2	score_ahrd=*-*	GO:0009507		coming_from=MELO3C001364T1
MELO3C028054	MELO3C028054.2.1	chr00	27119970	27120251	-	Unknown protein
MELO3C001359	MELO3C001359.2.1	chr00	27119987	27120286	+	Unknown protein				coming_from=MELO3C001359T1
MELO3C001365	MELO3C001365.2.1	chr00	27121899	27122072	-	Unknown protein				coming_from=MELO3C001365T1
MELO3C028543	MELO3C028543.2.1	chr00	27123563	27132112	+	Ty3-gypsy retrotransposon protein	score_ahrd=*-*	GO:0003676, GO:0015074
MELO3C028063	MELO3C028063.2.1	chr00	27149103	27149399	+	Unknown protein
MELO3C028055	MELO3C028055.2.1	chr00	27155171	27155400	-	Unknown protein
MELO3C001366	MELO3C001366.2.1	chr00	27155182	27155412	+	Unknown protein				coming_from=MELO3C001366T1
MELO3C001368	MELO3C001368.2.1	chr00	27171053	27175853	-	Unknown protein				coming_from=MELO3C001368T1
MELO3C028066	MELO3C028066.2.1	chr00	27189030	27190418	+	Unknown protein
MELO3C028064	MELO3C028064.2.1	chr00	27203408	27227156	+	Unknown protein
MELO3C028065	MELO3C028065.2.1	chr00	27203531	27203867	+	Unknown protein
MELO3C028056	MELO3C028056.2.1	chr00	27226873	27227153	-	Unknown protein
MELO3C001373	MELO3C001373.2.1	chr00	27241434	27241619	-	Unknown protein				coming_from=MELO3C001373T1
MELO3C028057	MELO3C028057.2.1	chr00	27241894	27242079	-	Unknown protein
MELO3C001405	MELO3C001405.2.1	chr00	27244911	27245105	-	KH domain-containing family protein	score_ahrd=*-*	GO:0003676, GO:0003723		coming_from=MELO3C001405T1
MELO3C001377	MELO3C001377.2.1	chr00	27252491	27255818	+	exopolygalacturonase-like	score_ahrd=*-*	GO:0004650, GO:0005975		coming_from=MELO3C001377T1
MELO3C028067	MELO3C028067.2.1	chr00	27300673	27300820	+	Unknown protein
MELO3C028073	MELO3C028073.2.1	chr00	27322651	27322829	-	Unknown protein
MELO3C001376	MELO3C001376.2.1	chr00	27322662	27322831	+	Unknown protein				coming_from=MELO3C001376T1
MELO3C028068	MELO3C028068.2.1	chr00	27322836	27323025	+	Unknown protein
MELO3C028072	MELO3C028072.2.1	chr00	27333117	27333379	+	Bidirectional sugar transporter SWEET	score_ahrd=*-*	GO:0005886, GO:0006810, GO:0008643, GO:0016020, GO:0016021
MELO3C001380	MELO3C001380.2.1	chr00	27352638	27352853	+	Aspartyl aminopeptidase	score_ahrd=*-*	GO:0004177, GO:0006508, GO:0008233, GO:0008237, GO:0008270, GO:0016787, GO:0046872		coming_from=MELO3C001380T1
MELO3C028074	MELO3C028074.2.1	chr00	27353023	27353455	+	Unknown protein
MELO3C028079	MELO3C028079.2.1	chr00	27400736	27400959	+	Pyruvate kinase	score_ahrd=--*	GO:0000287, GO:0003824, GO:0004743, GO:0006096, GO:0016301, GO:0016310, GO:0016740, GO:0030955	kegg=00010+2.7.1.40, 00230+2.7.1.40, 00620+2.7.1.40
MELO3C028080	MELO3C028080.2.1	chr00	27401312	27401535	+	Pyruvate kinase	score_ahrd=--*	GO:0000287, GO:0003824, GO:0004743, GO:0006096, GO:0016301, GO:0016310, GO:0016740, GO:0030955	kegg=00010+2.7.1.40, 00230+2.7.1.40, 00620+2.7.1.40
MELO3C001390	MELO3C001390.2.1	chr00	27418513	27418858	-	Ubiquitin ligase protein cop1	score_ahrd=*-*	GO:0016874		coming_from=MELO3C001390T1
MELO3C028075	MELO3C028075.2.1	chr00	27430518	27430797	-	O-methyltransferase	score_ahrd=*-*	GO:0008168, GO:0008171, GO:0016740, GO:0032259, GO:0046983
MELO3C028076	MELO3C028076.2.1	chr00	27435347	27435755	-	Unknown protein
MELO3C001395	MELO3C001395.2.1	chr00	27478161	27478352	+	Unknown protein				coming_from=MELO3C001395T1,MELO3C001631T1
MELO3C028077	MELO3C028077.2.1	chr00	27482543	27482744	-	Unknown protein
MELO3C001403	MELO3C001403.2.1	chr00	27492648	27492921	+	Unknown protein				coming_from=MELO3C001403T1
MELO3C001388	MELO3C001388.2.1	chr00	27494699	27494895	+	BAG family molecular chaperone regulator	score_ahrd=*-*	GO:0051087		coming_from=MELO3C001388T1
MELO3C001657	MELO3C001657.2.1	chr00	27494923	27495229	+	BAG family molecular chaperone regulator 4	score_ahrd=*-*	GO:0051087		coming_from=MELO3C001657T1
MELO3C001392	MELO3C001392.2.1	chr00	27509170	27509388	-	Adp,atp carrier protein, mitochondrial	score_ahrd=*-*	GO:0005215, GO:0005743, GO:0006810, GO:0016020, GO:0016021, GO:0055085		coming_from=MELO3C001392T1
MELO3C001880	MELO3C001880.2.1	chr00	27524682	27524857	-	TIM-barrel signal transduction protein isoform 1	score_ahrd=*-*	GO:0003824		coming_from=MELO3C001880T1
MELO3C028069	MELO3C028069.2.1	chr00	27524713	27524886	+	Unknown protein
MELO3C028078	MELO3C028078.2.1	chr00	27545877	27546123	-	Unknown protein
MELO3C001398	MELO3C001398.2.1	chr00	27555098	27570986	-	Cyclopropane-fatty-acyl-phospholipid synthase	score_ahrd=*-*	GO:0016491, GO:0055114		coming_from=MELO3C001398T1
MELO3C028070	MELO3C028070.2.1	chr00	27557883	27558616	+	Glycosyl hydrolase family 5 protein	score_ahrd=*-*	GO:0004553, GO:0005975, GO:0008152, GO:0016787, GO:0016798
MELO3C028071	MELO3C028071.2.1	chr00	27562848	27563018	+	LOW QUALITY PROTEIN: probable WRKY transcription factor 21	score_ahrd=--*	GO:0003700, GO:0006355, GO:0043565
MELO3C028545	MELO3C028545.2.1	chr00	27603506	27603882	+	LOW QUALITY PROTEIN: gamma-aminobutyrate transaminase POP2, mitochondrial-like	score_ahrd=*-*	GO:0003824, GO:0008483, GO:0030170
MELO3C001290	MELO3C001290.2.1	chr00	27609316	27609678	+	Unknown protein				coming_from=MELO3C001290T1
MELO3C028546	MELO3C028546.2.1	chr00	27698332	27702566	-	Ulp1 protease family, carboxy-terminal domain protein	score_ahrd=*-*	GO:0006508, GO:0008233, GO:0008234
MELO3C001212	MELO3C001212.2.1	chr00	27807260	27809502	-	Protein kinase superfamily protein	score_ahrd=*-*	GO:0004672, GO:0005524, GO:0006468, GO:0016301, GO:0016310		coming_from=MELO3C001212T1
MELO3C028547	MELO3C028547.2.1	chr00	27834697	27839190	-	Coatomer subunit beta'	score_ahrd=*-*	GO:0000139, GO:0005198, GO:0005737, GO:0005794, GO:0006810, GO:0006886, GO:0015031, GO:0016020, GO:0016192, GO:0030117, GO:0030663, GO:0031410
MELO3C028081	MELO3C028081.2.1	chr00	27854881	27855201	+	Unknown protein
MELO3C028091	MELO3C028091.2.1	chr00	27878423	27878828	-	50S ribosomal protein L2, chloroplastic	score_ahrd=***	GO:0003723, GO:0003735, GO:0005622, GO:0005840, GO:0006412, GO:0009507, GO:0009536, GO:0015934, GO:0016740, GO:0019843, GO:0030529
MELO3C028082	MELO3C028082.2.1	chr00	27918644	27920602	+	Myb/SANT-like DNA-binding domain protein	score_ahrd=*-*	GO:0003677
MELO3C001419	MELO3C001419.2.1	chr00	27964645	27964892	-	Aaa-atpase	score_ahrd=*-*	GO:0000166, GO:0005524		coming_from=MELO3C001419T1
MELO3C028087	MELO3C028087.2.1	chr00	28036216	28036473	+	Unknown protein
MELO3C028548	MELO3C028548.2.1	chr00	28036744	28043960	-	Unknown protein
MELO3C028088	MELO3C028088.2.1	chr00	28043895	28044097	+	Unknown protein
MELO3C028083	MELO3C028083.2.1	chr00	28147249	28147492	-	LOW QUALITY PROTEIN: transcriptional elongation regulator MINIYO	score_ahrd=--*
MELO3C028089	MELO3C028089.2.1	chr00	28147288	28147492	+	Unknown protein
MELO3C028090	MELO3C028090.2.1	chr00	28156531	28156683	+	Unknown protein
MELO3C028084	MELO3C028084.2.1	chr00	28168420	28168602	-	Polygalacturonase	score_ahrd=*-*	GO:0004650, GO:0005576, GO:0005975, GO:0008152, GO:0016020, GO:0016021, GO:0016787, GO:0016798, GO:0071555
MELO3C028549	MELO3C028549.2.1	chr00	28183944	28184480	+	Ribosomal protein S1	score_ahrd=***	GO:0005739, GO:0005840
MELO3C001427	MELO3C001427.2.1	chr00	28268181	28268473	+	L-ascorbate oxidase homolog	score_ahrd=*-*	GO:0005507, GO:0016491, GO:0055114		coming_from=MELO3C001427T1
MELO3C028094	MELO3C028094.2.1	chr00	28390132	28390445	+	Unknown protein
MELO3C024815	MELO3C024815.2.1	chr00	28445252	28445455	-	Unknown protein				coming_from=MELO3C024815T1
MELO3C028095	MELO3C028095.2.1	chr00	28474868	28475106	-	Unknown protein
MELO3C028096	MELO3C028096.2.1	chr00	28505142	28505322	-	Unknown protein
MELO3C028550	MELO3C028550.2.1	chr00	28614483	28616151	-	LOW QUALITY PROTEIN: gamma-aminobutyrate transaminase POP2, mitochondrial-like	score_ahrd=*-*	GO:0003824, GO:0008483, GO:0030170
MELO3C028098	MELO3C028098.2.1	chr00	28688061	28689773	+	At3g27880	score_ahrd=--*	GO:0008150
MELO3C001462	MELO3C001462.2.1	chr00	28728456	28728786	+	Unknown protein				coming_from=MELO3C001462T1
MELO3C001461	MELO3C001461.2.1	chr00	28730326	28730673	-	Polyphenol oxidase	score_ahrd=*-*	GO:0004097, GO:0008152, GO:0016491, GO:0046148, GO:0046872, GO:0055114		coming_from=MELO3C001461T1
MELO3C001469	MELO3C001469.2.1	chr00	28734203	28734385	+	Unknown protein				coming_from=MELO3C001469T1
MELO3C028099	MELO3C028099.2.1	chr00	28785475	28785639	+	Unknown protein
MELO3C001656	MELO3C001656.2.1	chr00	28808347	28808523	+	Unknown protein				coming_from=MELO3C001656T1
MELO3C028100	MELO3C028100.2.1	chr00	28819766	28819989	-	pectinesterase inhibitor-like	score_ahrd=*-*	GO:0004857, GO:0043086, GO:0046910	kegg=00040+3.1.1.11, 00500+3.1.1.11
MELO3C028108	MELO3C028108.2.1	chr00	28833724	28833897	+	Unknown protein
MELO3C028109	MELO3C028109.2.1	chr00	28841460	28841611	+	Unknown protein
MELO3C028102	MELO3C028102.2.1	chr00	28866084	28866364	-	Unknown protein
MELO3C028111	MELO3C028111.2.1	chr00	28866096	28866500	+	Unknown protein
MELO3C028101	MELO3C028101.2.1	chr00	28867503	28867850	-	Unknown protein
MELO3C028112	MELO3C028112.2.1	chr00	28882085	28882258	+	Pleiotropic drug resistance transporter 1	score_ahrd=*-*	GO:0000166, GO:0005524, GO:0006810, GO:0016020, GO:0016021, GO:0016887
MELO3C028113	MELO3C028113.2.1	chr00	28898000	28898314	+	pectinesterase inhibitor-like	score_ahrd=***	GO:0004857, GO:0043086, GO:0046910	kegg=00040+3.1.1.11, 00500+3.1.1.11
MELO3C028103	MELO3C028103.2.1	chr00	28898117	28898250	-	Unknown protein
MELO3C028551	MELO3C028551.2.1	chr00	28910449	28911629	+	LOW QUALITY PROTEIN: gamma-aminobutyrate transaminase POP2, mitochondrial-like	score_ahrd=*-*	GO:0003824, GO:0008483, GO:0030170
MELO3C028104	MELO3C028104.2.1	chr00	28918982	28919278	-	Unknown protein
MELO3C001865	MELO3C001865.2.1	chr00	28958682	28958860	-	Unknown protein				coming_from=MELO3C001865T1
MELO3C028105	MELO3C028105.2.1	chr00	28983329	28983764	-	Unknown protein
MELO3C028106	MELO3C028106.2.1	chr00	29007359	29007619	-	MACPF domain-containing protein	score_ahrd=*-*	GO:0016020, GO:0016021
MELO3C028107	MELO3C028107.2.1	chr00	29029255	29029449	-	Unknown protein
MELO3C001489	MELO3C001489.2.1	chr00	29037580	29037933	-	terpene synthase 10-like	score_ahrd=*-*	GO:0000287, GO:0008152, GO:0010333, GO:0016829		coming_from=MELO3C001489T1
MELO3C001494	MELO3C001494.2.1	chr00	29068716	29068907	-	Pectinesterase	score_ahrd=*-*	GO:0005618, GO:0016787, GO:0030599, GO:0042545, GO:0045330, GO:0045490	kegg=00040+3.1.1.11, 00500+3.1.1.11	coming_from=MELO3C001494T1
MELO3C005270	MELO3C005270.2.1	chr00	29073434	29073619	+	Unknown protein				coming_from=MELO3C005270T1
MELO3C028552	MELO3C028552.2.1	chr00	29092262	29092474	-	Unknown protein
MELO3C028116	MELO3C028116.2.1	chr00	29107549	29107777	-	Unknown protein
MELO3C001482	MELO3C001482.2.1	chr00	29107586	29107792	+	Unknown protein				coming_from=MELO3C001482T1
MELO3C001497	MELO3C001497.2.1	chr00	29127612	29127953	-	Unknown protein				coming_from=MELO3C001497T1
MELO3C028119	MELO3C028119.2.1	chr00	29127624	29127965	+	Unknown protein
MELO3C028117	MELO3C028117.2.1	chr00	29139221	29141796	-	Terpene cyclase/mutase family member	score_ahrd=*-*	GO:0016853, GO:0016866
MELO3C001521	MELO3C001521.2.1	chr00	29152253	29157412	-	Estradiol 17-beta-dehydrogenase 1	score_ahrd=*-*	GO:0016491, GO:0047560, GO:0055114		coming_from=MELO3C001521T1
MELO3C028118	MELO3C028118.2.1	chr00	29234930	29235236	-	BAG family molecular chaperone regulator 4	score_ahrd=*-*	GO:0051087
MELO3C001516	MELO3C001516.2.1	chr00	29362135	29362500	+	Unknown protein				coming_from=MELO3C001516T1
MELO3C028123	MELO3C028123.2.1	chr00	29391329	29391671	+	50S ribosomal protein L20, chloroplastic	score_ahrd=***	GO:0000027, GO:0003723, GO:0003735, GO:0005622, GO:0005840, GO:0006412, GO:0009507, GO:0009536, GO:0019843, GO:0030529
MELO3C028120	MELO3C028120.2.1	chr00	29391896	29392201	-	30S ribosomal protein S18, chloroplastic	score_ahrd=***	GO:0003723, GO:0003735, GO:0005622, GO:0005840, GO:0006412, GO:0009507, GO:0009536, GO:0019843, GO:0030529
MELO3C001514	MELO3C001514.2.1	chr00	29392373	29392612	-	50S ribosomal protein L33, chloroplastic	score_ahrd=***	GO:0003735, GO:0005622, GO:0005840, GO:0006412, GO:0009507, GO:0009536, GO:0030529		coming_from=MELO3C001514T1
MELO3C028121	MELO3C028121.2.1	chr00	29437173	29439356	-	Kinesin-like protein	score_ahrd=*-*	GO:0000166, GO:0003777, GO:0005524, GO:0005874, GO:0007018, GO:0008017
MELO3C028553	MELO3C028553.2.1	chr00	29601679	29610246	-	Unknown protein
MELO3C028124	MELO3C028124.2.1	chr00	29603141	29603486	+	ATP synthase subunit c, chloroplastic	score_ahrd=***	GO:0006754, GO:0006810, GO:0006811, GO:0008289, GO:0009507, GO:0009535, GO:0009536, GO:0009579, GO:0015078, GO:0015986, GO:0015991, GO:0015992, GO:0016020, GO:0016021, GO:0033177, GO:0045263, GO:0046933
MELO3C028122	MELO3C028122.2.1	chr00	29612705	29613268	-	pectinesterase inhibitor-like	score_ahrd=***	GO:0004857, GO:0043086, GO:0046910	kegg=00040+3.1.1.11, 00500+3.1.1.11
MELO3C001553	MELO3C001553.2.1	chr00	29632532	29632765	+	Unknown protein				coming_from=MELO3C001553T1
MELO3C028130	MELO3C028130.2.1	chr00	29725056	29725235	-	U4/U6 small nuclear ribonucleoprotein Prp3	score_ahrd=*-*	GO:0000398, GO:0019013, GO:0030529, GO:0046540
MELO3C028125	MELO3C028125.2.1	chr00	29736540	29736692	+	Unknown protein
MELO3C028131	MELO3C028131.2.1	chr00	29748732	29748880	-	40S ribosomal protein S13-like	score_ahrd=--*	GO:0003735, GO:0005622, GO:0005840, GO:0006412
MELO3C028128	MELO3C028128.2.1	chr00	29770783	29771014	+	Unknown protein
MELO3C001580	MELO3C001580.2.1	chr00	29842334	29842621	+	Unknown protein				coming_from=MELO3C001580T1
MELO3C028129	MELO3C028129.2.1	chr00	29843673	29844003	+	Unknown protein
MELO3C001545	MELO3C001545.2.1	chr00	29861143	29861379	-	BHLH transcription factor	score_ahrd=*-*	GO:0003677, GO:0046983		coming_from=MELO3C001545T1
MELO3C028126	MELO3C028126.2.1	chr00	29861459	29861770	-	BHLH transcription factor	score_ahrd=*-*	GO:0003677, GO:0046983
MELO3C028127	MELO3C028127.2.1	chr00	29913772	29914032	-	Unknown protein
MELO3C001555	MELO3C001555.2.1	chr00	29913775	29914107	+	Unknown protein				coming_from=MELO3C001555T1,MELO3C001573T1
MELO3C028555	MELO3C028555.2.1	chr00	29944781	29951988	-	Protein RALF-like 30	score_ahrd=--*	GO:0004871, GO:0005179, GO:0005576, GO:0005622, GO:0007267, GO:0019722, GO:0048046
MELO3C028554	MELO3C028554.2.1	chr00	29954489	29965416	+	Gag protease polyprotein	score_ahrd=*-*	GO:0003676, GO:0004190, GO:0006508, GO:0008233, GO:0008270
MELO3C001556	MELO3C001556.2.1	chr00	30003706	30004065	-	U3 small nucleolar ribonucleoprotein protein IMP3	score_ahrd=***	GO:0005622, GO:0019013, GO:0019843, GO:0030529		coming_from=MELO3C001556T1
MELO3C028133	MELO3C028133.2.1	chr00	30063006	30063156	+	WRKY transcription factor, putative	score_ahrd=--*	GO:0003700, GO:0006355, GO:0043565
MELO3C028134	MELO3C028134.2.1	chr00	30142691	30142868	-	Unknown protein
MELO3C001561	MELO3C001561.2.1	chr00	30149998	30150260	-	Unknown protein				coming_from=MELO3C001561T1
MELO3C001590	MELO3C001590.2.1	chr00	30182672	30182851	-	Unknown protein				coming_from=MELO3C001590T1
MELO3C001002	MELO3C001002.2.1	chr00	30219253	30219690	+	Leguminosin group486 secreted peptide	score_ahrd=*-*	GO:0016020, GO:0016021		coming_from=MELO3C001002T1,MELO3C000854T1
MELO3C028135	MELO3C028135.2.1	chr00	30219422	30219600	-	Unknown protein
MELO3C001571	MELO3C001571.2.1	chr00	30306862	30307099	+	Unknown protein				coming_from=MELO3C001571T1
MELO3C028556	MELO3C028556.2.1	chr00	30332888	30335854	+	Unknown protein
MELO3C028138	MELO3C028138.2.1	chr00	30386349	30386527	+	Unknown protein
MELO3C028557	MELO3C028557.2.1	chr00	30411357	30411906	+	Kinetochore protein	score_ahrd=*-*	GO:0000775, GO:0005634, GO:0007049
MELO3C001577	MELO3C001577.2.1	chr00	30420632	30420808	+	Unknown protein				coming_from=MELO3C001577T1
MELO3C028139	MELO3C028139.2.1	chr00	30424671	30424881	+	Cytochrome P450, putative	score_ahrd=*-*	GO:0004497, GO:0005506, GO:0016020, GO:0016021, GO:0016491, GO:0016705, GO:0020037, GO:0046872, GO:0047085, GO:0050592, GO:0055114
MELO3C028140	MELO3C028140.2.1	chr00	30447730	30448167	+	Leguminosin group486 secreted peptide	score_ahrd=*-*	GO:0016020, GO:0016021
MELO3C001586	MELO3C001586.2.1	chr00	30471395	30471752	+	GATA zinc finger domain-containing protein 10-like isoform X2	score_ahrd=*-*			coming_from=MELO3C001586T1
MELO3C028137	MELO3C028137.2.1	chr00	30524460	30524604	-	40S ribosomal protein S13-like	score_ahrd=*-*	GO:0003735, GO:0005622, GO:0005840, GO:0006412
MELO3C001593	MELO3C001593.2.1	chr00	30582969	30586225	-	F-box plant-like protein, putative	score_ahrd=***	GO:0016020, GO:0016021		coming_from=MELO3C001593T1
MELO3C028149	MELO3C028149.2.1	chr00	30596484	30596773	-	S12-like, 30S ribosomal protein S12 subfamily protein	score_ahrd=--*	GO:0003735, GO:0005622, GO:0005840, GO:0006412, GO:0015935
MELO3C028145	MELO3C028145.2.1	chr00	30613940	30614146	+	Photosystem I P700 chlorophyll a apoprotein A1	score_ahrd=*-*	GO:0000287, GO:0009055, GO:0009507, GO:0009522, GO:0009535, GO:0009536, GO:0009579, GO:0015979, GO:0016020, GO:0016021, GO:0016168, GO:0016491, GO:0018298, GO:0046872, GO:0051536, GO:0051539, GO:0055114
MELO3C028147	MELO3C028147.2.1	chr00	30614313	30614519	+	Photosystem I P700 chlorophyll a apoprotein A1	score_ahrd=*-*	GO:0000287, GO:0009055, GO:0009507, GO:0009522, GO:0009535, GO:0009536, GO:0009579, GO:0015979, GO:0016020, GO:0016021, GO:0016168, GO:0016491, GO:0018298, GO:0046872, GO:0051536, GO:0051539, GO:0055114
MELO3C028148	MELO3C028148.2.1	chr00	30614742	30614919	+	Photosystem I P700 chlorophyll a apoprotein A1	score_ahrd=*-*	GO:0000287, GO:0009055, GO:0009507, GO:0009522, GO:0009535, GO:0009536, GO:0009579, GO:0015979, GO:0016020, GO:0016021, GO:0016168, GO:0016491, GO:0018298, GO:0046872, GO:0051536, GO:0051539, GO:0055114
MELO3C028142	MELO3C028142.2.1	chr00	30644537	30644726	+	Unknown protein
MELO3C001601	MELO3C001601.2.1	chr00	30669897	30670123	+	Subtilisin-like protease	score_ahrd=*-*	GO:0004252, GO:0006508, GO:0008233, GO:0016787		coming_from=MELO3C001601T1
MELO3C028143	MELO3C028143.2.1	chr00	30670268	30670494	+	Subtilisin-like protease	score_ahrd=*-*	GO:0004252, GO:0006508, GO:0008233, GO:0016787
MELO3C028146	MELO3C028146.2.1	chr00	30701552	30701794	+	Unknown protein
MELO3C028141	MELO3C028141.2.1	chr00	30705007	30705232	-	B-cell receptor-associated protein 31-like	score_ahrd=*-*	GO:0005783, GO:0006886, GO:0016020, GO:0016021
MELO3C001614	MELO3C001614.2.1	chr00	30752382	30752594	-	Class I heat shock protein	score_ahrd=*-*	GO:0005737		coming_from=MELO3C001614T1
MELO3C000925	MELO3C000925.2.1	chr00	30764924	30765075	-	BnaA04g06320D protein	score_ahrd=***			coming_from=MELO3C000925T1
MELO3C001609	MELO3C001609.2.1	chr00	30778694	30778852	+	Isoaspartyl peptidase/L-asparaginase	score_ahrd=*-*	GO:0016787		coming_from=MELO3C001609T1
MELO3C028558	MELO3C028558.2.1	chr00	30864558	30864779	-	Unknown protein
MELO3C001621	MELO3C001621.2.1	chr00	30885992	30886225	+	PHD finger family protein	score_ahrd=*-*	GO:0003682, GO:0007064, GO:0008270, GO:0010468, GO:0046872		coming_from=MELO3C001621T1
MELO3C028560	MELO3C028560.2.1	chr00	30901212	30901520	-	histone-lysine N-methyltransferase ASHR1 isoform X1	score_ahrd=*-*	GO:0008168, GO:0016740, GO:0032259
MELO3C001094	MELO3C001094.2.1	chr00	30966375	30972701	+	Unknown protein				coming_from=MELO3C001094T1
MELO3C028559	MELO3C028559.2.1	chr00	30966413	30966613	-	Unknown protein
MELO3C028150	MELO3C028150.2.1	chr00	31000212	31000384	-	Unknown protein
MELO3C028562	MELO3C028562.2.1	chr00	31017102	31029651	+	Protein DETOXIFICATION	score_ahrd=*-*	GO:0006855, GO:0015238, GO:0015297, GO:0016020, GO:0016021, GO:0055085
MELO3C028561	MELO3C028561.2.1	chr00	31060316	31062192	-	Retrotransposon protein	score_ahrd=*-*
MELO3C028151	MELO3C028151.2.1	chr00	31090478	31092070	-	S-protein homolog 5	score_ahrd=*-*	GO:0005576, GO:0008150
MELO3C028152	MELO3C028152.2.1	chr00	31159901	31160235	-	Unknown protein
MELO3C028564	MELO3C028564.2.1	chr00	31204563	31204850	+	Unknown protein
MELO3C028155	MELO3C028155.2.1	chr00	31215953	31216102	+	MADS-box protein SOC1-like	score_ahrd=*-*	GO:0000982, GO:0000987, GO:0003677, GO:0005634, GO:0006351, GO:0006355, GO:0045944, GO:0046983
MELO3C001633	MELO3C001633.2.1	chr00	31234075	31234389	-	Unknown protein				coming_from=MELO3C001633T1
MELO3C028159	MELO3C028159.2.1	chr00	31234510	31234741	-	L-ascorbate oxidase homolog	score_ahrd=*-*	GO:0005507, GO:0016491, GO:0055114
MELO3C028157	MELO3C028157.2.1	chr00	31272620	31272834	+	Orf108a	score_ahrd=-**	GO:0005739
MELO3C028563	MELO3C028563.2.1	chr00	31275262	31283137	+	Coatomer subunit beta'	score_ahrd=*-*	GO:0000139, GO:0005198, GO:0005737, GO:0005794, GO:0006810, GO:0006886, GO:0015031, GO:0016020, GO:0016192, GO:0030117, GO:0030663, GO:0031410
MELO3C001635	MELO3C001635.2.1	chr00	31294350	31294517	+	Unknown protein				coming_from=MELO3C001635T1
MELO3C001637	MELO3C001637.2.1	chr00	31307048	31307227	-	Unknown protein				coming_from=MELO3C001637T1
MELO3C028160	MELO3C028160.2.1	chr00	31361853	31362187	-	TIM-barrel signal transduction protein isoform 1	score_ahrd=*-*	GO:0003824
MELO3C001644	MELO3C001644.2.1	chr00	31380234	31380503	-	NBS-LRR type resistance protein	score_ahrd=--*	GO:0016020, GO:0016021		coming_from=MELO3C001644T1
MELO3C001651	MELO3C001651.2.1	chr00	31390693	31390935	-	glutamic acid-rich protein isoform X2	score_ahrd=*-*			coming_from=MELO3C001651T1
MELO3C000243	MELO3C000243.2.1	chr00	31411010	31411166	+	Unknown protein				coming_from=MELO3C000243T1
MELO3C001641	MELO3C001641.2.1	chr00	31420888	31421130	-	Pentatricopeptide repeat-containing protein At2g17670	score_ahrd=--*	GO:0003723, GO:0004519, GO:0009451, GO:0043231, GO:0090305		coming_from=MELO3C001641T1
MELO3C028565	MELO3C028565.2.1	chr00	31437395	31446792	+	Thioredoxin-like protein	score_ahrd=*-*
MELO3C028566	MELO3C028566.2.1	chr00	31494262	31501456	+	Unknown protein
MELO3C001650	MELO3C001650.2.1	chr00	31540377	31540694	+	Bidirectional sugar transporter SWEET	score_ahrd=*-*	GO:0005886, GO:0006810, GO:0008643, GO:0016020, GO:0016021		coming_from=MELO3C001650T1
MELO3C028166	MELO3C028166.2.1	chr00	31602077	31602252	-	TIM-barrel signal transduction protein isoform 1	score_ahrd=*-*	GO:0003824
MELO3C028167	MELO3C028167.2.1	chr00	31610054	31610291	-	Unknown protein
MELO3C001682	MELO3C001682.2.1	chr00	31729183	31729441	-	Unknown protein				coming_from=MELO3C001682T1
MELO3C028162	MELO3C028162.2.1	chr00	31729320	31729450	+	Unknown protein
MELO3C028165	MELO3C028165.2.1	chr00	31736455	31736676	+	Photosystem I P700 chlorophyll a apoprotein A1	score_ahrd=*-*	GO:0000287, GO:0009055, GO:0009507, GO:0009522, GO:0009535, GO:0009536, GO:0009579, GO:0015979, GO:0016020, GO:0016021, GO:0016168, GO:0016491, GO:0018298, GO:0046872, GO:0051536, GO:0051539, GO:0055114
MELO3C028163	MELO3C028163.2.1	chr00	31736920	31737214	+	Photosystem I P700 chlorophyll a apoprotein A1	score_ahrd=*-*	GO:0000287, GO:0009055, GO:0009507, GO:0009522, GO:0009535, GO:0009536, GO:0009579, GO:0015979, GO:0016020, GO:0016021, GO:0016168, GO:0016491, GO:0018298, GO:0046872, GO:0051536, GO:0051539, GO:0055114
MELO3C000464	MELO3C000464.2.1	chr00	31745192	31745505	-	Unknown protein				coming_from=MELO3C000464T1
MELO3C028164	MELO3C028164.2.1	chr00	31745192	31745505	+	Unknown protein
MELO3C028177	MELO3C028177.2.1	chr00	31769501	31769734	-	glutamic acid-rich protein isoform X2	score_ahrd=*-*
MELO3C028178	MELO3C028178.2.1	chr00	31783644	31783918	-	Unknown protein
MELO3C028168	MELO3C028168.2.1	chr00	31783762	31783916	+	Unknown protein
MELO3C001541	MELO3C001541.2.1	chr00	31791655	31791887	-	Unknown protein				coming_from=MELO3C001541T1,MELO3C001470T1
MELO3C028169	MELO3C028169.2.1	chr00	31791776	31791932	+	Unknown protein
MELO3C028567	MELO3C028567.2.1	chr00	31805973	31810064	+	Unknown protein
MELO3C028175	MELO3C028175.2.1	chr00	31818681	31819013	+	Callose synthase 10	score_ahrd=--*	GO:0000148, GO:0003843, GO:0005794, GO:0005886, GO:0006075, GO:0008360, GO:0009506, GO:0009555, GO:0009556, GO:0016020, GO:0016021, GO:0016740, GO:0016757, GO:0048589, GO:0071555
MELO3C001671	MELO3C001671.2.1	chr00	31858264	31858422	-	TMV resistance protein N-like	score_ahrd=*-*	GO:0007165, GO:0043531		coming_from=MELO3C001671T1
MELO3C028170	MELO3C028170.2.1	chr00	31858605	31858763	-	TMV resistance protein N-like	score_ahrd=*-*	GO:0007165, GO:0043531
MELO3C028172	MELO3C028172.2.1	chr00	31865603	31865913	-	Unknown protein
MELO3C028174	MELO3C028174.2.1	chr00	31865682	31865913	+	Unknown protein
MELO3C028173	MELO3C028173.2.1	chr00	31886119	31886354	-	Unknown protein
MELO3C028176	MELO3C028176.2.1	chr00	31980487	31983331	+	beta-amyrin 11-oxidase-like	score_ahrd=*-*	GO:0005506, GO:0016705, GO:0020037, GO:0055114
MELO3C028568	MELO3C028568.2.1	chr00	31991651	31992001	+	Unknown protein
MELO3C028571	MELO3C028571.2.1	chr00	32057172	32064250	+	Unknown protein
MELO3C028181	MELO3C028181.2.1	chr00	32083043	32087468	+	Unknown protein
MELO3C028185	MELO3C028185.2.1	chr00	32112798	32113008	-	Unknown protein
MELO3C028180	MELO3C028180.2.1	chr00	32138513	32138650	+	nucleobase-ascorbate transporter 6	score_ahrd=*-*	GO:0005215, GO:0006810, GO:0016020, GO:0055085
MELO3C001698	MELO3C001698.2.1	chr00	32142408	32142740	-	Bidirectional sugar transporter SWEET	score_ahrd=*-*	GO:0005886, GO:0006810, GO:0008643, GO:0016020, GO:0016021		coming_from=MELO3C001698T1
MELO3C028570	MELO3C028570.2.1	chr00	32165810	32168464	-	Ty3-gypsy retrotransposon protein	score_ahrd=*-*
MELO3C028569	MELO3C028569.2.1	chr00	32167410	32167685	+	Unknown protein
MELO3C028186	MELO3C028186.2.1	chr00	32183618	32185004	-	Unknown protein
MELO3C028182	MELO3C028182.2.1	chr00	32198838	32199059	+	Unknown protein
MELO3C028187	MELO3C028187.2.1	chr00	32233334	32233664	-	Unknown protein
MELO3C001711	MELO3C001711.2.1	chr00	32233423	32233584	+	Unknown protein				coming_from=MELO3C001711T1
MELO3C028183	MELO3C028183.2.1	chr00	32250052	32250423	+	Glutathione s-transferase	score_ahrd=***	GO:0016740
MELO3C028184	MELO3C028184.2.1	chr00	32250452	32250668	+	Glutathione s-transferase	score_ahrd=*-*	GO:0016740
MELO3C001701	MELO3C001701.2.1	chr00	32264274	32264424	+	eukaryotic translation initiation factor 3 subunit M	score_ahrd=*-*	GO:0001731, GO:0003743, GO:0005737, GO:0005852, GO:0006413, GO:0006446, GO:0016282, GO:0033290		coming_from=MELO3C001701T1
MELO3C028188	MELO3C028188.2.1	chr00	32303105	32303299	-	Unknown protein
MELO3C001707	MELO3C001707.2.1	chr00	32390785	32417286	+	Unknown protein				coming_from=MELO3C001707T1,MELO3C001710T1,MELO3C027335T1
MELO3C028193	MELO3C028193.2.1	chr00	32396047	32396311	-	Unknown protein
MELO3C028194	MELO3C028194.2.1	chr00	32449169	32449349	-	Unknown protein
MELO3C028190	MELO3C028190.2.1	chr00	32566853	32567143	+	Bidirectional sugar transporter SWEET	score_ahrd=*-*	GO:0005886, GO:0006810, GO:0008643, GO:0016020, GO:0016021
MELO3C028191	MELO3C028191.2.1	chr00	32613317	32613591	+	Unknown protein
MELO3C028192	MELO3C028192.2.1	chr00	32651660	32651930	+	Unknown protein
MELO3C028572	MELO3C028572.2.1	chr00	32680178	32680450	+	Unknown protein
MELO3C001721	MELO3C001721.2.1	chr00	32695546	32695774	-	PHD finger family protein	score_ahrd=*-*	GO:0003682, GO:0007064, GO:0008270, GO:0010468, GO:0046872		coming_from=MELO3C001721T1,MELO3C001738T1
MELO3C028200	MELO3C028200.2.1	chr00	32700811	32700968	-	Unknown protein
MELO3C028196	MELO3C028196.2.1	chr00	32736307	32736481	+	Unknown protein
MELO3C028202	MELO3C028202.2.1	chr00	32736307	32736608	-	Unknown protein
MELO3C028203	MELO3C028203.2.1	chr00	32748691	32748861	-	WRKY transcription factor	score_ahrd=--*	GO:0003700, GO:0006355, GO:0043565
MELO3C028573	MELO3C028573.2.1	chr00	32852927	32856161	-	FGGY carbohydrate kinase domain-containing protein	score_ahrd=*-*	GO:0005975, GO:0016301, GO:0016310, GO:0016773
MELO3C028204	MELO3C028204.2.1	chr00	32911260	32911562	-	ATP synthase subunit alpha	score_ahrd=*-*	GO:0000166, GO:0005524, GO:0005739, GO:0006754, GO:0006810, GO:0006811, GO:0015986, GO:0015992, GO:0032559, GO:0045261, GO:0046034, GO:0046933, GO:0099132	kegg=00190+3.6.3.14, 00195+3.6.3.14
MELO3C028195	MELO3C028195.2.1	chr00	32915739	32915927	+	14-3-3 protein	score_ahrd=*-*	GO:0019904
MELO3C028205	MELO3C028205.2.1	chr00	32936436	32936642	-	Unknown protein
MELO3C028197	MELO3C028197.2.1	chr00	32936508	32936744	+	Unknown protein
MELO3C028206	MELO3C028206.2.1	chr00	32958218	32958438	-	Unknown protein
MELO3C001764	MELO3C001764.2.1	chr00	32971267	32971542	-	Unknown protein				coming_from=MELO3C001764T1
MELO3C028210	MELO3C028210.2.1	chr00	32971267	32971397	-	Unknown protein
MELO3C001739	MELO3C001739.2.1	chr00	32983409	32983603	+	Histone H2B	score_ahrd=***	GO:0000786, GO:0003677, GO:0005634, GO:0005694, GO:0046982		coming_from=MELO3C001739T1
MELO3C001741	MELO3C001741.2.1	chr00	33000861	33001043	-	Unknown protein				coming_from=MELO3C001741T1
MELO3C028211	MELO3C028211.2.1	chr00	33005306	33005473	-	Unknown protein
MELO3C028574	MELO3C028574.2.1	chr00	33053783	33054154	+	Unknown protein
MELO3C028575	MELO3C028575.2.1	chr00	33091116	33093032	+	Ribosomal protein S3	score_ahrd=*-*	GO:0003735, GO:0005739, GO:0005840, GO:0006412, GO:0030529
MELO3C001754	MELO3C001754.2.1	chr00	33133888	33134055	-	Unknown protein				coming_from=MELO3C001754T1
MELO3C028208	MELO3C028208.2.1	chr00	33133943	33134141	+	Unknown protein
MELO3C028212	MELO3C028212.2.1	chr00	33151455	33151686	-	Unknown protein
MELO3C028213	MELO3C028213.2.1	chr00	33179849	33180139	-	Unknown protein
MELO3C001755	MELO3C001755.2.1	chr00	33179920	33180108	+	Unknown protein				coming_from=MELO3C001755T1
MELO3C028209	MELO3C028209.2.1	chr00	33187384	33187547	+	Unknown protein
MELO3C028207	MELO3C028207.2.1	chr00	33266960	33267262	-	pectinesterase inhibitor-like	score_ahrd=***	GO:0004857, GO:0043086, GO:0046910	kegg=00040+3.1.1.11, 00500+3.1.1.11
MELO3C028220	MELO3C028220.2.1	chr00	33305023	33305317	-	Unknown protein
MELO3C028215	MELO3C028215.2.1	chr00	33383314	33383454	-	Unknown protein
MELO3C001757	MELO3C001757.2.1	chr00	33383323	33383571	+	Unknown protein				coming_from=MELO3C001757T1
MELO3C001758	MELO3C001758.2.1	chr00	33427874	33428035	-	Unknown protein				coming_from=MELO3C001758T1
MELO3C028217	MELO3C028217.2.1	chr00	33445539	33445803	+	Unknown protein
MELO3C001782	MELO3C001782.2.1	chr00	33495883	33496071	-	Unknown protein				coming_from=MELO3C001782T1
MELO3C028218	MELO3C028218.2.1	chr00	33495945	33496163	+	U-box domain-containing protein 33-like	score_ahrd=--*	GO:0004672, GO:0004842, GO:0005524, GO:0006468, GO:0016567
MELO3C001765	MELO3C001765.2.1	chr00	33556897	33557145	-	Unknown protein				coming_from=MELO3C001765T1,MELO3C001615T1
MELO3C028219	MELO3C028219.2.1	chr00	33556901	33557144	+	Unknown protein
MELO3C001773	MELO3C001773.2.1	chr00	33576367	33576516	+	Cellulase (Glycosyl hydrolase family 5) protein	score_ahrd=*-*	GO:0004553, GO:0005975, GO:0008152, GO:0016787, GO:0016798		coming_from=MELO3C001773T1
MELO3C028221	MELO3C028221.2.1	chr00	33705826	33705975	+	Cellulase (Glycosyl hydrolase family 5) protein	score_ahrd=*-*	GO:0004553, GO:0005975, GO:0008152, GO:0016787, GO:0016798
MELO3C028224	MELO3C028224.2.1	chr00	33722571	33722834	-	Unknown protein
MELO3C028222	MELO3C028222.2.1	chr00	33722571	33722819	+	Unknown protein
MELO3C001795	MELO3C001795.2.1	chr00	33910921	33911122	+	Unknown protein				coming_from=MELO3C001795T1
MELO3C028233	MELO3C028233.2.1	chr00	33931712	33933055	-	Unknown protein
MELO3C028228	MELO3C028228.2.1	chr00	33979251	33979411	+	NAD-dependent protein deacylase	score_ahrd=*-*	GO:0005739, GO:0005759, GO:0006471, GO:0006476, GO:0008270, GO:0016787, GO:0034979, GO:0046872, GO:0070403
MELO3C028229	MELO3C028229.2.1	chr00	34012660	34012835	+	Unknown protein
MELO3C028234	MELO3C028234.2.1	chr00	34049812	34050095	-	NBS-LRR type resistance protein	score_ahrd=--*	GO:0016020, GO:0016021
MELO3C001803	MELO3C001803.2.1	chr00	34099908	34100141	-	Unknown protein				coming_from=MELO3C001803T1
MELO3C028225	MELO3C028225.2.1	chr00	34135803	34136048	-	Unknown protein
MELO3C028230	MELO3C028230.2.1	chr00	34135844	34136048	+	Unknown protein
MELO3C028226	MELO3C028226.2.1	chr00	34147305	34147554	-	pumilio homolog 15-like	score_ahrd=--*
MELO3C028231	MELO3C028231.2.1	chr00	34147379	34147564	+	Unknown protein
MELO3C028227	MELO3C028227.2.1	chr00	34153715	34153938	-	Unknown protein
MELO3C001567	MELO3C001567.2.1	chr00	34235667	34235852	+	Unknown protein				coming_from=MELO3C001567T1
MELO3C028236	MELO3C028236.2.1	chr00	34286825	34286971	-	WRKY transcription factor	score_ahrd=--*	GO:0003700, GO:0006355, GO:0043565
MELO3C001808	MELO3C001808.2.1	chr00	34404355	34404558	+	carboxypeptidase Y-like	score_ahrd=*-*	GO:0004180, GO:0006508		coming_from=MELO3C001808T1
MELO3C001809	MELO3C001809.2.1	chr00	34550745	34551014	-	GATA zinc finger domain-containing protein 10-like isoform X2	score_ahrd=*-*			coming_from=MELO3C001809T1
MELO3C001812	MELO3C001812.2.1	chr00	34562229	34562414	+	Terpene cyclase/mutase family member	score_ahrd=*-*	GO:0016853, GO:0016866		coming_from=MELO3C001812T1
MELO3C028239	MELO3C028239.2.1	chr00	34576221	34576434	-	nodulin homeobox isoform X2	score_ahrd=*-*	GO:0003677
MELO3C028244	MELO3C028244.2.1	chr00	34823275	34823538	+	Unknown protein
MELO3C028245	MELO3C028245.2.1	chr00	34846035	34846179	+	NBS-LRR type resistance protein	score_ahrd=--*	GO:0016020, GO:0016021
MELO3C028243	MELO3C028243.2.1	chr00	34935665	34935902	-	Unknown protein
MELO3C028241	MELO3C028241.2.1	chr00	34935670	34935900	+	Unknown protein
MELO3C001842	MELO3C001842.2.1	chr00	34953379	34953569	-	Unknown protein				coming_from=MELO3C001842T1
MELO3C028242	MELO3C028242.2.1	chr00	35041499	35041718	+	Unknown protein
MELO3C028247	MELO3C028247.2.1	chr00	35240099	35240243	-	40S ribosomal protein S13	score_ahrd=*-*	GO:0003735, GO:0005622, GO:0005840, GO:0006412
MELO3C028246	MELO3C028246.2.1	chr00	35332719	35332952	+	Unknown protein
MELO3C028252	MELO3C028252.2.1	chr00	35628376	35628576	+	Orf108a	score_ahrd=-**	GO:0005739
MELO3C028255	MELO3C028255.2.1	chr00	35635799	35635997	-	Unknown protein
MELO3C028254	MELO3C028254.2.1	chr00	35635851	35636042	-	Unknown protein
MELO3C028260	MELO3C028260.2.1	chr00	35700427	35700668	-	Disease resistance protein RML1A	score_ahrd=--*	GO:0000166, GO:0005524, GO:0006952, GO:0007165, GO:0043531, GO:0050832
MELO3C028261	MELO3C028261.2.1	chr00	35776169	35800998	-	Unknown protein
MELO3C028264	MELO3C028264.2.1	chr00	35800933	35814806	+	Unknown protein
MELO3C028262	MELO3C028262.2.1	chr00	35827034	35827183	-	MADS-box protein SOC1-like	score_ahrd=*-*	GO:0000982, GO:0000987, GO:0003677, GO:0005634, GO:0006351, GO:0006355, GO:0045944, GO:0046983
MELO3C028257	MELO3C028257.2.1	chr00	35849266	35849465	+	Unknown protein
MELO3C028258	MELO3C028258.2.1	chr00	35881494	35881649	+	Unknown protein
MELO3C028259	MELO3C028259.2.1	chr00	35966815	35967022	+	Unknown protein
MELO3C028263	MELO3C028263.2.1	chr00	35968064	35968239	-	TIM-barrel signal transduction protein isoform 1	score_ahrd=*-*	GO:0003824
MELO3C001863	MELO3C001863.2.1	chr00	35968095	35968268	+	Unknown protein				coming_from=MELO3C001863T1
MELO3C028269	MELO3C028269.2.1	chr00	35985354	35985588	+	Unknown protein
MELO3C028268	MELO3C028268.2.1	chr00	36048398	36048559	-	Unknown protein
MELO3C028266	MELO3C028266.2.1	chr00	36058222	36058427	+	Unknown protein
MELO3C028270	MELO3C028270.2.1	chr00	36103833	36104020	-	Unknown protein
MELO3C028267	MELO3C028267.2.1	chr00	36103888	36104050	+	Unknown protein
MELO3C028272	MELO3C028272.2.1	chr00	36265103	36265295	-	Unknown protein
MELO3C028274	MELO3C028274.2.1	chr00	36312983	36313146	-	Unknown protein
MELO3C028273	MELO3C028273.2.1	chr00	36554015	36554228	+	Unknown protein
MELO3C001889	MELO3C001889.2.1	chr00	36585756	36585939	-	Unknown protein				coming_from=MELO3C001889T1
MELO3C028277	MELO3C028277.2.1	chr00	36771892	36772105	+	Unknown protein
MELO3C028278	MELO3C028278.2.1	chr00	36771892	36772046	-	Unknown protein
MELO3C028280	MELO3C028280.2.1	chr00	36940465	36940619	+	Unknown protein
MELO3C028282	MELO3C028282.2.1	chr00	36940479	36940620	-	Unknown protein
MELO3C001900	MELO3C001900.2.1	chr00	37240823	37241005	-	Unknown protein				coming_from=MELO3C001900T1
MELO3C028292	MELO3C028292.2.1	chr00	37329718	37329901	+	Unknown protein
MELO3C028295	MELO3C028295.2.1	chr00	37353749	37353911	+	Unknown protein
MELO3C028283	MELO3C028283.2.1	chr00	37366944	37367103	+	Unknown protein
MELO3C001902	MELO3C001902.2.1	chr00	37383694	37383873	+	Unknown protein				coming_from=MELO3C001902T1
MELO3C001905	MELO3C001905.2.1	chr00	37393284	37393452	+	Unknown protein				coming_from=MELO3C001905T1
MELO3C028288	MELO3C028288.2.1	chr00	37393324	37393478	-	Unknown protein
MELO3C028289	MELO3C028289.2.1	chr00	37399273	37399470	-	Unknown protein
MELO3C028284	MELO3C028284.2.1	chr00	37399293	37399451	+	Unknown protein
MELO3C028285	MELO3C028285.2.1	chr00	37414898	37415044	+	Unknown protein
MELO3C028290	MELO3C028290.2.1	chr00	37419642	37419835	-	Unknown protein
MELO3C028291	MELO3C028291.2.1	chr00	37424451	37424607	-	Unknown protein
MELO3C028293	MELO3C028293.2.1	chr00	37431664	37431816	-	Unknown protein
MELO3C028286	MELO3C028286.2.1	chr00	37454366	37454505	+	Unknown protein
MELO3C028294	MELO3C028294.2.1	chr00	37454366	37454503	-	Unknown protein
MELO3C028301	MELO3C028301.2.1	chr00	37478314	37478480	-	Unknown protein
MELO3C028296	MELO3C028296.2.1	chr00	37481882	37482010	+	Unknown protein
MELO3C028302	MELO3C028302.2.1	chr00	37514162	37514344	-	Unknown protein
MELO3C028300	MELO3C028300.2.1	chr00	37514162	37514356	+	Unknown protein
MELO3C028308	MELO3C028308.2.1	chr00	37515357	37515466	+	Unknown protein
MELO3C028303	MELO3C028303.2.1	chr00	37516552	37516746	-	Unknown protein
MELO3C028309	MELO3C028309.2.1	chr00	37516552	37516746	+	Unknown protein
MELO3C028311	MELO3C028311.2.1	chr00	37544030	37544212	+	Unknown protein
MELO3C028312	MELO3C028312.2.1	chr00	37551211	37551354	+	Unknown protein
MELO3C028304	MELO3C028304.2.1	chr00	37577460	37577652	-	Unknown protein
MELO3C028297	MELO3C028297.2.1	chr00	37597744	37597932	+	Unknown protein
MELO3C028298	MELO3C028298.2.1	chr00	37671717	37671852	+	Unknown protein
MELO3C028305	MELO3C028305.2.1	chr00	37705010	37705199	-	Unknown protein
MELO3C028306	MELO3C028306.2.1	chr00	37758568	37758753	-	Unknown protein
MELO3C028307	MELO3C028307.2.1	chr00	37759758	37762321	-	Unknown protein
MELO3C028299	MELO3C028299.2.1	chr00	37759758	37762273	+	Unknown protein
MELO3C028317	MELO3C028317.2.1	chr00	37895193	37895379	-	Unknown protein
MELO3C028314	MELO3C028314.2.1	chr00	37895228	37895379	+	Unknown protein
MELO3C028318	MELO3C028318.2.1	chr00	37903496	37903680	-	Unknown protein
MELO3C028321	MELO3C028321.2.1	chr00	37903496	37903640	+	Unknown protein
MELO3C028322	MELO3C028322.2.1	chr00	37947423	37947551	+	Unknown protein
MELO3C028319	MELO3C028319.2.1	chr00	37950922	37951106	-	Unknown protein
MELO3C028323	MELO3C028323.2.1	chr00	37950989	37951106	+	Unknown protein
MELO3C028315	MELO3C028315.2.1	chr00	37954527	37954661	+	Unknown protein
MELO3C028316	MELO3C028316.2.1	chr00	38005401	38005579	+	Unknown protein
MELO3C028320	MELO3C028320.2.1	chr00	38044467	38044608	-	Unknown protein
MELO3C028324	MELO3C028324.2.1	chr00	38074000	38080089	+	Unknown protein
MELO3C028326	MELO3C028326.2.1	chr00	38108253	38108433	-	Unknown protein
MELO3C028333	MELO3C028333.2.1	chr00	38193178	38193344	+	Unknown protein
MELO3C028327	MELO3C028327.2.1	chr00	38226151	38226327	-	Unknown protein
MELO3C028328	MELO3C028328.2.1	chr00	38254399	38254562	-	Unknown protein
MELO3C028335	MELO3C028335.2.1	chr00	38261461	38261616	+	Unknown protein
MELO3C028329	MELO3C028329.2.1	chr00	38261483	38261637	-	Unknown protein
MELO3C028330	MELO3C028330.2.1	chr00	38268518	38268688	-	Unknown protein
MELO3C028336	MELO3C028336.2.1	chr00	38268530	38268692	+	Unknown protein
MELO3C028331	MELO3C028331.2.1	chr00	38296742	38296911	-	Unknown protein
MELO3C028337	MELO3C028337.2.1	chr00	38296742	38296916	+	Unknown protein
MELO3C028332	MELO3C028332.2.1	chr00	38336710	38336874	-	Unknown protein
MELO3C028334	MELO3C028334.2.1	chr00	38339064	38339234	-	Unknown protein
MELO3C028325	MELO3C028325.2.1	chr00	38357860	38358016	+	Unknown protein
MELO3C028338	MELO3C028338.2.1	chr00	38373158	38373301	+	Unknown protein
MELO3C028339	MELO3C028339.2.1	chr00	38376650	38376822	+	Unknown protein
MELO3C028340	MELO3C028340.2.1	chr00	38376658	38376804	-	Unknown protein
MELO3C028347	MELO3C028347.2.1	chr00	38383701	38383839	+	Unknown protein
MELO3C028341	MELO3C028341.2.1	chr00	38409513	38409639	-	Unknown protein
MELO3C028342	MELO3C028342.2.1	chr00	38413045	38413199	-	Unknown protein
MELO3C028343	MELO3C028343.2.1	chr00	38417751	38417896	-	Unknown protein
MELO3C028348	MELO3C028348.2.1	chr00	38424784	38424934	+	Unknown protein
MELO3C028350	MELO3C028350.2.1	chr00	38458778	38458949	+	Unknown protein
MELO3C001914	MELO3C001914.2.1	chr00	38534946	38535098	+	TSA: Wollemia nobilis Ref_Wollemi_Transcript_14781_959 transcribed RNA sequence	score_ahrd=*-*			coming_from=MELO3C001914T1
MELO3C028344	MELO3C028344.2.1	chr00	38582919	38583077	-	Unknown protein
MELO3C028351	MELO3C028351.2.1	chr00	38592279	38592448	+	Unknown protein
MELO3C028345	MELO3C028345.2.1	chr00	38596957	38597125	-	Unknown protein
MELO3C028352	MELO3C028352.2.1	chr00	38630858	38631026	+	ATP-dependent clp protease	score_ahrd=*-*	GO:0000166, GO:0005524, GO:0006508, GO:0008233, GO:0019538
MELO3C028346	MELO3C028346.2.1	chr00	38641408	38641545	-	Unknown protein
MELO3C028354	MELO3C028354.2.1	chr00	38735944	38736110	+	Unknown protein
MELO3C028355	MELO3C028355.2.1	chr00	38735947	38736110	-	Unknown protein
MELO3C028358	MELO3C028358.2.1	chr00	38751107	38751272	-	Unknown protein
MELO3C028356	MELO3C028356.2.1	chr00	38752273	38752438	+	Unknown protein
MELO3C028359	MELO3C028359.2.1	chr00	38774427	38774592	-	Unknown protein
MELO3C028361	MELO3C028361.2.1	chr00	38774428	38774576	+	Unknown protein
MELO3C001806	MELO3C001806.2.1	chr00	38847821	38847983	+	Unknown protein				coming_from=MELO3C001806T1
MELO3C028362	MELO3C028362.2.1	chr00	38857142	38857291	+	Unknown protein
MELO3C028364	MELO3C028364.2.1	chr00	38878087	38878215	+	Unknown protein
MELO3C028365	MELO3C028365.2.1	chr00	38889720	38889874	+	Unknown protein
MELO3C028360	MELO3C028360.2.1	chr00	38960598	38960757	-	Unknown protein
MELO3C028366	MELO3C028366.2.1	chr00	39013985	39014130	+	Unknown protein
MELO3C028367	MELO3C028367.2.1	chr00	39083516	39083672	+	Unknown protein
MELO3C028368	MELO3C028368.2.1	chr00	39148337	39148465	+	Unknown protein
MELO3C028371	MELO3C028371.2.1	chr00	39148337	39148492	-	Unknown protein
MELO3C028370	MELO3C028370.2.1	chr00	39207313	39207425	+	Unknown protein
MELO3C028372	MELO3C028372.2.1	chr00	39236195	39236340	-	carboxypeptidase Y-like	score_ahrd=--*	GO:0004180, GO:0006508
MELO3C028373	MELO3C028373.2.1	chr00	39311196	39311317	+	Unknown protein
MELO3C028375	MELO3C028375.2.1	chr00	39336562	39336709	-	Unknown protein
MELO3C028374	MELO3C028374.2.1	chr00	39383785	39383927	+	Unknown protein
MELO3C028376	MELO3C028376.2.1	chr00	39402201	39402318	-	Unknown protein
MELO3C028377	MELO3C028377.2.1	chr00	39453965	39454108	-	Unknown protein
MELO3C028378	MELO3C028378.2.1	chr00	39481562	39481694	-	Unknown protein
MELO3C028379	MELO3C028379.2.1	chr00	39511421	39511568	-	Unknown protein
MELO3C028388	MELO3C028388.2.1	chr00	39575691	39575837	-	Unknown protein
MELO3C028380	MELO3C028380.2.1	chr00	39583749	39583866	+	Unknown protein
MELO3C028389	MELO3C028389.2.1	chr00	39631875	39632019	-	Unknown protein
MELO3C028390	MELO3C028390.2.1	chr00	39693733	39693877	-	Unknown protein
MELO3C028381	MELO3C028381.2.1	chr00	39693733	39693877	+	Unknown protein
MELO3C028384	MELO3C028384.2.1	chr00	39707473	39707615	+	Unknown protein
MELO3C028385	MELO3C028385.2.1	chr00	39754365	39754506	+	Unknown protein
MELO3C028386	MELO3C028386.2.1	chr00	39756652	39756793	+	Unknown protein
MELO3C028387	MELO3C028387.2.1	chr00	39771510	39771640	+	Unknown protein
MELO3C028382	MELO3C028382.2.1	chr00	39779539	39779651	-	Unknown protein
MELO3C028394	MELO3C028394.2.1	chr00	39922097	39922230	-	Unknown protein
MELO3C028391	MELO3C028391.2.1	chr00	39949430	39949564	+	Unknown protein
MELO3C028392	MELO3C028392.2.1	chr00	39950567	39950694	+	Unknown protein
MELO3C028395	MELO3C028395.2.1	chr00	39963086	39963213	-	Unknown protein
MELO3C028393	MELO3C028393.2.1	chr00	40052928	40053063	+	Unknown protein
MELO3C028396	MELO3C028396.2.1	chr00	40052928	40053060	-	Unknown protein
MELO3C028406	MELO3C028406.2.1	chr00	40186812	40186939	-	Unknown protein
MELO3C028397	MELO3C028397.2.1	chr00	40208344	40208471	+	Unknown protein
MELO3C028398	MELO3C028398.2.1	chr00	40233263	40233386	+	Unknown protein
MELO3C028407	MELO3C028407.2.1	chr00	40253631	40253762	-	Unknown protein
MELO3C028408	MELO3C028408.2.1	chr00	40287573	40287698	-	Unknown protein
MELO3C028399	MELO3C028399.2.1	chr00	40298888	40299013	-	Unknown protein
MELO3C028401	MELO3C028401.2.1	chr00	40322620	40322745	+	Unknown protein
MELO3C028403	MELO3C028403.2.1	chr00	40350862	40350990	+	Unknown protein
MELO3C028404	MELO3C028404.2.1	chr00	40366669	40366784	+	Unknown protein
MELO3C028405	MELO3C028405.2.1	chr00	40433246	40433365	+	Unknown protein
MELO3C028400	MELO3C028400.2.1	chr00	40437751	40437878	-	Unknown protein
MELO3C028409	MELO3C028409.2.1	chr00	40478329	40478454	+	Unknown protein
MELO3C028412	MELO3C028412.2.1	chr00	40483963	40484089	-	Unknown protein
MELO3C028410	MELO3C028410.2.1	chr00	40575126	40575249	+	Unknown protein
MELO3C028414	MELO3C028414.2.1	chr00	40657151	40657273	-	BnaC06g32160D protein	score_ahrd=--*
MELO3C028415	MELO3C028415.2.1	chr00	40725619	40725727	-	Unknown protein
MELO3C028418	MELO3C028418.2.1	chr00	40835413	40835531	-	Unknown protein
MELO3C028419	MELO3C028419.2.1	chr00	40849963	40850077	-	Unknown protein
MELO3C028420	MELO3C028420.2.1	chr00	40904767	40904869	-	Unknown protein
MELO3C028421	MELO3C028421.2.1	chr00	40913711	40927196	-	Unknown protein
MELO3C028416	MELO3C028416.2.1	chr00	40913711	40927237	+	Unknown protein
MELO3C028417	MELO3C028417.2.1	chr00	40970676	40970783	+	Unknown protein
MELO3C001055	MELO3C001055.2.1	chr00	41641043	41641486	+	Glyoxylate reductase	score_ahrd=*-*	GO:0008152, GO:0016491, GO:0016616, GO:0051287, GO:0055114		coming_from=MELO3C001055T1
MELO3C018404	MELO3C018404.2.1	chr01	1831	25739	+	Transducin family protein / WD-40 repeat family protein	score_ahrd=***	GO:0005634, GO:0005737, GO:0010992, GO:0043130, GO:0043161		coming_from=MELO3C018404T1,MELO3C018404T3,MELO3C018404T2
MELO3C018405	MELO3C018405.2.1	chr01	24818	25666	-	transcription termination factor MTEF1, chloroplastic	score_ahrd=***	GO:0003690, GO:0006355		coming_from=MELO3C018405T1
MELO3C018406	MELO3C018406.2.1	chr01	26936	31256	+	Cytochrome c biogenesis protein	score_ahrd=***	GO:0016020, GO:0016021		coming_from=MELO3C018406T1
MELO3C018407	MELO3C018407.2.1	chr01	31714	36019	-	4-hydroxy-3-methylbut-2-enyl diphosphate reductase	score_ahrd=***	GO:0016491, GO:0019288, GO:0046872, GO:0050992, GO:0051745, GO:0055114		coming_from=MELO3C018407T1
MELO3C018408	MELO3C018408.2.1	chr01	44474	47584	-	methyltransferase-like protein 13	score_ahrd=***	GO:0008168, GO:0016740, GO:0032259		coming_from=MELO3C018408T1
MELO3C018409	MELO3C018409.2.1	chr01	47808	58673	-	Protein TIC 62, chloroplastic	score_ahrd=***	GO:0016787		coming_from=MELO3C018409T2,MELO3C018409T1
MELO3C018410	MELO3C018410.2.1	chr01	61288	64666	-	plastid division protein PDV2	score_ahrd=***	GO:0006810, GO:0015671, GO:0019825, GO:0020037		coming_from=MELO3C018410T1
MELO3C018411	MELO3C018411.2.1	chr01	65304	69803	-	Globin	score_ahrd=***	GO:0006810, GO:0015671, GO:0019825, GO:0020037		coming_from=MELO3C018411T1
MELO3C018412	MELO3C018412.2.1	chr01	81022	82915	-	allene oxide synthase 3-like	score_ahrd=***	GO:0004497, GO:0005506, GO:0016705, GO:0020037, GO:0055114		coming_from=MELO3C018412T1
MELO3C018413	MELO3C018413.2.1	chr01	85044	87755	-	Allene oxide synthase	score_ahrd=***	GO:0004497, GO:0005506, GO:0016705, GO:0020037, GO:0046872, GO:0055114		coming_from=MELO3C018413T1,MELO3C018413T2
MELO3C018414	MELO3C018414.2.1	chr01	93575	98130	-	proteasome assembly chaperone 2	score_ahrd=***	GO:0000502		coming_from=MELO3C018414T1
MELO3C018415	MELO3C018415.2.1	chr01	113317	115616	+	Myosin heavy chain kinase B	score_ahrd=***	GO:0016301, GO:0016310		coming_from=MELO3C018415T1
MELO3C018416	MELO3C018416.2.1	chr01	119825	121902	+	Diphthamide biosynthesis protein 3	score_ahrd=***	GO:0046872		coming_from=MELO3C018416T1,MELO3C018416T2
MELO3C018417	MELO3C018417.2.1	chr01	122838	127693	+	Pentatricopeptide repeat-containing protein	score_ahrd=***	GO:0005739		coming_from=MELO3C018417T1,MELO3C018418T1
MELO3C018419	MELO3C018419.2.1	chr01	128831	130147	-	Cytochrome b6-f complex subunit 7	score_ahrd=***	GO:0009512, GO:0016020, GO:0016021		coming_from=MELO3C018419T1
MELO3C018420	MELO3C018420.2.1	chr01	130789	141587	-	Phox-associated domain,Phox-like,Sorting nexin isoform 2	score_ahrd=***	GO:0016020, GO:0016021, GO:0035091		coming_from=MELO3C018420T1
MELO3C018421	MELO3C018421.2.1	chr01	142851	148298	+	BAT2 domain protein	score_ahrd=***	GO:0003674, GO:0005829, GO:0008150		coming_from=MELO3C018421T2,MELO3C018421T1
MELO3C018422	MELO3C018422.2.1	chr01	148670	150871	+	1-aminocyclopropane-1-carboxylate oxidase 2	score_ahrd=***	GO:0009693, GO:0009815, GO:0009835, GO:0016491, GO:0031418, GO:0046872, GO:0055114		coming_from=MELO3C018422T1
MELO3C018423	MELO3C018423.2.1	chr01	151927	153821	+	Salicylic acid-binding protein 2	score_ahrd=***	GO:0002376, GO:0006952, GO:0008152, GO:0009862, GO:0016298, GO:0016787, GO:0045087, GO:0080031		coming_from=MELO3C018423T1
MELO3C018424	MELO3C018424.2.1	chr01	154431	157465	+	1-aminocyclopropane-1-carboxylate oxidase	score_ahrd=***	GO:0016491, GO:0055114		coming_from=MELO3C018424T1
MELO3C028576	MELO3C028576.2.1	chr01	159074	160959	+	1-aminocyclopropane-1-carboxylate oxidase	score_ahrd=***	GO:0016491, GO:0055114
MELO3C018425	MELO3C018425.2.1	chr01	161285	162625	+	Salicylic acid-binding protein 2	score_ahrd=***	GO:0002376, GO:0006952, GO:0008152, GO:0009862, GO:0016298, GO:0016787, GO:0045087, GO:0080031		coming_from=MELO3C018425T1
MELO3C018426	MELO3C018426.2.1	chr01	165812	166589	-	AT3g19030/K13E13_15	score_ahrd=-**	GO:0003743, GO:0006413		coming_from=MELO3C018426T1
MELO3C018427	MELO3C018427.2.1	chr01	177131	180549	+	Embryo defective 1273 protein, putative	score_ahrd=***	GO:0016020, GO:0016021		coming_from=MELO3C018427T2,MELO3C018427T1
MELO3C018428	MELO3C018428.2.1	chr01	181592	190454	+	far upstream element-binding protein 2-like	score_ahrd=***	GO:0003676, GO:0003723		coming_from=MELO3C018428T1
MELO3C018429	MELO3C018429.2.1	chr01	188292	191816	-	Serine/threonine protein kinase	score_ahrd=***	GO:0000166, GO:0004672, GO:0004674, GO:0005524, GO:0006468, GO:0016301, GO:0016310		coming_from=MELO3C018429T3,MELO3C018429T2,MELO3C018429T1
MELO3C018430	MELO3C018430.2.1	chr01	199495	201852	+	Two-component response regulator	score_ahrd=***	GO:0003677, GO:0005634, GO:0006351, GO:0006355		coming_from=MELO3C018430T2,MELO3C018430T1
MELO3C018431	MELO3C018431.2.1	chr01	206660	209179	+	Pentatricopeptide repeat-containing protein, putative	score_ahrd=***	GO:0008270		coming_from=MELO3C018431T1
MELO3C028578	MELO3C028578.2.1	chr01	212135	212548	-	Transmembrane protein, putative	score_ahrd=*-*	GO:0016020, GO:0016021
MELO3C018432	MELO3C018432.2.1	chr01	216683	227443	+	Exosome complex exonuclease	score_ahrd=***	GO:0004527, GO:0090305		coming_from=MELO3C018432T1
MELO3C028579	MELO3C028579.2.1	chr01	225407	225616	-	Unknown protein
[truncated: 27,982 more rows]
